# Supplementary material for: Linear interaction between replication and transcription shapes DNA break dynamics at recurrent DNA break Clusters
Source: Nat Commun. 2024 Apr 27;15:3594. doi: 10.1038/s41467-024-47934-w (PMC11055891; doi:10.1038/s41467-024-47934-w)
Supplement: Supplementary file 11 — Source Data [file 41467_2024_47934_MOESM11_ESM.xlsx]

## Sheet: 4B
Value "junctions_norm_mean100" was used to plot Figure 4B											tlx_translocation	region_subset	region_name	region_chrom	region_start	region_end	junctions_count	tlx_concentration	junctions_norm_mean100
											Inter	RDC	RDC-chr1-126.5	chr1	126146833	126780833	56	DMSO	136.649
tlx_concentration	n	min	mean	median	max						Inter	RDC	RDC-chr1-126.5	chr1	126146833	126780833	70	APH 0.2 uM 96h	71.3584
DMSO	85	3.55932	62.232	58.586	166.33						Inter	RDC	RDC-chr1-126.5	chr1	126146833	126780833	308	APH 0.3 uM 96h	47.3263
APH 0.2 uM 96h	85	3.52111	66.8475	68.5389	141.288						Inter	RDC	RDC-chr1-126.5	chr1	126146833	126780833	140	APH 0.4 uM 96h	116.92
APH 0.3 uM 96h	86	22.5455	100.529	97.6494	205.289						Inter	RDC	RDC-chr1-126.5	chr1	126146833	126780833	168	APH 0.6 uM 96h	127.747
APH 0.4 uM 96h	85	33.3232	109.356	108.512	202.031						Inter	RDC	RDC-chr1-177	chr1	176615202	177384213	96	DMSO	114.143
APH 0.6 uM 96h	86	49.6571	160.32	160.55	287.27						Inter	RDC	RDC-chr1-177	chr1	176615202	177384213	80	APH 0.2 uM 96h	38.7404
											Inter	RDC	RDC-chr1-177	chr1	176615202	177384213	624	APH 0.3 uM 96h	176.486
group1	group2	n of group 1	n of group 2	statistic	df	p	p.adj	p.adj.signif			Inter	RDC	RDC-chr1-177	chr1	176615202	177384213	144	APH 0.4 uM 96h	97.005
DMSO	APH 0.2 uM 96h	85	85	-0.851829	160.44	0.396	0.396	ns			Inter	RDC	RDC-chr1-177	chr1	176615202	177384213	144	APH 0.6 uM 96h	73.6256
DMSO	APH 0.3 uM 96h	85	86	-7.03582	161.736	5.32e-11	2.13e-10	****			Inter	RDC	RDC-chr1-179.1	chr1	178517903	179636549	253	DMSO	65.935
DMSO	APH 0.4 uM 96h	85	85	-8.09924	167.484	1.09e-13	6.54e-13	****			Inter	RDC	RDC-chr1-179.1	chr1	178517903	179636549	184	APH 0.2 uM 96h	80.7667
DMSO	APH 0.6 uM 96h	85	86	-15.4687	167.142	4.5e-34	4.05e-33	****			Inter	RDC	RDC-chr1-179.1	chr1	178517903	179636549	1610	APH 0.3 uM 96h	98.8804
APH 0.2 uM 96h	APH 0.3 uM 96h	85	86	-6.98445	168.995	6.27e-11	2.13e-10	****			Inter	RDC	RDC-chr1-179.1	chr1	178517903	179636549	345	APH 0.4 uM 96h	52.7459
APH 0.2 uM 96h	APH 0.4 uM 96h	85	85	-8.109	163.624	1.14e-13	6.54e-13	****			Inter	RDC	RDC-chr1-179.1	chr1	178517903	179636549	897	APH 0.6 uM 96h	201.672
APH 0.2 uM 96h	APH 0.6 uM 96h	85	86	-16.0691	153.766	1e-34	1e-33	****			Inter	RDC	RDC-chr1-25.4	chr1	25069025	25793140	60	DMSO	56.6437
APH 0.3 uM 96h	APH 0.4 uM 96h	86	85	-1.67557	164.876	0.096	0.191	ns			Inter	RDC	RDC-chr1-25.4	chr1	25069025	25793140	75	APH 0.2 uM 96h	68.579
APH 0.3 uM 96h	APH 0.6 uM 96h	86	86	-10.2381	155.075	4.08e-19	3.26e-18	****			Inter	RDC	RDC-chr1-25.4	chr1	25069025	25793140	810	APH 0.3 uM 96h	95.9793
APH 0.4 uM 96h	APH 0.6 uM 96h	85	86	-8.23184	164.785	5.36e-14	3.75e-13	****			Inter	RDC	RDC-chr1-25.4	chr1	25069025	25793140	195	APH 0.4 uM 96h	57.0482
											Inter	RDC	RDC-chr1-25.4	chr1	25069025	25793140	630	APH 0.6 uM 96h	221.75
											Inter	RDC	RDC-chr1-3.4	chr1	3278001	3638001	16	APH 0.2 uM 96h	70.5481
df: degree of freedom											Inter	RDC	RDC-chr1-3.4	chr1	3278001	3638001	192	APH 0.3 uM 96h	199.46
statistic: position of the p value											Inter	RDC	RDC-chr1-3.4	chr1	3278001	3638001	24	APH 0.4 uM 96h	48.4146
p: p value											Inter	RDC	RDC-chr1-3.4	chr1	3278001	3638001	64	APH 0.6 uM 96h	81.5771
p.adj: adjisted P value											Inter	RDC	RDC-chr1-62.3	chr1	61632243	62827698	325	DMSO	54.9149
p.adj.signif: significance marks											Inter	RDC	RDC-chr1-62.3	chr1	61632243	62827698	325	APH 0.2 uM 96h	77.9384
ns: not significant											Inter	RDC	RDC-chr1-62.3	chr1	61632243	62827698	2300	APH 0.3 uM 96h	120.845
****: P < 0.0001											Inter	RDC	RDC-chr1-62.3	chr1	61632243	62827698	675	APH 0.4 uM 96h	79.9513
											Inter	RDC	RDC-chr1-62.3	chr1	61632243	62827698	1125	APH 0.6 uM 96h	166.351
											Inter	RDC	RDC-chr1-68.6	chr1	68047571	69090635	198	DMSO	45.7563
											Inter	RDC	RDC-chr1-68.6	chr1	68047571	69090635	264	APH 0.2 uM 96h	70.7979
											Inter	RDC	RDC-chr1-68.6	chr1	68047571	69090635	2090	APH 0.3 uM 96h	125.103
											Inter	RDC	RDC-chr1-68.6	chr1	68047571	69090635	748	APH 0.4 uM 96h	112.442
											Inter	RDC	RDC-chr1-68.6	chr1	68047571	69090635	902	APH 0.6 uM 96h	145.901
											Inter	RDC	RDC-chr1-89.7	chr1	89387657	89916453	60	DMSO	119.726
											Inter	RDC	RDC-chr1-89.7	chr1	89387657	89916453	24	APH 0.2 uM 96h	8.20508
											Inter	RDC	RDC-chr1-89.7	chr1	89387657	89916453	252	APH 0.3 uM 96h	205.289
											Inter	RDC	RDC-chr1-89.7	chr1	89387657	89916453	84	APH 0.4 uM 96h	117.123
											Inter	RDC	RDC-chr1-89.7	chr1	89387657	89916453	24	APH 0.6 uM 96h	49.6571
											Inter	RDC	RDC-chr10-110.1	chr10	109663719	110358077	75	DMSO	134.668
											Inter	RDC	RDC-chr10-110.1	chr10	109663719	110358077	30	APH 0.2 uM 96h	7.31449
											Inter	RDC	RDC-chr10-110.1	chr10	109663719	110358077	285	APH 0.3 uM 96h	59.9571
											Inter	RDC	RDC-chr10-110.1	chr10	109663719	110358077	150	APH 0.4 uM 96h	136.874
											Inter	RDC	RDC-chr10-110.1	chr10	109663719	110358077	180	APH 0.6 uM 96h	161.187
											Inter	RDC	RDC-chr10-28.3	chr10	28057311	28505128	60	DMSO	81.4238
											Inter	RDC	RDC-chr10-28.3	chr10	28057311	28505128	30	APH 0.2 uM 96h	42.6391
											Inter	RDC	RDC-chr10-28.3	chr10	28057311	28505128	260	APH 0.3 uM 96h	79.8381
											Inter	RDC	RDC-chr10-28.3	chr10	28057311	28505128	110	APH 0.4 uM 96h	115.471
											Inter	RDC	RDC-chr10-28.3	chr10	28057311	28505128	140	APH 0.6 uM 96h	180.628
											Inter	RDC	RDC-chr10-32.3	chr10	31828018	32840929	105	DMSO	18.3336
											Inter	RDC	RDC-chr10-32.3	chr10	31828018	32840929	252	APH 0.2 uM 96h	82.1222
											Inter	RDC	RDC-chr10-32.3	chr10	31828018	32840929	1554	APH 0.3 uM 96h	99.4688
											Inter	RDC	RDC-chr10-32.3	chr10	31828018	32840929	651	APH 0.4 uM 96h	118.059
											Inter	RDC	RDC-chr10-32.3	chr10	31828018	32840929	861	APH 0.6 uM 96h	182.016
											Inter	RDC	RDC-chr10-9.2	chr10	8684060	9672828	42	DMSO	3.55932
											Inter	RDC	RDC-chr10-9.2	chr10	8684060	9672828	105	APH 0.2 uM 96h	63.5052
											Inter	RDC	RDC-chr10-9.2	chr10	8684060	9672828	1470	APH 0.3 uM 96h	116.213
											Inter	RDC	RDC-chr10-9.2	chr10	8684060	9672828	210	APH 0.4 uM 96h	89.826
											Inter	RDC	RDC-chr10-9.2	chr10	8684060	9672828	714	APH 0.6 uM 96h	226.897
											Inter	RDC	RDC-chr11-47.4	chr11	47145855	47772127	84	DMSO	62.5613
											Inter	RDC	RDC-chr11-47.4	chr11	47145855	47772127	42	APH 0.2 uM 96h	52.4975
											Inter	RDC	RDC-chr11-47.4	chr11	47145855	47772127	910	APH 0.3 uM 96h	96.8127
											Inter	RDC	RDC-chr11-47.4	chr11	47145855	47772127	294	APH 0.4 uM 96h	104.972
											Inter	RDC	RDC-chr11-47.4	chr11	47145855	47772127	504	APH 0.6 uM 96h	183.157
											Inter	RDC	RDC-chr11-88.4	chr11	88310475	88674475	56	DMSO	156.701
											Inter	RDC	RDC-chr11-88.4	chr11	88310475	88674475	24	APH 0.2 uM 96h	85.5285
											Inter	RDC	RDC-chr11-88.4	chr11	88310475	88674475	168	APH 0.3 uM 96h	91.8685
											Inter	RDC	RDC-chr11-88.4	chr11	88310475	88674475	48	APH 0.4 uM 96h	61.6538
											Inter	RDC	RDC-chr11-88.4	chr11	88310475	88674475	48	APH 0.6 uM 96h	104.248
											Inter	RDC	RDC-chr12-34.5	chr12	34277457	34790819	22	DMSO	38.3051
											Inter	RDC	RDC-chr12-34.5	chr12	34277457	34790819	33	APH 0.2 uM 96h	5.3647
											Inter	RDC	RDC-chr12-34.5	chr12	34277457	34790819	297	APH 0.3 uM 96h	108.841
											Inter	RDC	RDC-chr12-34.5	chr12	34277457	34790819	165	APH 0.4 uM 96h	126.747
											Inter	RDC	RDC-chr12-34.5	chr12	34277457	34790819	187	APH 0.6 uM 96h	220.742
											Inter	RDC	RDC-chr12-41.4	chr12	41000568	41904183	95	DMSO	27.1087
											Inter	RDC	RDC-chr12-41.4	chr12	41000568	41904183	171	APH 0.2 uM 96h	54.7318
											Inter	RDC	RDC-chr12-41.4	chr12	41000568	41904183	1292	APH 0.3 uM 96h	100.584
											Inter	RDC	RDC-chr12-41.4	chr12	41000568	41904183	589	APH 0.4 uM 96h	159.064
											Inter	RDC	RDC-chr12-41.4	chr12	41000568	41904183	646	APH 0.6 uM 96h	158.512
											Inter	RDC	RDC-chr12-53.7	chr12	53222915	54128841	190	DMSO	67.6913
											Inter	RDC	RDC-chr12-53.7	chr12	53222915	54128841	190	APH 0.2 uM 96h	73.8191
											Inter	RDC	RDC-chr12-53.7	chr12	53222915	54128841	1254	APH 0.3 uM 96h	103.536
											Inter	RDC	RDC-chr12-53.7	chr12	53222915	54128841	570	APH 0.4 uM 96h	117.391
											Inter	RDC	RDC-chr12-53.7	chr12	53222915	54128841	380	APH 0.6 uM 96h	137.562
											Inter	RDC	RDC-chr12-66.9	chr12	66525620	67214642	90	DMSO	64.7386
											Inter	RDC	RDC-chr12-66.9	chr12	66525620	67214642	75	APH 0.2 uM 96h	28.5682
											Inter	RDC	RDC-chr12-66.9	chr12	66525620	67214642	810	APH 0.3 uM 96h	97.7477
											Inter	RDC	RDC-chr12-66.9	chr12	66525620	67214642	360	APH 0.4 uM 96h	136.295
											Inter	RDC	RDC-chr12-66.9	chr12	66525620	67214642	405	APH 0.6 uM 96h	172.65
											Inter	RDC	RDC-chr13-102.9	chr13	102695867	103198650	55	DMSO	116.651
											Inter	RDC	RDC-chr13-102.9	chr13	102695867	103198650	22	APH 0.2 uM 96h	3.52111
											Inter	RDC	RDC-chr13-102.9	chr13	102695867	103198650	352	APH 0.3 uM 96h	105.114
											Inter	RDC	RDC-chr13-102.9	chr13	102695867	103198650	88	APH 0.4 uM 96h	81.3451
											Inter	RDC	RDC-chr13-102.9	chr13	102695867	103198650	143	APH 0.6 uM 96h	193.369
											Inter	RDC	RDC-chr13-109.6	chr13	109269609	109973177	75	DMSO	61.129
											Inter	RDC	RDC-chr13-109.6	chr13	109269609	109973177	90	APH 0.2 uM 96h	77.0872
											Inter	RDC	RDC-chr13-109.6	chr13	109269609	109973177	630	APH 0.3 uM 96h	87.5092
											Inter	RDC	RDC-chr13-109.6	chr13	109269609	109973177	150	APH 0.4 uM 96h	74.6405
											Inter	RDC	RDC-chr13-109.6	chr13	109269609	109973177	315	APH 0.6 uM 96h	199.634
											Inter	RDC	RDC-chr13-15.7	chr13	15475390	15765390	14	DMSO	133.316
											Inter	RDC	RDC-chr13-15.7	chr13	15475390	15765390	14	APH 0.2 uM 96h	63.6825
											Inter	RDC	RDC-chr13-15.7	chr13	15475390	15765390	56	APH 0.3 uM 96h	47.7398
											Inter	RDC	RDC-chr13-15.7	chr13	15475390	15765390	35	APH 0.4 uM 96h	96.6773
											Inter	RDC	RDC-chr13-15.7	chr13	15475390	15765390	63	APH 0.6 uM 96h	158.585
											Inter	RDC	RDC-chr13-36.3	chr13	35980550	36599764	52	DMSO	96.2058
											Inter	RDC	RDC-chr13-36.3	chr13	35980550	36599764	442	APH 0.3 uM 96h	83.5256
											Inter	RDC	RDC-chr13-36.3	chr13	35980550	36599764	156	APH 0.4 uM 96h	110.902
											Inter	RDC	RDC-chr13-36.3	chr13	35980550	36599764	156	APH 0.6 uM 96h	109.367
											Inter	RDC	RDC-chr13-45.8	chr13	45510675	46002783	22	DMSO	44.2768
											Inter	RDC	RDC-chr13-45.8	chr13	45510675	46002783	55	APH 0.2 uM 96h	106.671
											Inter	RDC	RDC-chr13-45.8	chr13	45510675	46002783	198	APH 0.3 uM 96h	69.9333
											Inter	RDC	RDC-chr13-45.8	chr13	45510675	46002783	88	APH 0.4 uM 96h	132.177
											Inter	RDC	RDC-chr13-45.8	chr13	45510675	46002783	88	APH 0.6 uM 96h	146.942
											Inter	RDC	RDC-chr13-81.4	chr13	81090761	81661839	78	DMSO	74.2532
											Inter	RDC	RDC-chr13-81.4	chr13	81090761	81661839	78	APH 0.2 uM 96h	84.7846
											Inter	RDC	RDC-chr13-81.4	chr13	81090761	81661839	364	APH 0.3 uM 96h	57.8525
											Inter	RDC	RDC-chr13-81.4	chr13	81090761	81661839	195	APH 0.4 uM 96h	103.959
											Inter	RDC	RDC-chr13-81.4	chr13	81090761	81661839	286	APH 0.6 uM 96h	179.151
											Inter	RDC	RDC-chr14-117.5	chr14	116933509	117998238	286	DMSO	67.3286
											Inter	RDC	RDC-chr14-117.5	chr14	116933509	117998238	308	APH 0.2 uM 96h	62.5955
											Inter	RDC	RDC-chr14-117.5	chr14	116933509	117998238	2662	APH 0.3 uM 96h	112.808
											Inter	RDC	RDC-chr14-117.5	chr14	116933509	117998238	770	APH 0.4 uM 96h	108.512
											Inter	RDC	RDC-chr14-117.5	chr14	116933509	117998238	990	APH 0.6 uM 96h	148.756
											Inter	RDC	RDC-chr14-12	chr14	11555686	12464406	133	DMSO	77.0266
											Inter	RDC	RDC-chr14-12	chr14	11555686	12464406	114	APH 0.2 uM 96h	38.8026
											Inter	RDC	RDC-chr14-12	chr14	11555686	12464406	1026	APH 0.3 uM 96h	106.941
											Inter	RDC	RDC-chr14-12	chr14	11555686	12464406	437	APH 0.4 uM 96h	120.327
											Inter	RDC	RDC-chr14-12	chr14	11555686	12464406	475	APH 0.6 uM 96h	156.903
											Inter	RDC	RDC-chr14-21.3	chr14	20905296	21692452	160	DMSO	69.9232
											Inter	RDC	RDC-chr14-21.3	chr14	20905296	21692452	64	APH 0.2 uM 96h	47.3071
											Inter	RDC	RDC-chr14-21.3	chr14	20905296	21692452	992	APH 0.3 uM 96h	162.368
											Inter	RDC	RDC-chr14-21.3	chr14	20905296	21692452	224	APH 0.4 uM 96h	104.136
											Inter	RDC	RDC-chr14-21.3	chr14	20905296	21692452	288	APH 0.6 uM 96h	116.266
											Inter	RDC	RDC-chr14-25.6	chr14	25348098	25715542	45	DMSO	88.7216
											Inter	RDC	RDC-chr14-25.6	chr14	25348098	25715542	27	APH 0.2 uM 96h	78.3285
											Inter	RDC	RDC-chr14-25.6	chr14	25348098	25715542	90	APH 0.3 uM 96h	22.5455
											Inter	RDC	RDC-chr14-25.6	chr14	25348098	25715542	81	APH 0.4 uM 96h	122.076
											Inter	RDC	RDC-chr14-25.6	chr14	25348098	25715542	108	APH 0.6 uM 96h	188.328
											Inter	RDC	RDC-chr14-28.1	chr14	27594833	28544111	140	DMSO	54.9173
											Inter	RDC	RDC-chr14-28.1	chr14	27594833	28544111	220	APH 0.2 uM 96h	56.2856
											Inter	RDC	RDC-chr14-28.1	chr14	27594833	28544111	1280	APH 0.3 uM 96h	105.375
											Inter	RDC	RDC-chr14-28.1	chr14	27594833	28544111	520	APH 0.4 uM 96h	103.167
											Inter	RDC	RDC-chr14-28.1	chr14	27594833	28544111	620	APH 0.6 uM 96h	180.255
											Inter	RDC	RDC-chr14-35.1	chr14	34752591	35504115	32	DMSO	25.8047
											Inter	RDC	RDC-chr14-35.1	chr14	34752591	35504115	32	APH 0.2 uM 96h	23.9402
											Inter	RDC	RDC-chr14-35.1	chr14	34752591	35504115	864	APH 0.3 uM 96h	131.024
											Inter	RDC	RDC-chr14-35.1	chr14	34752591	35504115	416	APH 0.4 uM 96h	130.811
											Inter	RDC	RDC-chr14-35.1	chr14	34752591	35504115	608	APH 0.6 uM 96h	188.42
											Inter	RDC	RDC-chr14-93.4	chr14	93022398	93877810	108	DMSO	34.0277
											Inter	RDC	RDC-chr14-93.4	chr14	93022398	93877810	108	APH 0.2 uM 96h	55.6128
											Inter	RDC	RDC-chr14-93.4	chr14	93022398	93877810	1638	APH 0.3 uM 96h	135.804
											Inter	RDC	RDC-chr14-93.4	chr14	93022398	93877810	360	APH 0.4 uM 96h	92.8267
											Inter	RDC	RDC-chr14-93.4	chr14	93022398	93877810	612	APH 0.6 uM 96h	181.729
											Inter	RDC	RDC-chr15-30.7	chr15	30232297	31045342	136	DMSO	73.0291
											Inter	RDC	RDC-chr15-30.7	chr15	30232297	31045342	51	APH 0.2 uM 96h	32.9722
											Inter	RDC	RDC-chr15-30.7	chr15	30232297	31045342	901	APH 0.3 uM 96h	122.808
											Inter	RDC	RDC-chr15-30.7	chr15	30232297	31045342	272	APH 0.4 uM 96h	62.2704
											Inter	RDC	RDC-chr15-30.7	chr15	30232297	31045342	578	APH 0.6 uM 96h	208.921
											Inter	RDC	RDC-chr16-24.7	chr16	24359159	25075069	75	DMSO	76.8069
											Inter	RDC	RDC-chr16-24.7	chr16	24359159	25075069	120	APH 0.2 uM 96h	77.2967
											Inter	RDC	RDC-chr16-24.7	chr16	24359159	25075069	630	APH 0.3 uM 96h	88.7501
											Inter	RDC	RDC-chr16-24.7	chr16	24359159	25075069	210	APH 0.4 uM 96h	85.7652
											Inter	RDC	RDC-chr16-24.7	chr16	24359159	25075069	315	APH 0.6 uM 96h	171.381
											Inter	RDC	RDC-chr16-43.4	chr16	43164157	43682198	22	DMSO	29.4507
											Inter	RDC	RDC-chr16-43.4	chr16	43164157	43682198	55	APH 0.2 uM 96h	66.722
											Inter	RDC	RDC-chr16-43.4	chr16	43164157	43682198	440	APH 0.3 uM 96h	141.888
											Inter	RDC	RDC-chr16-43.4	chr16	43164157	43682198	143	APH 0.4 uM 96h	114.234
											Inter	RDC	RDC-chr16-43.4	chr16	43164157	43682198	176	APH 0.6 uM 96h	147.706
											Inter	RDC	RDC-chr16-67.2	chr16	66736091	67518859	51	DMSO	28.1884
											Inter	RDC	RDC-chr16-67.2	chr16	66736091	67518859	136	APH 0.2 uM 96h	73.6466
											Inter	RDC	RDC-chr16-67.2	chr16	66736091	67518859	1377	APH 0.3 uM 96h	121.582
											Inter	RDC	RDC-chr16-67.2	chr16	66736091	67518859	544	APH 0.4 uM 96h	150.728
											Inter	RDC	RDC-chr16-67.2	chr16	66736091	67518859	510	APH 0.6 uM 96h	125.855
											Inter	RDC	RDC-chr17-10.3	chr17	10130838	10400439	7	DMSO	7.11076
											Inter	RDC	RDC-chr17-10.3	chr17	10130838	10400439	35	APH 0.2 uM 96h	93.0336
											Inter	RDC	RDC-chr17-10.3	chr17	10130838	10400439	105	APH 0.3 uM 96h	83.6251
											Inter	RDC	RDC-chr17-10.3	chr17	10130838	10400439	77	APH 0.4 uM 96h	185.503
											Inter	RDC	RDC-chr17-10.3	chr17	10130838	10400439	63	APH 0.6 uM 96h	130.728
											Inter	RDC	RDC-chr17-11	chr17	10694004	11325400	42	DMSO	62.898
											Inter	RDC	RDC-chr17-11	chr17	10694004	11325400	112	APH 0.2 uM 96h	122.034
											Inter	RDC	RDC-chr17-11	chr17	10694004	11325400	518	APH 0.3 uM 96h	102.884
											Inter	RDC	RDC-chr17-11	chr17	10694004	11325400	42	APH 0.4 uM 96h	33.3232
											Inter	RDC	RDC-chr17-11	chr17	10694004	11325400	168	APH 0.6 uM 96h	178.861
											Inter	RDC	RDC-chr17-50.7	chr17	50529166	50961697	20	DMSO	5.00451
											Inter	RDC	RDC-chr17-50.7	chr17	50529166	50961697	20	APH 0.2 uM 96h	124.414
											Inter	RDC	RDC-chr17-50.7	chr17	50529166	50961697	140	APH 0.3 uM 96h	137.808
											Inter	RDC	RDC-chr17-50.7	chr17	50529166	50961697	40	APH 0.4 uM 96h	96.8062
											Inter	RDC	RDC-chr17-50.7	chr17	50529166	50961697	60	APH 0.6 uM 96h	135.967
											Inter	RDC	RDC-chr17-62.7	chr17	62594095	62897920	21	DMSO	45.8389
											Inter	RDC	RDC-chr17-62.7	chr17	62594095	62897920	21	APH 0.2 uM 96h	103.416
											Inter	RDC	RDC-chr17-62.7	chr17	62594095	62897920	119	APH 0.3 uM 96h	75.5654
											Inter	RDC	RDC-chr17-62.7	chr17	62594095	62897920	49	APH 0.4 uM 96h	107.357
											Inter	RDC	RDC-chr17-62.7	chr17	62594095	62897920	84	APH 0.6 uM 96h	167.823
											Inter	RDC	RDC-chr17-67	chr17	66638929	67332414	120	DMSO	80.9489
											Inter	RDC	RDC-chr17-67	chr17	66638929	67332414	75	APH 0.2 uM 96h	89.3385
											Inter	RDC	RDC-chr17-67	chr17	66638929	67332414	645	APH 0.3 uM 96h	91.1712
											Inter	RDC	RDC-chr17-67	chr17	66638929	67332414	165	APH 0.4 uM 96h	73.4032
											Inter	RDC	RDC-chr17-67	chr17	66638929	67332414	270	APH 0.6 uM 96h	165.138
											Inter	RDC	RDC-chr17-86.3	chr17	85911379	86710716	51	DMSO	8.80897
											Inter	RDC	RDC-chr17-86.3	chr17	85911379	86710716	170	APH 0.2 uM 96h	141.288
											Inter	RDC	RDC-chr17-86.3	chr17	85911379	86710716	663	APH 0.3 uM 96h	86.1517
											Inter	RDC	RDC-chr17-86.3	chr17	85911379	86710716	272	APH 0.4 uM 96h	118.634
											Inter	RDC	RDC-chr17-86.3	chr17	85911379	86710716	255	APH 0.6 uM 96h	145.117
											Inter	RDC	RDC-chr18-25.2	chr18	24725887	25741441	168	DMSO	54.1939
											Inter	RDC	RDC-chr18-25.2	chr18	24725887	25741441	105	APH 0.2 uM 96h	37.3289
											Inter	RDC	RDC-chr18-25.2	chr18	24725887	25741441	1491	APH 0.3 uM 96h	89.0563
											Inter	RDC	RDC-chr18-25.2	chr18	24725887	25741441	420	APH 0.4 uM 96h	70.7877
											Inter	RDC	RDC-chr18-25.2	chr18	24725887	25741441	1113	APH 0.6 uM 96h	248.633
											Inter	RDC	RDC-chr18-35.4	chr18	35079809	35648322	84	DMSO	55.9489
											Inter	RDC	RDC-chr18-35.4	chr18	35079809	35648322	108	APH 0.2 uM 96h	90.8728
											Inter	RDC	RDC-chr18-35.4	chr18	35079809	35648322	300	APH 0.3 uM 96h	51.3987
											Inter	RDC	RDC-chr18-35.4	chr18	35079809	35648322	180	APH 0.4 uM 96h	130.742
											Inter	RDC	RDC-chr18-35.4	chr18	35079809	35648322	144	APH 0.6 uM 96h	171.038
											Inter	RDC	RDC-chr18-69.5	chr18	69351539	69729600	32	DMSO	137.108
											Inter	RDC	RDC-chr18-69.5	chr18	69351539	69729600	48	APH 0.2 uM 96h	102.358
											Inter	RDC	RDC-chr18-69.5	chr18	69351539	69729600	160	APH 0.3 uM 96h	54.0896
											Inter	RDC	RDC-chr18-69.5	chr18	69351539	69729600	40	APH 0.4 uM 96h	102.305
											Inter	RDC	RDC-chr18-69.5	chr18	69351539	69729600	56	APH 0.6 uM 96h	104.139
											Inter	RDC	RDC-chr18-71.8	chr18	71467245	72154063	120	DMSO	42.9813
											Inter	RDC	RDC-chr18-71.8	chr18	71467245	72154063	165	APH 0.2 uM 96h	64.2342
											Inter	RDC	RDC-chr18-71.8	chr18	71467245	72154063	1320	APH 0.3 uM 96h	118.498
											Inter	RDC	RDC-chr18-71.8	chr18	71467245	72154063	420	APH 0.4 uM 96h	94.1485
											Inter	RDC	RDC-chr18-71.8	chr18	71467245	72154063	705	APH 0.6 uM 96h	180.138
											Inter	RDC	RDC-chr19-31.1	chr19	30537206	31758334	286	DMSO	36.5713
											Inter	RDC	RDC-chr19-31.1	chr19	30537206	31758334	676	APH 0.2 uM 96h	68.5079
											Inter	RDC	RDC-chr19-31.1	chr19	30537206	31758334	4342	APH 0.3 uM 96h	96.2461
											Inter	RDC	RDC-chr19-31.1	chr19	30537206	31758334	1794	APH 0.4 uM 96h	114.793
											Inter	RDC	RDC-chr19-31.1	chr19	30537206	31758334	2678	APH 0.6 uM 96h	183.882
											Inter	RDC	RDC-chr2-161.9	chr2	161520688	162394688	342	DMSO	69.9161
											Inter	RDC	RDC-chr2-161.9	chr2	161520688	162394688	342	APH 0.2 uM 96h	69.2359
											Inter	RDC	RDC-chr2-161.9	chr2	161520688	162394688	2268	APH 0.3 uM 96h	108.902
											Inter	RDC	RDC-chr2-161.9	chr2	161520688	162394688	972	APH 0.4 uM 96h	122.906
											Inter	RDC	RDC-chr2-161.9	chr2	161520688	162394688	864	APH 0.6 uM 96h	129.04
											Inter	RDC	RDC-chr3-119	chr3	118709752	119239072	55	DMSO	45.7295
											Inter	RDC	RDC-chr3-119	chr3	118709752	119239072	22	APH 0.2 uM 96h	34.1578
											Inter	RDC	RDC-chr3-119	chr3	118709752	119239072	187	APH 0.3 uM 96h	71.949
											Inter	RDC	RDC-chr3-119	chr3	118709752	119239072	143	APH 0.4 uM 96h	142.286
											Inter	RDC	RDC-chr3-119	chr3	118709752	119239072	209	APH 0.6 uM 96h	205.877
											Inter	RDC	RDC-chr3-127	chr3	126899641	127169641	21	DMSO	166.33
											Inter	RDC	RDC-chr3-127	chr3	126899641	127169641	7	APH 0.2 uM 96h	13.6527
											Inter	RDC	RDC-chr3-127	chr3	126899641	127169641	84	APH 0.3 uM 96h	88.11
											Inter	RDC	RDC-chr3-127	chr3	126899641	127169641	21	APH 0.4 uM 96h	82.7158
											Inter	RDC	RDC-chr3-127	chr3	126899641	127169641	35	APH 0.6 uM 96h	149.191
											Inter	RDC	RDC-chr3-141.8	chr3	141470001	142198017	75	DMSO	76.0017
											Inter	RDC	RDC-chr3-141.8	chr3	141470001	142198017	135	APH 0.2 uM 96h	68.5389
											Inter	RDC	RDC-chr3-141.8	chr3	141470001	142198017	540	APH 0.3 uM 96h	95.4341
											Inter	RDC	RDC-chr3-141.8	chr3	141470001	142198017	210	APH 0.4 uM 96h	106.683
											Inter	RDC	RDC-chr3-141.8	chr3	141470001	142198017	240	APH 0.6 uM 96h	153.342
											Inter	RDC	RDC-chr3-148.9	chr3	148774650	149016650	24	DMSO	58.586
											Inter	RDC	RDC-chr3-148.9	chr3	148774650	149016650	12	APH 0.2 uM 96h	51.1612
											Inter	RDC	RDC-chr3-148.9	chr3	148774650	149016650	126	APH 0.3 uM 96h	125.796
											Inter	RDC	RDC-chr3-148.9	chr3	148774650	149016650	48	APH 0.4 uM 96h	128.097
											Inter	RDC	RDC-chr3-148.9	chr3	148774650	149016650	54	APH 0.6 uM 96h	136.36
											Inter	RDC	RDC-chr3-157	chr3	156694898	157267476	91	DMSO	83.9187
											Inter	RDC	RDC-chr3-157	chr3	156694898	157267476	13	APH 0.2 uM 96h	23.212
											Inter	RDC	RDC-chr3-157	chr3	156694898	157267476	455	APH 0.3 uM 96h	104.473
											Inter	RDC	RDC-chr3-157	chr3	156694898	157267476	156	APH 0.4 uM 96h	126.519
											Inter	RDC	RDC-chr3-157	chr3	156694898	157267476	208	APH 0.6 uM 96h	161.877
											Inter	RDC	RDC-chr3-25.9	chr3	25603625	26226793	91	DMSO	88.2024
											Inter	RDC	RDC-chr3-25.9	chr3	25603625	26226793	78	APH 0.2 uM 96h	58.599
											Inter	RDC	RDC-chr3-25.9	chr3	25603625	26226793	494	APH 0.3 uM 96h	95.9743
											Inter	RDC	RDC-chr3-25.9	chr3	25603625	26226793	130	APH 0.4 uM 96h	88.4708
											Inter	RDC	RDC-chr3-25.9	chr3	25603625	26226793	325	APH 0.6 uM 96h	168.753
											Inter	RDC	RDC-chr4-110.6	chr4	110165237	111142081	180	DMSO	61.9269
											Inter	RDC	RDC-chr4-110.6	chr4	110165237	111142081	220	APH 0.2 uM 96h	111.638
											Inter	RDC	RDC-chr4-110.6	chr4	110165237	111142081	1100	APH 0.3 uM 96h	76.0748
											Inter	RDC	RDC-chr4-110.6	chr4	110165237	111142081	480	APH 0.4 uM 96h	92.6386
											Inter	RDC	RDC-chr4-110.6	chr4	110165237	111142081	720	APH 0.6 uM 96h	157.721
											Inter	RDC	RDC-chr4-150.4	chr4	150172094	150736992	108	DMSO	136.507
											Inter	RDC	RDC-chr4-150.4	chr4	150172094	150736992	180	APH 0.2 uM 96h	120.679
											Inter	RDC	RDC-chr4-150.4	chr4	150172094	150736992	468	APH 0.3 uM 96h	92.1858
											Inter	RDC	RDC-chr4-150.4	chr4	150172094	150736992	192	APH 0.4 uM 96h	96.9836
											Inter	RDC	RDC-chr4-150.4	chr4	150172094	150736992	180	APH 0.6 uM 96h	53.645
											Inter	RDC	RDC-chr4-20.4	chr4	20235563	20640853	18	DMSO	10.419
											Inter	RDC	RDC-chr4-20.4	chr4	20235563	20640853	36	APH 0.2 uM 96h	109.734
											Inter	RDC	RDC-chr4-20.4	chr4	20235563	20640853	252	APH 0.3 uM 96h	150.604
											Inter	RDC	RDC-chr4-20.4	chr4	20235563	20640853	36	APH 0.4 uM 96h	39.6214
											Inter	RDC	RDC-chr4-20.4	chr4	20235563	20640853	126	APH 0.6 uM 96h	189.622
											Inter	RDC	RDC-chr4-65.8	chr4	65361049	66158283	85	DMSO	22.4993
											Inter	RDC	RDC-chr4-65.8	chr4	65361049	66158283	255	APH 0.2 uM 96h	125.582
											Inter	RDC	RDC-chr4-65.8	chr4	65361049	66158283	1054	APH 0.3 uM 96h	104.823
											Inter	RDC	RDC-chr4-65.8	chr4	65361049	66158283	255	APH 0.4 uM 96h	69.4201
											Inter	RDC	RDC-chr4-65.8	chr4	65361049	66158283	510	APH 0.6 uM 96h	177.675
											Inter	RDC	RDC-chr4-76.2	chr4	75982410	76430605	40	DMSO	39.4537
											Inter	RDC	RDC-chr4-76.2	chr4	75982410	76430605	30	APH 0.2 uM 96h	96.7606
											Inter	RDC	RDC-chr4-76.2	chr4	75982410	76430605	210	APH 0.3 uM 96h	74.5762
											Inter	RDC	RDC-chr4-76.2	chr4	75982410	76430605	110	APH 0.4 uM 96h	167.749
											Inter	RDC	RDC-chr4-76.2	chr4	75982410	76430605	110	APH 0.6 uM 96h	121.46
											Inter	RDC	RDC-chr4-98	chr4	97726263	98162263	30	DMSO	36.9901
											Inter	RDC	RDC-chr4-98	chr4	97726263	98162263	40	APH 0.2 uM 96h	99.9424
											Inter	RDC	RDC-chr4-98	chr4	97726263	98162263	280	APH 0.3 uM 96h	108.682
											Inter	RDC	RDC-chr4-98	chr4	97726263	98162263	80	APH 0.4 uM 96h	103.781
											Inter	RDC	RDC-chr4-98	chr4	97726263	98162263	90	APH 0.6 uM 96h	150.604
											Inter	RDC	RDC-chr5-141.7	chr5	141204842	142250924	154	DMSO	35.9714
											Inter	RDC	RDC-chr5-141.7	chr5	141204842	142250924	154	APH 0.2 uM 96h	54.9599
											Inter	RDC	RDC-chr5-141.7	chr5	141204842	142250924	1584	APH 0.3 uM 96h	117.112
											Inter	RDC	RDC-chr5-141.7	chr5	141204842	142250924	638	APH 0.4 uM 96h	121.321
											Inter	RDC	RDC-chr5-141.7	chr5	141204842	142250924	814	APH 0.6 uM 96h	170.636
											Inter	RDC	RDC-chr5-20	chr5	19351232	20716247	252	DMSO	29.5692
											Inter	RDC	RDC-chr5-20	chr5	19351232	20716247	588	APH 0.2 uM 96h	89.4985
											Inter	RDC	RDC-chr5-20	chr5	19351232	20716247	3556	APH 0.3 uM 96h	109.703
											Inter	RDC	RDC-chr5-20	chr5	19351232	20716247	1176	APH 0.4 uM 96h	114.862
											Inter	RDC	RDC-chr5-20	chr5	19351232	20716247	1512	APH 0.6 uM 96h	156.368
											Inter	RDC	RDC-chr5-5.1	chr5	4801299	5395770	36	DMSO	108.194
											Inter	RDC	RDC-chr5-5.1	chr5	4801299	5395770	24	APH 0.2 uM 96h	65.4197
											Inter	RDC	RDC-chr5-5.1	chr5	4801299	5395770	216	APH 0.3 uM 96h	103.26
											Inter	RDC	RDC-chr5-5.1	chr5	4801299	5395770	48	APH 0.4 uM 96h	75.0146
											Inter	RDC	RDC-chr5-5.1	chr5	4801299	5395770	96	APH 0.6 uM 96h	148.111
											Inter	RDC	RDC-chr5-57.9	chr5	57697672	58187921	11	DMSO	38.79
											Inter	RDC	RDC-chr5-57.9	chr5	57697672	58187921	22	APH 0.2 uM 96h	42.0894
											Inter	RDC	RDC-chr5-57.9	chr5	57697672	58187921	198	APH 0.3 uM 96h	97.551
											Inter	RDC	RDC-chr5-57.9	chr5	57697672	58187921	88	APH 0.4 uM 96h	109.499
											Inter	RDC	RDC-chr5-57.9	chr5	57697672	58187921	121	APH 0.6 uM 96h	212.071
											Inter	RDC	RDC-chr5-81.5	chr5	81005443	81848513	51	DMSO	16.7588
											Inter	RDC	RDC-chr5-81.5	chr5	81005443	81848513	119	APH 0.2 uM 96h	61.21
											Inter	RDC	RDC-chr5-81.5	chr5	81005443	81848513	646	APH 0.3 uM 96h	81.2156
											Inter	RDC	RDC-chr5-81.5	chr5	81005443	81848513	408	APH 0.4 uM 96h	118.532
											Inter	RDC	RDC-chr5-81.5	chr5	81005443	81848513	612	APH 0.6 uM 96h	222.284
											Inter	RDC	RDC-chr6-118.9	chr6	118551225	119138775	36	DMSO	115.747
											Inter	RDC	RDC-chr6-118.9	chr6	118551225	119138775	60	APH 0.2 uM 96h	114.07
											Inter	RDC	RDC-chr6-118.9	chr6	118551225	119138775	228	APH 0.3 uM 96h	66.8444
											Inter	RDC	RDC-chr6-118.9	chr6	118551225	119138775	24	APH 0.4 uM 96h	51.1131
											Inter	RDC	RDC-chr6-118.9	chr6	118551225	119138775	72	APH 0.6 uM 96h	152.225
											Inter	RDC	RDC-chr6-144.2	chr6	143815785	144682799	90	DMSO	76.7068
											Inter	RDC	RDC-chr6-144.2	chr6	143815785	144682799	36	APH 0.2 uM 96h	16.5484
											Inter	RDC	RDC-chr6-144.2	chr6	143815785	144682799	792	APH 0.3 uM 96h	126.343
											Inter	RDC	RDC-chr6-144.2	chr6	143815785	144682799	108	APH 0.4 uM 96h	90.1369
											Inter	RDC	RDC-chr6-144.2	chr6	143815785	144682799	216	APH 0.6 uM 96h	190.265
											Inter	RDC	RDC-chr6-28.8	chr6	28616909	28929648	14	DMSO	31.7539
											Inter	RDC	RDC-chr6-28.8	chr6	28616909	28929648	14	APH 0.2 uM 96h	42.1153
											Inter	RDC	RDC-chr6-28.8	chr6	28616909	28929648	133	APH 0.3 uM 96h	148.891
											Inter	RDC	RDC-chr6-28.8	chr6	28616909	28929648	35	APH 0.6 uM 96h	177.239
											Inter	RDC	RDC-chr6-33.6	chr6	33304593	34030008	30	DMSO	11.8059
											Inter	RDC	RDC-chr6-33.6	chr6	33304593	34030008	60	APH 0.2 uM 96h	73.2862
											Inter	RDC	RDC-chr6-33.6	chr6	33304593	34030008	405	APH 0.3 uM 96h	82.7827
											Inter	RDC	RDC-chr6-33.6	chr6	33304593	34030008	150	APH 0.4 uM 96h	157.981
											Inter	RDC	RDC-chr6-33.6	chr6	33304593	34030008	165	APH 0.6 uM 96h	174.144
											Inter	RDC	RDC-chr6-61.8	chr6	61184353	62344201	96	DMSO	9.20863
											Inter	RDC	RDC-chr6-61.8	chr6	61184353	62344201	144	APH 0.2 uM 96h	42.8725
											Inter	RDC	RDC-chr6-61.8	chr6	61184353	62344201	1824	APH 0.3 uM 96h	93.985
											Inter	RDC	RDC-chr6-61.8	chr6	61184353	62344201	888	APH 0.4 uM 96h	202.031
											Inter	RDC	RDC-chr6-61.8	chr6	61184353	62344201	696	APH 0.6 uM 96h	151.902
											Inter	RDC	RDC-chr6-63.9	chr6	63273641	64700751	240	DMSO	15.1532
											Inter	RDC	RDC-chr6-63.9	chr6	63273641	64700751	450	APH 0.2 uM 96h	91.5522
											Inter	RDC	RDC-chr6-63.9	chr6	63273641	64700751	3180	APH 0.3 uM 96h	104.053
											Inter	RDC	RDC-chr6-63.9	chr6	63273641	64700751	1230	APH 0.4 uM 96h	189.551
											Inter	RDC	RDC-chr6-63.9	chr6	63273641	64700751	840	APH 0.6 uM 96h	99.6904
											Inter	RDC	RDC-chr6-77.5	chr6	76913847	78105173	225	DMSO	21.2206
											Inter	RDC	RDC-chr6-77.5	chr6	76913847	78105173	325	APH 0.2 uM 96h	52.787
											Inter	RDC	RDC-chr6-77.5	chr6	76913847	78105173	2400	APH 0.3 uM 96h	79.0894
											Inter	RDC	RDC-chr6-77.5	chr6	76913847	78105173	550	APH 0.4 uM 96h	59.6325
											Inter	RDC	RDC-chr6-77.5	chr6	76913847	78105173	1350	APH 0.6 uM 96h	287.27
											Inter	RDC	RDC-chr6-84.8	chr6	84526364	85095146	36	DMSO	95.4515
											Inter	RDC	RDC-chr6-84.8	chr6	84526364	85095146	36	APH 0.2 uM 96h	108.174
											Inter	RDC	RDC-chr6-84.8	chr6	84526364	85095146	156	APH 0.3 uM 96h	75.1014
											Inter	RDC	RDC-chr6-84.8	chr6	84526364	85095146	72	APH 0.4 uM 96h	149.683
											Inter	RDC	RDC-chr6-84.8	chr6	84526364	85095146	60	APH 0.6 uM 96h	71.5906
											Inter	RDC	RDC-chr6-93.8	chr6	93635932	94297684	42	DMSO	30.2625
											Inter	RDC	RDC-chr6-93.8	chr6	93635932	94297684	14	APH 0.2 uM 96h	13.3791
											Inter	RDC	RDC-chr6-93.8	chr6	93635932	94297684	336	APH 0.3 uM 96h	127.234
											Inter	RDC	RDC-chr6-93.8	chr6	93635932	94297684	84	APH 0.4 uM 96h	186.337
											Inter	RDC	RDC-chr6-93.8	chr6	93635932	94297684	112	APH 0.6 uM 96h	142.788
											Inter	RDC	RDC-chr6-99.2	chr6	98890139	99623583	96	DMSO	48.4799
											Inter	RDC	RDC-chr6-99.2	chr6	98890139	99623583	80	APH 0.2 uM 96h	111.031
											Inter	RDC	RDC-chr6-99.2	chr6	98890139	99623583	432	APH 0.3 uM 96h	102.604
											Inter	RDC	RDC-chr6-99.2	chr6	98890139	99623583	96	APH 0.4 uM 96h	149.254
											Inter	RDC	RDC-chr6-99.2	chr6	98890139	99623583	176	APH 0.6 uM 96h	88.6312
											Inter	RDC	RDC-chr7-115.8	chr7	115417038	116230561	153	DMSO	70.5781
											Inter	RDC	RDC-chr7-115.8	chr7	115417038	116230561	187	APH 0.2 uM 96h	70.9032
											Inter	RDC	RDC-chr7-115.8	chr7	115417038	116230561	901	APH 0.3 uM 96h	89.9101
											Inter	RDC	RDC-chr7-115.8	chr7	115417038	116230561	425	APH 0.4 uM 96h	147.366
											Inter	RDC	RDC-chr7-115.8	chr7	115417038	116230561	323	APH 0.6 uM 96h	121.243
											Inter	RDC	RDC-chr7-134.9	chr7	134626001	135206964	26	DMSO	44.337
											Inter	RDC	RDC-chr7-134.9	chr7	134626001	135206964	26	APH 0.2 uM 96h	68.765
											Inter	RDC	RDC-chr7-134.9	chr7	134626001	135206964	286	APH 0.3 uM 96h	78.9272
											Inter	RDC	RDC-chr7-134.9	chr7	134626001	135206964	65	APH 0.4 uM 96h	49.4165
											Inter	RDC	RDC-chr7-134.9	chr7	134626001	135206964	260	APH 0.6 uM 96h	258.554
											Inter	RDC	RDC-chr7-91.7	chr7	91364879	92091071	60	DMSO	14.0016
											Inter	RDC	RDC-chr7-91.7	chr7	91364879	92091071	90	APH 0.2 uM 96h	47.8493
											Inter	RDC	RDC-chr7-91.7	chr7	91364879	92091071	480	APH 0.3 uM 96h	122.649
											Inter	RDC	RDC-chr7-91.7	chr7	91364879	92091071	225	APH 0.4 uM 96h	155.587
											Inter	RDC	RDC-chr7-91.7	chr7	91364879	92091071	300	APH 0.6 uM 96h	159.913
											Inter	RDC	RDC-chr8-11.3	chr8	11169821	11515821	40	DMSO	6.81314
											Inter	RDC	RDC-chr8-11.3	chr8	11169821	11515821	8	APH 0.2 uM 96h	33.8756
											Inter	RDC	RDC-chr8-11.3	chr8	11169821	11515821	144	APH 0.3 uM 96h	50.5672
											Inter	RDC	RDC-chr8-11.3	chr8	11169821	11515821	96	APH 0.4 uM 96h	161.191
											Inter	RDC	RDC-chr8-11.3	chr8	11169821	11515821	104	APH 0.6 uM 96h	247.553
											Inter	RDC	RDC-chr8-114.8	chr8	114385438	115357960	105	DMSO	39.3481
											Inter	RDC	RDC-chr8-114.8	chr8	114385438	115357960	336	APH 0.2 uM 96h	107.983
											Inter	RDC	RDC-chr8-114.8	chr8	114385438	115357960	1428	APH 0.3 uM 96h	81.4389
											Inter	RDC	RDC-chr8-114.8	chr8	114385438	115357960	525	APH 0.4 uM 96h	89.2088
											Inter	RDC	RDC-chr8-114.8	chr8	114385438	115357960	1008	APH 0.6 uM 96h	182.022
											Inter	RDC	RDC-chr8-118.8	chr8	118230158	119432417	500	DMSO	78.199
											Inter	RDC	RDC-chr8-118.8	chr8	118230158	119432417	475	APH 0.2 uM 96h	71.271
											Inter	RDC	RDC-chr8-118.8	chr8	118230158	119432417	2475	APH 0.3 uM 96h	77.8628
											Inter	RDC	RDC-chr8-118.8	chr8	118230158	119432417	1400	APH 0.4 uM 96h	132.058
											Inter	RDC	RDC-chr8-118.8	chr8	118230158	119432417	1575	APH 0.6 uM 96h	140.609
											Inter	RDC	RDC-chr8-127.3	chr8	127039001	127638592	78	DMSO	93.9606
											Inter	RDC	RDC-chr8-127.3	chr8	127039001	127638592	52	APH 0.2 uM 96h	83.6826
											Inter	RDC	RDC-chr8-127.3	chr8	127039001	127638592	494	APH 0.3 uM 96h	70.3848
											Inter	RDC	RDC-chr8-127.3	chr8	127039001	127638592	65	APH 0.4 uM 96h	49.492
											Inter	RDC	RDC-chr8-127.3	chr8	127039001	127638592	195	APH 0.6 uM 96h	202.48
											Inter	RDC	RDC-chr8-48.5	chr8	47911856	49011760	345	DMSO	99.2119
											Inter	RDC	RDC-chr8-48.5	chr8	47911856	49011760	299	APH 0.2 uM 96h	64.6884
											Inter	RDC	RDC-chr8-48.5	chr8	47911856	49011760	1449	APH 0.3 uM 96h	65.4958
											Inter	RDC	RDC-chr8-48.5	chr8	47911856	49011760	690	APH 0.4 uM 96h	100.437
											Inter	RDC	RDC-chr8-48.5	chr8	47911856	49011760	989	APH 0.6 uM 96h	170.167
											Inter	RDC	RDC-chr9-116.9	chr9	116550313	117407466	180	DMSO	127.071
											Inter	RDC	RDC-chr9-116.9	chr9	116550313	117407466	144	APH 0.2 uM 96h	18.3326
											Inter	RDC	RDC-chr9-116.9	chr9	116550313	117407466	1188	APH 0.3 uM 96h	154.013
											Inter	RDC	RDC-chr9-116.9	chr9	116550313	117407466	360	APH 0.4 uM 96h	92.8162
											Inter	RDC	RDC-chr9-116.9	chr9	116550313	117407466	270	APH 0.6 uM 96h	107.767
											Inter	RDC	RDC-chr9-69.1	chr9	68582793	69522698	220	DMSO	86.3753
											Inter	RDC	RDC-chr9-69.1	chr9	68582793	69522698	180	APH 0.2 uM 96h	76.8355
											Inter	RDC	RDC-chr9-69.1	chr9	68582793	69522698	1600	APH 0.3 uM 96h	133.312
											Inter	RDC	RDC-chr9-69.1	chr9	68582793	69522698	240	APH 0.4 uM 96h	65.7978
											Inter	RDC	RDC-chr9-69.1	chr9	68582793	69522698	440	APH 0.6 uM 96h	137.679
											Inter	RDC	RDC-chrX-130.2	chrX	129909490	130509784	39	DMSO	18.9423
											Inter	RDC	RDC-chrX-130.2	chrX	129909490	130509784	26	APH 0.2 uM 96h	54.7198
											Inter	RDC	RDC-chrX-130.2	chrX	129909490	130509784	221	APH 0.3 uM 96h	73.9135
											Inter	RDC	RDC-chrX-130.2	chrX	129909490	130509784	156	APH 0.4 uM 96h	193.38
											Inter	RDC	RDC-chrX-130.2	chrX	129909490	130509784	130	APH 0.6 uM 96h	159.044
											Inter	RDC	RDC-chrX-84.6	chrX	84333571	84908909	26	DMSO	91.9947
											Inter	RDC	RDC-chrX-84.6	chrX	84333571	84908909	39	APH 0.2 uM 96h	52.1355
											Inter	RDC	RDC-chrX-84.6	chrX	84333571	84908909	273	APH 0.3 uM 96h	119.383
											Inter	RDC	RDC-chrX-84.6	chrX	84333571	84908909	91	APH 0.4 uM 96h	145.302
											Inter	RDC	RDC-chrX-84.6	chrX	84333571	84908909	78	APH 0.6 uM 96h	91.1848
											Intra	RDC	RDC-chr5-141.7	chr5	141204842	142250924	396	DMSO	37.4703
											Intra	RDC	RDC-chr5-141.7	chr5	141204842	142250924	396	APH 0.2 uM 96h	49.6969
											Intra	RDC	RDC-chr5-141.7	chr5	141204842	142250924	3828	APH 0.3 uM 96h	90.3418
											Intra	RDC	RDC-chr5-141.7	chr5	141204842	142250924	1056	APH 0.4 uM 96h	106.602
											Intra	RDC	RDC-chr5-141.7	chr5	141204842	142250924	2288	APH 0.6 uM 96h	215.889
											Intra	RDC	RDC-chr5-20	chr5	19351232	20716247	1176	DMSO	33.6998
											Intra	RDC	RDC-chr5-20	chr5	19351232	20716247	1176	APH 0.2 uM 96h	44.6962
											Intra	RDC	RDC-chr5-20	chr5	19351232	20716247	15344	APH 0.3 uM 96h	109.669
											Intra	RDC	RDC-chr5-20	chr5	19351232	20716247	5152	APH 0.4 uM 96h	157.509
											Intra	RDC	RDC-chr5-20	chr5	19351232	20716247	5404	APH 0.6 uM 96h	154.425
											Intra	RDC	RDC-chr5-5.1	chr5	4801299	5395770	60	DMSO	41.324
											Intra	RDC	RDC-chr5-5.1	chr5	4801299	5395770	36	APH 0.2 uM 96h	32.8849
											Intra	RDC	RDC-chr5-5.1	chr5	4801299	5395770	516	APH 0.3 uM 96h	88.6393
											Intra	RDC	RDC-chr5-5.1	chr5	4801299	5395770	156	APH 0.4 uM 96h	114.627
											Intra	RDC	RDC-chr5-5.1	chr5	4801299	5395770	324	APH 0.6 uM 96h	222.525
											Intra	RDC	RDC-chr5-57.9	chr5	57697672	58187921	99	DMSO	29.6793
											Intra	RDC	RDC-chr5-57.9	chr5	57697672	58187921	66	APH 0.2 uM 96h	26.2425
											Intra	RDC	RDC-chr5-57.9	chr5	57697672	58187921	1408	APH 0.3 uM 96h	105.28
											Intra	RDC	RDC-chr5-57.9	chr5	57697672	58187921	319	APH 0.4 uM 96h	102.028
											Intra	RDC	RDC-chr5-57.9	chr5	57697672	58187921	792	APH 0.6 uM 96h	236.77
											Intra	RDC	RDC-chr5-81.5	chr5	81005443	81848513	391	DMSO	16.0985
											Intra	RDC	RDC-chr5-81.5	chr5	81005443	81848513	544	APH 0.2 uM 96h	29.7064
											Intra	RDC	RDC-chr5-81.5	chr5	81005443	81848513	9588	APH 0.3 uM 96h	98.4604
											Intra	RDC	RDC-chr5-81.5	chr5	81005443	81848513	2839	APH 0.4 uM 96h	124.705
											Intra	RDC	RDC-chr5-81.5	chr5	81005443	81848513	5627	APH 0.6 uM 96h	231.03
											Intra	RDC	RDC-chr6-118.9	chr6	118551225	119138775	36	DMSO	23.1573
											Intra	RDC	RDC-chr6-118.9	chr6	118551225	119138775	156	APH 0.2 uM 96h	91.0134
											Intra	RDC	RDC-chr6-118.9	chr6	118551225	119138775	840	APH 0.3 uM 96h	112.091
											Intra	RDC	RDC-chr6-118.9	chr6	118551225	119138775	324	APH 0.4 uM 96h	108.376
											Intra	RDC	RDC-chr6-118.9	chr6	118551225	119138775	468	APH 0.6 uM 96h	165.362
											Intra	RDC	RDC-chr6-144.2	chr6	143815785	144682799	54	DMSO	11.4806
											Intra	RDC	RDC-chr6-144.2	chr6	143815785	144682799	342	APH 0.2 uM 96h	65.947
											Intra	RDC	RDC-chr6-144.2	chr6	143815785	144682799	2988	APH 0.3 uM 96h	131.783
											Intra	RDC	RDC-chr6-144.2	chr6	143815785	144682799	900	APH 0.4 uM 96h	99.499
											Intra	RDC	RDC-chr6-144.2	chr6	143815785	144682799	1638	APH 0.6 uM 96h	191.29
											Intra	RDC	RDC-chr6-28.8	chr6	28616909	28929648	35	DMSO	57.9284
											Intra	RDC	RDC-chr6-28.8	chr6	28616909	28929648	63	APH 0.2 uM 96h	94.5714
											Intra	RDC	RDC-chr6-28.8	chr6	28616909	28929648	266	APH 0.3 uM 96h	91.3296
											Intra	RDC	RDC-chr6-28.8	chr6	28616909	28929648	98	APH 0.4 uM 96h	84.3437
											Intra	RDC	RDC-chr6-28.8	chr6	28616909	28929648	189	APH 0.6 uM 96h	171.827
											Intra	RDC	RDC-chr6-33.6	chr6	33304593	34030008	210	DMSO	56.5381
											Intra	RDC	RDC-chr6-33.6	chr6	33304593	34030008	150	APH 0.2 uM 96h	36.6277
											Intra	RDC	RDC-chr6-33.6	chr6	33304593	34030008	2310	APH 0.3 uM 96h	129.015
											Intra	RDC	RDC-chr6-33.6	chr6	33304593	34030008	495	APH 0.4 uM 96h	69.2995
											Intra	RDC	RDC-chr6-33.6	chr6	33304593	34030008	1410	APH 0.6 uM 96h	208.52
											Intra	RDC	RDC-chr6-61.8	chr6	61184353	62344201	408	DMSO	13.0736
											Intra	RDC	RDC-chr6-61.8	chr6	61184353	62344201	2928	APH 0.2 uM 96h	85.0948
											Intra	RDC	RDC-chr6-61.8	chr6	61184353	62344201	16944	APH 0.3 uM 96h	112.631
											Intra	RDC	RDC-chr6-61.8	chr6	61184353	62344201	7824	APH 0.4 uM 96h	130.367
											Intra	RDC	RDC-chr6-61.8	chr6	61184353	62344201	9024	APH 0.6 uM 96h	158.833
											Intra	RDC	RDC-chr6-63.9	chr6	63273641	64700751	780	DMSO	14.1485
											Intra	RDC	RDC-chr6-63.9	chr6	63273641	64700751	7170	APH 0.2 uM 96h	117.959
											Intra	RDC	RDC-chr6-63.9	chr6	63273641	64700751	30900	APH 0.3 uM 96h	116.273
											Intra	RDC	RDC-chr6-63.9	chr6	63273641	64700751	13620	APH 0.4 uM 96h	128.468
											Intra	RDC	RDC-chr6-63.9	chr6	63273641	64700751	12360	APH 0.6 uM 96h	123.151
											Intra	RDC	RDC-chr6-77.5	chr6	76913847	78105173	1400	DMSO	9.05195
											Intra	RDC	RDC-chr6-77.5	chr6	76913847	78105173	9850	APH 0.2 uM 96h	57.7626
											Intra	RDC	RDC-chr6-77.5	chr6	76913847	78105173	76475	APH 0.3 uM 96h	102.575
											Intra	RDC	RDC-chr6-77.5	chr6	76913847	78105173	36775	APH 0.4 uM 96h	123.643
											Intra	RDC	RDC-chr6-77.5	chr6	76913847	78105173	58275	APH 0.6 uM 96h	206.968
											Intra	RDC	RDC-chr6-84.8	chr6	84526364	85095146	156	DMSO	70.0985
											Intra	RDC	RDC-chr6-84.8	chr6	84526364	85095146	144	APH 0.2 uM 96h	58.6871
											Intra	RDC	RDC-chr6-84.8	chr6	84526364	85095146	1284	APH 0.3 uM 96h	119.689
											Intra	RDC	RDC-chr6-84.8	chr6	84526364	85095146	468	APH 0.4 uM 96h	109.354
											Intra	RDC	RDC-chr6-84.8	chr6	84526364	85095146	576	APH 0.6 uM 96h	142.172
											Intra	RDC	RDC-chr6-93.8	chr6	93635932	94297684	224	DMSO	49.7292
											Intra	RDC	RDC-chr6-93.8	chr6	93635932	94297684	252	APH 0.2 uM 96h	50.7411
											Intra	RDC	RDC-chr6-93.8	chr6	93635932	94297684	1918	APH 0.3 uM 96h	88.3321
											Intra	RDC	RDC-chr6-93.8	chr6	93635932	94297684	714	APH 0.4 uM 96h	82.4261
											Intra	RDC	RDC-chr6-93.8	chr6	93635932	94297684	1876	APH 0.6 uM 96h	228.772
											Intra	RDC	RDC-chr6-99.2	chr6	98890139	99623583	272	DMSO	53.5239
											Intra	RDC	RDC-chr6-99.2	chr6	98890139	99623583	384	APH 0.2 uM 96h	68.5341
											Intra	RDC	RDC-chr6-99.2	chr6	98890139	99623583	2272	APH 0.3 uM 96h	92.7458
											Intra	RDC	RDC-chr6-99.2	chr6	98890139	99623583	928	APH 0.4 uM 96h	94.9578
											Intra	RDC	RDC-chr6-99.2	chr6	98890139	99623583	1760	APH 0.6 uM 96h	190.238
											Intra	RDC	RDC-chr8-11.3	chr8	11169821	11515821	16	DMSO	40.0354
											Intra	RDC	RDC-chr8-11.3	chr8	11169821	11515821	16	APH 0.2 uM 96h	42.0463
											Intra	RDC	RDC-chr8-11.3	chr8	11169821	11515821	232	APH 0.3 uM 96h	113.923
											Intra	RDC	RDC-chr8-11.3	chr8	11169821	11515821	32	APH 0.4 uM 96h	87.6966
											Intra	RDC	RDC-chr8-11.3	chr8	11169821	11515821	56	APH 0.6 uM 96h	216.299
											Intra	RDC	RDC-chr8-114.8	chr8	114385438	115357960	126	DMSO	28.6045
											Intra	RDC	RDC-chr8-114.8	chr8	114385438	115357960	210	APH 0.2 uM 96h	50.0688
											Intra	RDC	RDC-chr8-114.8	chr8	114385438	115357960	1806	APH 0.3 uM 96h	80.4603
											Intra	RDC	RDC-chr8-114.8	chr8	114385438	115357960	483	APH 0.4 uM 96h	120.093
											Intra	RDC	RDC-chr8-114.8	chr8	114385438	115357960	630	APH 0.6 uM 96h	220.773
											Intra	RDC	RDC-chr8-118.8	chr8	118230158	119432417	200	DMSO	26.5349
											Intra	RDC	RDC-chr8-118.8	chr8	118230158	119432417	250	APH 0.2 uM 96h	34.8346
											Intra	RDC	RDC-chr8-118.8	chr8	118230158	119432417	3000	APH 0.3 uM 96h	78.1104
											Intra	RDC	RDC-chr8-118.8	chr8	118230158	119432417	825	APH 0.4 uM 96h	119.881
											Intra	RDC	RDC-chr8-118.8	chr8	118230158	119432417	1175	APH 0.6 uM 96h	240.639
											Intra	RDC	RDC-chr8-127.3	chr8	127039001	127638592	91	DMSO	92.0209
											Intra	RDC	RDC-chr8-127.3	chr8	127039001	127638592	26	APH 0.2 uM 96h	27.6123
											Intra	RDC	RDC-chr8-127.3	chr8	127039001	127638592	416	APH 0.3 uM 96h	82.5541
											Intra	RDC	RDC-chr8-127.3	chr8	127039001	127638592	104	APH 0.4 uM 96h	115.183
											Intra	RDC	RDC-chr8-127.3	chr8	127039001	127638592	117	APH 0.6 uM 96h	182.63
											Intra	RDC	RDC-chr8-48.5	chr8	47911856	49011760	782	DMSO	49.8698
											Intra	RDC	RDC-chr8-48.5	chr8	47911856	49011760	621	APH 0.2 uM 96h	41.5916
											Intra	RDC	RDC-chr8-48.5	chr8	47911856	49011760	6670	APH 0.3 uM 96h	83.4751
											Intra	RDC	RDC-chr8-48.5	chr8	47911856	49011760	1380	APH 0.4 uM 96h	96.387
											Intra	RDC	RDC-chr8-48.5	chr8	47911856	49011760	2323	APH 0.6 uM 96h	228.677

## Sheet: 4D
Value "junctions_norm_mean100" was used to plot Figure 4D										tlx_translocation	region_subset	region_name	region_chrom	region_start	region_end	junctions_count	tlx_concentration	junctions_norm_mean100
										Inter	RDC	RDC-chr10-12.7	chr10	12494331	12898331	36	DMSO	100.787
tlx_concentration	n	min	mean	median	max					Inter	RDC	RDC-chr10-12.7	chr10	12494331	12898331	18	APH 0.2 uM 96h	16.272
DMSO	14	12.4281	68.0311	56.2402	176.561					Inter	RDC	RDC-chr10-12.7	chr10	12494331	12898331	162	APH 0.3 uM 96h	83.2914
APH 0.2 uM 96h	13	16.272	92.6587	91.9553	183.121					Inter	RDC	RDC-chr10-12.7	chr10	12494331	12898331	81	APH 0.4 uM 96h	117.332
APH 0.3 uM 96h	14	43.4542	87.7661	80.9445	179.818					Inter	RDC	RDC-chr10-12.7	chr10	12494331	12898331	99	APH 0.6 uM 96h	182.317
APH 0.4 uM 96h	14	37.4781	89.3623	90.1039	169.241					Inter	RDC	RDC-chr10-90.7	chr10	90437522	90958154	84	DMSO	176.561
APH 0.6 uM 96h	14	74.0692	161.657	159.767	266.861					Inter	RDC	RDC-chr10-90.7	chr10	90437522	90958154	24	APH 0.2 uM 96h	58.4258
										Inter	RDC	RDC-chr10-90.7	chr10	90437522	90958154	228	APH 0.3 uM 96h	78.5975
										Inter	RDC	RDC-chr10-90.7	chr10	90437522	90958154	48	APH 0.4 uM 96h	50.0954
group1	group2	n1	n2	statistic	df	p	p.adj	p.adj.signif		Inter	RDC	RDC-chr10-90.7	chr10	90437522	90958154	84	APH 0.6 uM 96h	136.321
DMSO	APH 0.2 uM 96h	14	13	-1.32731	24.9646	0.196	1	ns		Inter	RDC	RDC-chr11-108.9	chr11	108751437	109074413	28	DMSO	74.4652
DMSO	APH 0.3 uM 96h	14	14	-1.25813	22.3748	0.221	1	ns		Inter	RDC	RDC-chr11-108.9	chr11	108751437	109074413	14	APH 0.2 uM 96h	34.3186
DMSO	APH 0.4 uM 96h	14	14	-1.21443	25.6398	0.236	1	ns		Inter	RDC	RDC-chr11-108.9	chr11	108751437	109074413	308	APH 0.3 uM 96h	179.818
DMSO	APH 0.6 uM 96h	14	14	-5.1763	25.9221	2.13e-05	0.000213	***		Inter	RDC	RDC-chr11-108.9	chr11	108751437	109074413	49	APH 0.4 uM 96h	49.6228
APH 0.2 uM 96h	APH 0.3 uM 96h	13	14	0.312432	20.9315	0.758	1	ns		Inter	RDC	RDC-chr11-108.9	chr11	108751437	109074413	77	APH 0.6 uM 96h	161.775
APH 0.2 uM 96h	APH 0.4 uM 96h	13	14	0.187921	24.4037	0.852	1	ns		Inter	RDC	RDC-chr11-113.7	chr11	113519211	113779211	18	DMSO	109.802
APH 0.2 uM 96h	APH 0.6 uM 96h	13	14	-3.8195	24.7878	0.000795	0.006	**		Inter	RDC	RDC-chr11-113.7	chr11	113519211	113779211	24	APH 0.2 uM 96h	66.3767
APH 0.3 uM 96h	APH 0.4 uM 96h	14	14	-0.110287	23.8766	0.913	1	ns		Inter	RDC	RDC-chr11-113.7	chr11	113519211	113779211	120	APH 0.3 uM 96h	84.3736
APH 0.3 uM 96h	APH 0.6 uM 96h	14	14	-4.89231	23.082	6.04e-05	0.000544	***		Inter	RDC	RDC-chr11-113.7	chr11	113519211	113779211	48	APH 0.4 uM 96h	96.2303
APH 0.4 uM 96h	APH 0.6 uM 96h	14	14	-4.24102	25.8935	0.000251	0.002	**		Inter	RDC	RDC-chr11-113.7	chr11	113519211	113779211	54	APH 0.6 uM 96h	143.217
										Inter	RDC	RDC-chr13-29.8	chr13	29565555	29987330	9	DMSO	55.5021
										Inter	RDC	RDC-chr13-29.8	chr13	29565555	29987330	27	APH 0.2 uM 96h	103.364
										Inter	RDC	RDC-chr13-29.8	chr13	29565555	29987330	126	APH 0.3 uM 96h	97.8238
df: degree of freedom										Inter	RDC	RDC-chr13-29.8	chr13	29565555	29987330	81	APH 0.4 uM 96h	169.241
statistic: position of the p value										Inter	RDC	RDC-chr13-29.8	chr13	29565555	29987330	36	APH 0.6 uM 96h	74.0692
p: p value										Inter	RDC	RDC-chr15-8.3	chr15	8175909	8471909	14	DMSO	19.0132
p.adj: adjisted P value										Inter	RDC	RDC-chr15-8.3	chr15	8175909	8471909	7	APH 0.2 uM 96h	83.6917
p.adj.signif: significance marks										Inter	RDC	RDC-chr15-8.3	chr15	8175909	8471909	84	APH 0.3 uM 96h	71.6765
ns: not significant										Inter	RDC	RDC-chr15-8.3	chr15	8175909	8471909	28	APH 0.4 uM 96h	58.7579
****: P < 0.0001										Inter	RDC	RDC-chr15-8.3	chr15	8175909	8471909	63	APH 0.6 uM 96h	266.861
										Inter	RDC	RDC-chr15-86.2	chr15	85874857	86359615	33	DMSO	56.9784
										Inter	RDC	RDC-chr15-86.2	chr15	85874857	86359615	77	APH 0.2 uM 96h	109.195
										Inter	RDC	RDC-chr15-86.2	chr15	85874857	86359615	253	APH 0.3 uM 96h	70.959
										Inter	RDC	RDC-chr15-86.2	chr15	85874857	86359615	110	APH 0.4 uM 96h	105.11
										Inter	RDC	RDC-chr15-86.2	chr15	85874857	86359615	154	APH 0.6 uM 96h	157.758
										Inter	RDC	RDC-chr3-158.1	chr3	157943217	158381217	50	DMSO	108.177
										Inter	RDC	RDC-chr3-158.1	chr3	157943217	158381217	40	APH 0.2 uM 96h	67.2627
										Inter	RDC	RDC-chr3-158.1	chr3	157943217	158381217	210	APH 0.3 uM 96h	87.7882
										Inter	RDC	RDC-chr3-158.1	chr3	157943217	158381217	50	APH 0.4 uM 96h	40.7213
										Inter	RDC	RDC-chr3-158.1	chr3	157943217	158381217	200	APH 0.6 uM 96h	196.051
										Inter	RDC	RDC-chr3-55.7	chr3	55600850	55866850	12	DMSO	12.4281
										Inter	RDC	RDC-chr3-55.7	chr3	55600850	55866850	24	APH 0.2 uM 96h	167.035
										Inter	RDC	RDC-chr3-55.7	chr3	55600850	55866850	66	APH 0.3 uM 96h	68.7718
										Inter	RDC	RDC-chr3-55.7	chr3	55600850	55866850	30	APH 0.4 uM 96h	127.806
										Inter	RDC	RDC-chr3-55.7	chr3	55600850	55866850	48	APH 0.6 uM 96h	123.959
										Inter	RDC	RDC-chr3-86.8	chr3	86637151	87001151	18	DMSO	12.9169
										Inter	RDC	RDC-chr3-86.8	chr3	86637151	87001151	36	APH 0.2 uM 96h	119.781
										Inter	RDC	RDC-chr3-86.8	chr3	86637151	87001151	171	APH 0.3 uM 96h	116.374
										Inter	RDC	RDC-chr3-86.8	chr3	86637151	87001151	27	APH 0.4 uM 96h	37.4781
										Inter	RDC	RDC-chr3-86.8	chr3	86637151	87001151	81	APH 0.6 uM 96h	213.45
										Inter	RDC	RDC-chr4-128.5	chr4	128179907	128805907	168	DMSO	118.785
										Inter	RDC	RDC-chr4-128.5	chr4	128179907	128805907	168	APH 0.2 uM 96h	91.9553
										Inter	RDC	RDC-chr4-128.5	chr4	128179907	128805907	406	APH 0.3 uM 96h	43.4542
										Inter	RDC	RDC-chr4-128.5	chr4	128179907	128805907	140	APH 0.4 uM 96h	83.9775
										Inter	RDC	RDC-chr4-128.5	chr4	128179907	128805907	266	APH 0.6 uM 96h	161.828
										Inter	RDC	RDC-chr4-142.1	chr4	142024145	142280145	30	DMSO	20.8622
										Inter	RDC	RDC-chr4-142.1	chr4	142024145	142280145	24	APH 0.2 uM 96h	183.121
										Inter	RDC	RDC-chr4-142.1	chr4	142024145	142280145	102	APH 0.3 uM 96h	67.4879
										Inter	RDC	RDC-chr4-142.1	chr4	142024145	142280145	24	APH 0.4 uM 96h	42.1062
										Inter	RDC	RDC-chr4-142.1	chr4	142024145	142280145	42	APH 0.6 uM 96h	186.422
										Inter	RDC	RDC-chr6-27.8	chr6	27547650	28079884	24	DMSO	55.2499
										Inter	RDC	RDC-chr6-27.8	chr6	27547650	28079884	264	APH 0.3 uM 96h	72.0021
										Inter	RDC	RDC-chr6-27.8	chr6	27547650	28079884	84	APH 0.4 uM 96h	140.047
										Inter	RDC	RDC-chr6-27.8	chr6	27547650	28079884	120	APH 0.6 uM 96h	132.701
										Inter	RDC	RDC-chr8-72.8	chr8	72703577	73168584	40	DMSO	30.9076
										Inter	RDC	RDC-chr8-72.8	chr8	72703577	73168584	60	APH 0.2 uM 96h	103.764
										Inter	RDC	RDC-chr8-72.8	chr8	72703577	73168584	270	APH 0.3 uM 96h	106.307
										Inter	RDC	RDC-chr8-72.8	chr8	72703577	73168584	110	APH 0.4 uM 96h	132.547
										Inter	RDC	RDC-chr8-72.8	chr8	72703577	73168584	120	APH 0.6 uM 96h	126.475
										Intra	RDC	RDC-chr6-27.8	chr6	27547650	28079884	36	DMSO	26.3148
										Intra	RDC	RDC-chr6-27.8	chr6	27547650	28079884	36	APH 0.2 uM 96h	23.8669
										Intra	RDC	RDC-chr6-27.8	chr6	27547650	28079884	1104	APH 0.3 uM 96h	167.407
										Intra	RDC	RDC-chr6-27.8	chr6	27547650	28079884	312	APH 0.4 uM 96h	118.592
										Intra	RDC	RDC-chr6-27.8	chr6	27547650	28079884	408	APH 0.6 uM 96h	163.819
										Intra	RDC	RDC-chr8-72.8	chr8	72703577	73168584	30	DMSO	19.8792
										Intra	RDC	RDC-chr8-72.8	chr8	72703577	73168584	110	APH 0.2 uM 96h	76.5515
										Intra	RDC	RDC-chr8-72.8	chr8	72703577	73168584	480	APH 0.3 uM 96h	62.4193
										Intra	RDC	RDC-chr8-72.8	chr8	72703577	73168584	160	APH 0.4 uM 96h	116.12
										Intra	RDC	RDC-chr8-72.8	chr8	72703577	73168584	220	APH 0.6 uM 96h	225.03

## Sheet: 4F
Value "junctions_norm_mean100" was used to plot Figure 4F											tlx_translocation	region_subset	region_name	region_chrom	region_start	region_end	junctions_count	tlx_concentration	junctions_norm_mean100
											Inter	RDC	RDC-chr1-33.9	chr1	33414448	34325953	228	DMSO	98.2292
											Inter	RDC	RDC-chr1-33.9	chr1	33414448	34325953	209	APH 0.2 uM 96h	103.753
tlx_concentration	n	min	mean	median	max						Inter	RDC	RDC-chr1-33.9	chr1	33414448	34325953	836	APH 0.3 uM 96h	66.9326
DMSO	12	6.88698	58.5962	55.7098	116.633						Inter	RDC	RDC-chr1-33.9	chr1	33414448	34325953	380	APH 0.4 uM 96h	96.0359
APH 0.2 uM 96h	12	3.92321	72.2382	74.7916	124.565						Inter	RDC	RDC-chr1-33.9	chr1	33414448	34325953	304	APH 0.6 uM 96h	135.049
APH 0.3 uM 96h	12	50.9627	89.1698	94.7438	116.791						Inter	RDC	RDC-chr10-119.9	chr10	119377165	120490670	253	DMSO	52.9112
APH 0.4 uM 96h	12	65.4422	102.901	104.138	126.645						Inter	RDC	RDC-chr10-119.9	chr10	119377165	120490670	322	APH 0.2 uM 96h	111.661
APH 0.6 uM 96h	12	135.049	177.095	171.71	229.445						Inter	RDC	RDC-chr10-119.9	chr10	119377165	120490670	1081	APH 0.3 uM 96h	74.1337
											Inter	RDC	RDC-chr10-119.9	chr10	119377165	120490670	368	APH 0.4 uM 96h	89.6945
											Inter	RDC	RDC-chr10-119.9	chr10	119377165	120490670	667	APH 0.6 uM 96h	171.6
group1	group2	n1	n2	statistic	df	p	p.adj	p.adj.signif			Inter	RDC	RDC-chr12-4.4	chr12	3350001	5499904	860	DMSO	58.5084
DMSO	APH 0.2 uM 96h	12	12	-0.867077	21.0386	0.396	0.472	ns			Inter	RDC	RDC-chr12-4.4	chr12	3350001	5499904	1032	APH 0.2 uM 96h	74.0908
DMSO	APH 0.3 uM 96h	12	12	-2.6155	18.6433	0.017	0.086	ns			Inter	RDC	RDC-chr12-4.4	chr12	3350001	5499904	4816	APH 0.3 uM 96h	102.952
DMSO	APH 0.4 uM 96h	12	12	-3.99971	16.3737	0.000991	0.006	**			Inter	RDC	RDC-chr12-4.4	chr12	3350001	5499904	1419	APH 0.4 uM 96h	100.792
DMSO	APH 0.6 uM 96h	12	12	-9.21306	21.3358	6.92e-09	6.92e-08	****			Inter	RDC	RDC-chr12-4.4	chr12	3350001	5499904	2064	APH 0.6 uM 96h	163.656
APH 0.2 uM 96h	APH 0.3 uM 96h	12	12	-1.22978	16.3904	0.236	0.472	ns			Inter	RDC	RDC-chr13-77	chr13	76659575	77348740	56	DMSO	75.845
APH 0.2 uM 96h	APH 0.4 uM 96h	12	12	-2.31382	14.6146	0.036	0.143	ns			Inter	RDC	RDC-chr13-77	chr13	76659575	77348740	28	APH 0.2 uM 96h	8.28599
APH 0.2 uM 96h	APH 0.6 uM 96h	12	12	-7.09616	19.2747	8.73e-07	6.11e-06	****			Inter	RDC	RDC-chr13-77	chr13	76659575	77348740	266	APH 0.3 uM 96h	59.7788
APH 0.3 uM 96h	APH 0.4 uM 96h	12	12	-1.70681	21.024	0.103	0.309	ns			Inter	RDC	RDC-chr13-77	chr13	76659575	77348740	154	APH 0.4 uM 96h	126.645
APH 0.3 uM 96h	APH 0.6 uM 96h	12	12	-8.48213	20.5264	3.81e-08	3.43e-07	****			Inter	RDC	RDC-chr13-77	chr13	76659575	77348740	266	APH 0.6 uM 96h	229.445
APH 0.4 uM 96h	APH 0.6 uM 96h	12	12	-7.67267	18.1989	4.11e-07	3.29e-06	****			Inter	RDC	RDC-chr15-73.2	chr15	72834278	73452278	126	DMSO	116.633
											Inter	RDC	RDC-chr15-73.2	chr15	72834278	73452278	42	APH 0.2 uM 96h	3.92321
df: degree of freedom											Inter	RDC	RDC-chr15-73.2	chr15	72834278	73452278	672	APH 0.3 uM 96h	116.791
statistic: position of the p value											Inter	RDC	RDC-chr15-73.2	chr15	72834278	73452278	126	APH 0.4 uM 96h	65.4422
p: p value											Inter	RDC	RDC-chr15-73.2	chr15	72834278	73452278	266	APH 0.6 uM 96h	197.211
p.adj: adjisted P value											Inter	RDC	RDC-chr16-40.9	chr16	39994764	41743871	576	DMSO	46.2976
p.adj.signif: significance marks											Inter	RDC	RDC-chr16-40.9	chr16	39994764	41743871	540	APH 0.2 uM 96h	107.846
ns: not significant											Inter	RDC	RDC-chr16-40.9	chr16	39994764	41743871	3672	APH 0.3 uM 96h	85.8822
****: P < 0.0001											Inter	RDC	RDC-chr16-40.9	chr16	39994764	41743871	1656	APH 0.4 uM 96h	106.789
											Inter	RDC	RDC-chr16-40.9	chr16	39994764	41743871	1728	APH 0.6 uM 96h	153.185
											Inter	RDC	RDC-chr16-6.5	chr16	5860828	7148390	208	DMSO	15.0336
											Inter	RDC	RDC-chr16-6.5	chr16	5860828	7148390	312	APH 0.2 uM 96h	74.1704
											Inter	RDC	RDC-chr16-6.5	chr16	5860828	7148390	2860	APH 0.3 uM 96h	106.22
											Inter	RDC	RDC-chr16-6.5	chr16	5860828	7148390	1040	APH 0.4 uM 96h	85.2808
											Inter	RDC	RDC-chr16-6.5	chr16	5860828	7148390	1456	APH 0.6 uM 96h	219.296
											Inter	RDC	RDC-chr17-90.6	chr17	90191045	90935940	96	DMSO	32.8406
											Inter	RDC	RDC-chr17-90.6	chr17	90191045	90935940	176	APH 0.2 uM 96h	75.138
											Inter	RDC	RDC-chr17-90.6	chr17	90191045	90935940	1136	APH 0.3 uM 96h	96.3068
											Inter	RDC	RDC-chr17-90.6	chr17	90191045	90935940	464	APH 0.4 uM 96h	123.894
											Inter	RDC	RDC-chr17-90.6	chr17	90191045	90935940	688	APH 0.6 uM 96h	171.82
											Inter	RDC	RDC-chr5-131.9	chr5	131124549	132622751	372	DMSO	35.8559
											Inter	RDC	RDC-chr5-131.9	chr5	131124549	132622751	899	APH 0.2 uM 96h	74.4451
											Inter	RDC	RDC-chr5-131.9	chr5	131124549	132622751	5828	APH 0.3 uM 96h	114.881
											Inter	RDC	RDC-chr5-131.9	chr5	131124549	132622751	2046	APH 0.4 uM 96h	111.768
											Inter	RDC	RDC-chr5-131.9	chr5	131124549	132622751	2635	APH 0.6 uM 96h	163.05
											Inter	RDC	RDC-chr7-96.8	chr7	96192409	97481327	243	DMSO	6.88698
											Inter	RDC	RDC-chr7-96.8	chr7	96192409	97481327	513	APH 0.2 uM 96h	124.565
											Inter	RDC	RDC-chr7-96.8	chr7	96192409	97481327	2403	APH 0.3 uM 96h	102.016
											Inter	RDC	RDC-chr7-96.8	chr7	96192409	97481327	783	APH 0.4 uM 96h	120.191
											Inter	RDC	RDC-chr7-96.8	chr7	96192409	97481327	972	APH 0.6 uM 96h	146.341
											Inter	RDC	RDC-chr9-56.3	chr9	56005322	56548965	66	DMSO	98.9694
											Inter	RDC	RDC-chr9-56.3	chr9	56005322	56548965	55	APH 0.2 uM 96h	10.5064
											Inter	RDC	RDC-chr9-56.3	chr9	56005322	56548965	319	APH 0.3 uM 96h	93.1808
											Inter	RDC	RDC-chr9-56.3	chr9	56005322	56548965	77	APH 0.4 uM 96h	101.772
											Inter	RDC	RDC-chr9-56.3	chr9	56005322	56548965	121	APH 0.6 uM 96h	195.571
											Inter	RDC	RDC-chr9-67.1	chr9	66969789	67409943	30	DMSO	65.1441
											Inter	RDC	RDC-chr9-67.1	chr9	66969789	67409943	50	APH 0.2 uM 96h	98.4736
											Inter	RDC	RDC-chr9-67.1	chr9	66969789	67409943	240	APH 0.3 uM 96h	50.9627
											Inter	RDC	RDC-chr9-67.1	chr9	66969789	67409943	110	APH 0.4 uM 96h	106.503
											Inter	RDC	RDC-chr9-67.1	chr9	66969789	67409943	150	APH 0.6 uM 96h	178.917
											Intra	RDC	RDC-chr5-131.9	chr5	131124549	132622751	1612	DMSO	32.6811
											Intra	RDC	RDC-chr5-131.9	chr5	131124549	132622751	1612	APH 0.2 uM 96h	43.3451
											Intra	RDC	RDC-chr5-131.9	chr5	131124549	132622751	25637	APH 0.3 uM 96h	129.636
											Intra	RDC	RDC-chr5-131.9	chr5	131124549	132622751	5611	APH 0.4 uM 96h	121.362
											Intra	RDC	RDC-chr5-131.9	chr5	131124549	132622751	8556	APH 0.6 uM 96h	172.976

## Sheet: 5N
RDC	Long non-RDC genes > 100 kb		Mann Whitney test
25	1		P value	0.0003
14	1.68		Exact or approximate P value?	Approximate
50	3.12		P value summary	***
15	1.57		Significantly different (P < 0.05)?	Yes
8	0		One- or two-tailed P value?	Two-tailed
259	0		Sum of ranks in column A,B	184436 , 1996481
0	234.26		Mann-Whitney U	121465
3	15.84
33	77.82		Difference between medians
5	5.57		Median of RDC	16,00, n=152
9	0		Median of Long non-RDC genes > 100 kb	6,960, n=1936
27	14.01		Difference: Actual	-9.04
20	4		Difference: Hodges-Lehmann	-3.13
13	7
3	5
5	12.25
1	8.35
6	1
10	35.48
54	5.08
90	0.83
2	3994
21	10.76
330	1
53	0
100	110.98
33	19.98
4	8.07
0	1
52	2
1	16.92
0	5.49
0	18.1
0	0
47	0.27
5	1.15
16	2
7	0.53
100	2
18	19.48
34	6.02
24	8.85
22	0
318	1.79
13	11.53
4	36.27
0	61.93
6	3
15	3
44	29.98
17	1
0	91.33
66	37.58
103	9.33
1	30.56
21	0
3	0
44	3.27
3	0
27	9.59
56	0
3	37.63
62	10.28
42	5.85
43	14.22
4	20.17
14	301.15
13	28.2
24	16.4
32	3
101	5.88
0	39.94
181	77.03
2	2
0	0
4	427.04
1	1254
0	48.83
5	18.01
8	20.59
52	6.64
85	3.43
4	0
52	0
3	6.51
58	62.09
12	3.38
11	14.77
15	80.93
3	3
9	34.71
8	0
44	6.93
23	2
13	9
69	5.32
102	7.13
126	1
92	4.04
89	58.24
20	422.95
3	1
8	66.42
23	77.19
135	13.38
81	2
9	5.81
0	81.63
83	1
26	14.3
16	0
0	10.89
6	0
2	5.74
30	0
21	12.26
21	14.82
31	0
5	3.6
12	0
92	146.01
0	0.22
50	5.29
24	0
70	2.58
23	24.92
14	1
101	0.13
1	78.12
37	0
4	6.24
25	2
1	1.32
2	68.3
26	0
1	5.52
7	1
152	6.13
22	4.29
113	1.36
19	1
44	1
20	0
21	6.56
102	0
10	0
2	4
2	24.31
3	4
0	0
0	3.75
18	1.01
	0.27
	0
	15.37
	1
	0
	1.54
	6
	56.8
	0
	1
	0
	6.68
	16.64
	3
	39.38
	0
	1
	0.17
	6.8
	902
	0
	0
	5
	0
	110.02
	37.13
	83.92
	0
	19.73
	6.07
	0
	1.1
	0
	9
	67.5
	6.05
	57.35
	1
	0.87
	54.25
	16.97
	4
	8
	0
	0
	19.2
	2006
	27.6
	28.57
	2
	0
	1
	2
	0
	28.17
	85.53
	32.51
	92.62
	41.11
	41.23
	149.6
	112.9
	9.95
	184.94
	2.84
	1
	6
	5
	1.53
	139.2
	69.05
	11.79
	12.11
	1
	3
	2
	3
	38.12
	2.14
	0
	0
	1249
	5.69
	8.61
	71.74
	2241
	48.78
	3
	5
	3
	569.65
	4.79
	65.09
	1
	1248
	0
	1427
	0
	7
	0
	56.96
	36.17
	0
	2219
	6
	86.8
	0
	13.18
	77.8
	28.21
	97.16
	2
	1
	130.93
	1.38
	4
	29.29
	14.21
	1106
	11.33
	96.01
	1137
	4.16
	0
	10.95
	8
	51.01
	1296
	17.43
	23.49
	58.77
	2.93
	2075
	0
	30.74
	1
	0
	6.15
	143.68
	719.54
	0
	73.59
	0
	62.67
	2
	9.27
	585.82
	71.69
	71.27
	19.38
	5.68
	4.86
	9.95
	0
	35.01
	78.97
	0
	16.62
	126.83
	182.26
	6
	1
	10.96
	0
	27.49
	16.46
	101.65
	0
	4.58
	143.05
	22.34
	0
	43.71
	12.08
	6
	0.84
	1.35
	1142
	1711
	2.99
	18.8
	26.61
	9
	14.58
	1
	0.56
	14.46
	75.31
	6.99
	18.45
	19.02
	19.71
	2
	15.82
	1.66
	222.95
	591.61
	47.52
	11.85
	901.12
	234
	2
	0
	7.72
	38.2
	3
	11.17
	8.16
	2.65
	539.58
	10.86
	0
	2.06
	3
	16.68
	7.83
	12.3
	0.87
	0
	9
	64.94
	0.85
	81.44
	13.02
	0
	0.69
	99.39
	6.48
	10.29
	0.41
	4
	0
	8.14
	7.68
	0
	667.26
	1.09
	7.18
	0
	0
	5
	5.38
	11.19
	0
	16.77
	45.67
	19.55
	0
	0
	7.45
	7.51
	18.01
	10.2
	0
	0.65
	65.64
	1.37
	0
	9.76
	1.34
	4.59
	1
	1052
	7.05
	44.81
	48.18
	262
	36.34
	13.31
	427.3
	1
	38.52
	96.69
	6.89
	0
	10.39
	181.85
	14.89
	282.77
	49.42
	0.96
	26.69
	336.6
	32.33
	60.6
	38.03
	2
	2
	0
	16.77
	0
	1
	0
	16.88
	2
	9.86
	13.18
	2
	27.61
	3
	5.01
	0
	280.6
	10.01
	44.56
	3
	2
	25.08
	47.65
	3
	0
	11.44
	0
	45.3
	0
	8.32
	440.49
	2
	14.77
	18.49
	6.56
	15.28
	1
	1921
	0
	0
	64.91
	5.28
	25.99
	25.72
	1
	2.58
	34.04
	0
	1
	1599
	2.15
	3
	13.94
	3
	0
	0.61
	1786
	0
	0
	28.94
	5.42
	15.27
	1
	4.25
	9.29
	0
	3.77
	0
	40.44
	657.15
	18.29
	35.27
	15.82
	19.88
	1.95
	30.13
	0
	7.33
	5.62
	0
	67.93
	0
	1
	23.94
	70.99
	0
	450.07
	92.93
	0
	2645
	1.65
	18.81
	10.56
	82.76
	0
	7949
	55.47
	25.53
	1
	0
	0.81
	2
	0
	0.26
	5
	59.48
	1527
	9.56
	11.67
	11.17
	3
	9.09
	76.15
	0
	0
	184.88
	0.36
	0
	22.77
	3.15
	15.03
	0.34
	37.55
	6.07
	33.07
	3
	1087
	0
	40.93
	0
	28.73
	1
	3153
	1.98
	1088
	39.98
	1
	4
	1.37
	101.76
	500.57
	0
	82.11
	0
	2547
	4.69
	1
	0.53
	33.27
	4
	0
	28.07
	2
	1.42
	19.8
	90.55
	3
	7.15
	64.78
	0
	22.13
	1.15
	12.95
	0
	0
	7.87
	13.4
	87.94
	2.43
	46.86
	4
	14.27
	0
	0
	0
	4
	725.52
	0.17
	19.12
	0.25
	5.96
	0
	0.6
	2424
	107.94
	4
	0
	1
	9
	54.44
	140.13
	66.37
	1
	16.68
	4
	0
	52.83
	31.9
	6
	19.42
	13.32
	0
	4
	26.34
	66.04
	10.53
	42.95
	9
	47.53
	16.22
	167.19
	1
	203.48
	1.27
	3
	3
	5.33
	1
	1
	26.16
	17.08
	627.18
	0
	0.49
	12.47
	34.48
	2
	74.73
	3.34
	30.11
	11.8
	9.45
	2
	11.93
	10.36
	0
	0.82
	0
	10.64
	10.68
	47.82
	10.54
	9
	45.89
	8
	43.12
	6
	53.46
	5
	599.41
	5
	53.79
	2519
	25.06
	2581
	24.22
	0
	0
	23.34
	2389
	23.28
	215.57
	0
	219.15
	19.16
	0.42
	0
	9.29
	15.06
	9
	46.62
	4.83
	0.8
	25.09
	2928
	1
	3
	1.83
	1
	7.82
	3.29
	0
	46.19
	2
	98.84
	1.53
	0.79
	205.01
	235.93
	0
	30.18
	12.31
	0
	36.74
	9.31
	33.34
	607.58
	66.14
	0
	0
	0
	0
	1982
	20.99
	2
	0
	1
	0.02
	0
	1
	3
	1
	0
	0.88
	87.46
	21.58
	2.48
	9.58
	2.84
	41.81
	375.27
	22.38
	8.66
	7
	3
	18.2
	1
	62.16
	0
	7.54
	4.27
	1.86
	0
	102.06
	5.13
	3
	8.9
	205.33
	6.43
	67.26
	1
	10.59
	26.28
	2.72
	14.18
	2.01
	5.91
	608.61
	2.96
	15.76
	81.76
	3.48
	1249
	142
	0.1
	10.81
	0
	4.4
	46.6
	82
	0
	10.66
	254.29
	1.57
	0
	27.6
	0.58
	1072
	87.72
	5.77
	8
	5.83
	10.36
	57.03
	0
	8.85
	10.25
	91.4
	90.61
	49.56
	10.58
	76.15
	21.19
	77.23
	13.06
	5.62
	43.35
	28.42
	68.28
	99.86
	388.82
	144.56
	349.22
	448.52
	53.22
	151.3
	55.94
	250.66
	781.05
	172.85
	260.77
	189.36
	81.08
	0
	8.37
	1
	3
	227.87
	12.7
	2.75
	0
	75.48
	30.26
	3.4
	2.58
	0
	4
	97.26
	90.41
	510.43
	2.6
	3.11
	2.17
	11.57
	0
	1.24
	0
	1
	0.66
	0
	15.55
	0
	0
	16
	447.22
	8
	14.66
	30.13
	2
	5
	10.91
	1
	18.64
	207.66
	2
	48.54
	0
	197.19
	0
	0.03
	18.09
	0.24
	1
	1.28
	1
	15.6
	2183
	47.97
	2.17
	0
	6.63
	65.99
	42.07
	0
	0.47
	7
	1054
	5.17
	16.69
	62.97
	2.83
	4
	0.06
	44.63
	1.16
	0
	0
	5.74
	2
	27.76
	0
	1879
	3
	6.58
	76.05
	0
	137
	59.31
	147.13
	0
	0
	20.47
	2152
	4.63
	4.21
	15.41
	38.48
	2
	2
	0.33
	57.94
	36.14
	4.7
	17.95
	13.7
	1
	0
	35.97
	3.53
	93.52
	2
	0
	28.04
	22.27
	2.49
	8.5
	53.73
	58.02
	4.6
	50.42
	0
	1.12
	15.28
	3
	4
	35.98
	49.73
	2
	20.88
	1.22
	10.09
	8
	724.2
	1
	1298
	16.48
	39.84
	208.15
	17.3
	9
	59.33
	144.07
	1.93
	2
	509.38
	0
	380.61
	677.22
	69.91
	21.25
	220.23
	0
	93.05
	2.39
	7.19
	125.45
	0
	1.03
	1
	8
	194.13
	8.91
	1.88
	120.78
	0
	9.86
	0
	0
	11.4
	0.47
	1
	1.52
	34.92
	1671
	1.9
	1.74
	0.53
	68.64
	14.76
	0
	4.07
	11.71
	0
	0
	26.21
	2
	17.04
	1
	0
	5
	84.4
	9.75
	9.18
	65.74
	0
	26.45
	2
	40.08
	0
	3007
	0
	5.15
	1
	119.66
	0.46
	0
	0
	0.63
	31.66
	2.39
	17.38
	1
	21.76
	39.93
	14.39
	1
	1688
	80.42
	19.85
	6
	45.74
	1272
	2
	0
	0
	0.71
	0
	35.29
	1.23
	1271
	1.57
	7.21
	0
	1.81
	0
	17.86
	10.98
	4
	39.1
	6
	1365
	72.43
	0
	6
	0
	1
	56.91
	54.38
	0.35
	7945
	10.66
	5.52
	1.04
	5
	34.12
	8
	8
	4
	0
	1857
	38.36
	86.5
	0
	3
	296.61
	0
	19.05
	0
	22.95
	85.72
	112.78
	94.14
	53.01
	76.36
	45.86
	362.04
	2
	144.17
	242.39
	0
	7.06
	0.27
	0.27
	1
	4
	5
	20.94
	2.72
	5.18
	22.86
	72.86
	78.92
	8.41
	9.82
	10.63
	115.19
	8
	22.02
	0
	0
	2.28
	1
	9
	5.12
	87.06
	15.56
	31.27
	0
	6
	19.62
	19.94
	0
	0
	30.55
	3
	4.94
	2.78
	79.09
	84.3
	5.84
	9
	0
	0
	1
	21.22
	0.17
	1
	80.68
	0.91
	59.2
	2
	8
	15.71
	0.91
	4.43
	11.26
	48.12
	119.73
	21.85
	94.36
	2
	25.52
	424.49
	0
	10.99
	58.14
	204.63
	3.78
	9
	97.01
	2
	0
	11.62
	5
	0
	13.39
	6.68
	4
	0
	0.06
	1
	1299
	3179
	5.39
	7
	2177
	5.35
	4.07
	11.82
	29.7
	15.36
	0.45
	0
	18.28
	7
	0.59
	2
	13.28
	0.16
	80.37
	2435
	0
	0
	0
	8.19
	35.87
	551.65
	13.03
	88.16
	2.17
	0
	0
	3
	6.56
	4.93
	2.39
	6
	0
	25.9
	40.13
	0
	11.28
	1.2
	5
	1
	9.7
	0.15
	3
	37.86
	0
	2.77
	2
	478.93
	0
	0
	23.14
	0.56
	0
	0
	5
	94.14
	2
	0
	32.43
	0
	0.42
	0.3
	2
	159.66
	39.87
	12.46
	84.8
	0
	0
	208.48
	66.67
	2
	6.73
	44.33
	5.41
	72.94
	4
	3
	2
	0
	2
	0
	9.59
	3
	25.54
	1216
	17.12
	3
	0
	7.2
	0
	1.87
	44.04
	15.3
	2
	1.77
	5.41
	2
	19.52
	110.89
	1
	0
	0
	1595
	24.51
	4
	7948
	5.79
	0.6
	61.75
	5
	50.19
	22.55
	84.65
	1
	69.98
	200.54
	35.73
	9.11
	1.66
	47.19
	118.47
	50.03
	165.53
	376.68
	11.13
	134.69
	330.66
	1.54
	56.38
	8.77
	4.69
	18.09
	6.66
	0
	0.53
	16.52
	8.71
	0
	6.76
	2
	0
	4
	4
	0
	0
	7.61
	1.36
	2
	25.2
	3
	1
	6
	4.89
	53.1
	64.66
	8.74
	5.23
	1389
	17.65
	0
	5.73
	54.88
	0
	45.32
	3116
	7.24
	3.15
	0
	265.62
	1.36
	0
	3
	68.97
	0
	0
	45.34
	0
	0
	1
	7.14
	75.95
	2
	0
	21.51
	64.48
	4
	0
	18.86
	0
	14.97
	12.85
	9.24
	0
	5
	0
	7
	1185
	8.79
	0
	1.04
	16.04
	0
	5
	5.33
	6.41
	78.34
	1043
	4
	8
	8032
	130.62
	3
	89.07
	70.97
	42.27
	716.92
	6.39
	7
	0
	22.85
	341.47
	12.55
	1
	18.52
	91.45
	0
	0
	24.97
	0
	173.98
	15.62
	6.65
	275.52
	12.79
	20.38
	22.75
	1.43
	6.17
	2.86
	4
	10.78
	4.11
	0
	23.44
	17.04
	1
	1
	49.53
	13.11
	0.93
	11.71
	0
	2.79
	0
	4
	2
	1.51
	2.83
	0
	4
	21.8
	6.76
	0
	10.57
	74.84
	0
	0
	1
	8
	1.89
	5.24
	1.39
	58.15
	1
	5
	1195
	5.85
	8.7
	0
	4
	1.71
	0.76
	12.38
	82.6
	6.86
	0
	7.39
	25.81
	58.88
	16.34
	63.02
	0.45
	1
	62.13
	4.13
	0
	53.31
	1142
	5
	1.46
	3
	15.67
	7
	0
	0
	16
	18.73
	77.62
	0
	15.04
	0
	16.61
	2
	17.95
	0
	21.14
	0
	1.41
	62.97
	28.5
	12.79
	1
	0
	5
	1.07
	1
	14.88
	4
	3
	5.04
	0
	4
	0
	1
	0
	987.54
	1.69
	1
	1
	27.99
	1
	20.02
	0
	5.62
	20.82
	37.43
	1
	9.6
	2
	2
	6.47
	306.63
	9.64
	1
	0
	3.42
	0
	0
	132.59
	1288
	0
	3.81
	8.23
	1.27
	15.82
	0
	135.64
	1
	0.7
	32.63
	20.03
	321.35
	2
	0
	3.03
	1
	12.98
	1
	21.23
	12.83
	27.06
	8.78
	12.44
	79.27
	2.5
	8.63
	0
	7.72
	0
	20.65
	7.58
	174.12
	18.87
	139.02
	7.16
	0
	36.78
	2.49
	29.32
	19.24
	0
	0
	0
	0
	0
	7.74
	0
	126.91
	0
	0
	3.78
	0
	0
	0
	53.14
	16.15
	0
	18.62
	7.86
	81.47
	22.74
	45.5
	0
	0
	0
	77.86
	22.81
	0
	0
	7.37
	86.52
	24.45
	0
	9.42
	20.93
	35.36
	49.35
	8.59
	0
	0
	66.99
	0
	77.87
	0
	0
	47.91
	38.72
	93.15
	39.31
	218.96
	0
	0
	0
	0
	170.37
	0
	136.43
	28.11
	0
	0
	9.77
	23.31
	29.05
	12.34
	10.4
	158.56
	89.52
	265.86
	36.24
	0
	0
	0
	0
	19.63
	67.76
	1.75
	0
	6.62
	0
	51.28
	5.19
	55.66
	0
	176.24
	18.74
	8.39
	37.14
	76.99
	0
	3.55
	7.74
	0.88
	0
	41.46
	10.22
	0
	0
	59.66
	45.25
	21.03
	0
	0
	3.74
	71.21
	78.18
	43.07
	0
	26.32
	65.06
	33.15
	32.42
	35.81
	266.45
	127.55
	13.26
	22.53
	439.6
	35.23
	9.71
	2.54
	0
	45.63
	0
	56.93
	76.21
	0
	0
	0
	215.96
	37.76
	3.2
	0
	0
	6.09
	445.02
	0
	0
	119.52
	209.92
	0
	131.76
	0
	0
	6.81
	40.17
	15.86
	8.01
	0
	48.68
	0.79
	132.22
	50.63
	0
	3.81
	0
	0
	5.16
	66.27
	39.71
	0
	8.23
	14.42
	89.72
	0
	0
	6.63
	8.38
	6.27
	7.03
	91.63
	0
	52.04
	63.23
	0
	10.84
	131.2
	33.48
	13.36
	7.31
	0
	0
	5.62
	0
	24.7
	11.23
	3.6
	59.44
	195.65
	0
	97.55
	32.12
	5.52
	170.82
	6.09
	8.81
	51.48
	7.35
	0
	31.57
	6.35
	25.94
	9.87
	27.35
	41.1
	0
	0
	51.99
	0
	0
	34.59
	0
	0
	4.81
	6.81
	60.6
	0
	0
	0
	17.42
	0
	0
	29.11
	47.1
	5.09
	0
	9.82
	0
	16.63
	27.24
	57.79
	17.92
	89.28
	4.27
	0
	45.5
	0
	29.66
	0
	0
	64.74
	0
	55.67
	0
	3.4
	59.53
	0
	6.22
	112.73
	8.43
	8.42
	6.04
	17.94
	137.34
	9.77
	18.2
	16.8
	0
	6.85
	0
	26.41
	0
	8.55
	0
	7.18
	3.39
	26.34
	8.78
	0
	0
	0
	5.86
	0
	9.56
	0
	0
	58.76
	0
	0
	3.05
	6.76
	0
	8.4
	0
	5.94
	2.35
	0
	0
	0
	8.24
	13.59
	7.67
	16
	15.01
	0
	22.77
	0
	7.85
	8.21
	0
	5.57
	18.84
	0
	0
	0
	0
	0
	0
	73.55
	0
	0
	28.63
	12.4
	0
	7.6
	0
	96.56
	6.2
	0
	0
	8.97
	17.77
	8.6
	0
	9.51
	0
	27.59
	0
	7.5
	0
	0
	79.95
	0

## Sheet: 5O
RDC	Long non-RDC genes > 100 kb		Mann Whitney test
6.35	0		P value	0.0007
6.52	2.68		Exact or approximate P value?	Approximate
13.89	1.06		P value summary	***
24.95	0		Significantly different (P < 0.05)?	Yes
5.98	3.22		One- or two-tailed P value?	Two-tailed
17.33	0		Sum of ranks in column A,B	221867 , 2028514
5.56	65.09		Mann-Whitney U	153498
20.43	0
0	4.25		Difference between medians
0	7.04		Median of RDC	4,100, n=185
9.72	4.58		Median of Long non-RDC genes > 100 kb	2,280, n=1936
8.27	13.72		Difference: Actual	-1.82
0	0		Difference: Hodges-Lehmann	-0.79
0	0
0	0
0	81.6
13.43	0
16.93	0
4.1	6.78
5.74	0
0.83	9.83
0	0
3.64	19.79
2.58	0
26.81	0
0	87.71
14.07	8
1.63	4.07
0	0
23.75	6.5
0	8.46
0	0
0	6.01
0	0
26.58	0
17.4	2.58
8.24	0
7.52	7.05
0	8.32
1.15	0
1.07	0
14.56	11.47
1.31	0
0	26.36
0	0
1.51	8.76
7.22	0
4.76	0
12.04	0
0	0
29.72	0
3.32	14
8.45	0
4.36	6.33
2.22	6.76
28.77	7.76
0	0
28.86	0
100.54	0
3.5	13.18
1.31	0
3.61	7.76
4.55	0
5.69	22.98
9.79	32.29
17.09	15.15
2.33	11.24
0	0
4.57	18.2
59.06	0
7.04	6.88
2.62	4.5
1.67	17.03
1.37	0
2.64	0
3.11	9.07
0	0
26.57	0
0	10.8
0	21.17
24.3	21.31
43.59	6.72
11.13	0
0	0
3.59	24.76
2.91	5.64
12.46	0
2.04	0
6.61	3.94
2.35	0
6.7	0
18.06	0
7.36	0
4.29	0
11.61	0
2.73	2.32
0.83	9.68
0	0
1	4.01
1.76	0
5.49	26.35
3.58	0
7.15	14.11
22.25	7.73
15.51	0
1.15	0
5.18	14.74
2.71	7.21
3.01	0
23.05	0
3.98	0
2.02	0
5.97	0
0.98	0
1.32	2.02
0	0
9.25	7.71
2.67	0
0	14.53
0.79	0
5.52	31.95
7.3	7.22
0	0
38.19	0
0	17.17
8.67	15.58
2.69	0
6.76	3.13
16.78	4.87
7.42	0
129.56	15.25
0	0
4.62	7.39
21.73	0
2.05	4.86
0	6.37
4.4	1.65
12.42	15.4
0	20.2
0	14.27
0	0
4.16	0
1.38	0
19.12	5.07
2.21	0
4.93	5.92
0	0
8.37	13.72
3.28	0
15.9	0
0	0
12.16	0
0	5.27
4.4	6.99
0	0
0	0
0	0
13.19	0
5.26	0
5.41	23.4
5.96	0
52.42	0
36.63	0
1.22	15.37
0	18.32
1.75	0
6.08	9.84
5.4	0
0	0
2.19	12.34
2.53	0
36.84	0
16.4	0
21.79	0
4.61	3.05
0	0
9.53	20.45
12.98	9.04
36.98	0
5.68	0
0	7.43
0	0
0	0
1.4	0
13.09	6.02
	0
	22.14
	16.22
	0
	0
	3.87
	11.87
	9.39
	16.91
	0
	0
	0
	9.87
	3.06
	5.87
	12.38
	0
	0
	0
	0
	0
	0
	0
	24.29
	8.42
	0
	8.04
	0
	16.91
	9.99
	61.21
	7.84
	0
	0
	0
	19.07
	106.31
	0
	0
	6.66
	0
	0
	2.52
	0
	9.53
	0
	3.58
	0
	0
	0
	0
	0
	5.63
	33.61
	4.31
	10.51
	0
	33.93
	11.69
	0
	0
	2.48
	0
	7.27
	0
	0
	0
	0
	11.24
	0
	2.1
	0
	8.4
	0
	0
	0
	0
	4.29
	0
	0
	37.41
	0
	0
	21.55
	0
	0
	7.11
	5.34
	1.68
	0
	0
	21.83
	3.53
	47.34
	0
	9.14
	13.49
	9.59
	0
	2.75
	0
	1.7
	0
	0
	5.13
	25.21
	9.96
	0
	16.99
	0
	5.67
	3.14
	0
	33.79
	7.92
	0
	21.16
	17.12
	12.43
	0
	2.97
	7.51
	3.16
	0
	8.31
	146.51
	144.33
	0
	0
	12.57
	0
	0
	14.09
	38.72
	0
	8.19
	29.2
	0
	0
	12.4
	18.69
	0
	0
	3.68
	6.42
	2.11
	0
	9.7
	12.37
	0
	30.76
	0
	0
	0
	5.89
	0
	9.93
	3.8
	0
	2.44
	7.91
	6.33
	36.89
	27.34
	18.35
	4.74
	10.11
	0
	0
	0
	8.15
	8.46
	0
	19.76
	12.59
	0
	0
	0
	0
	10.11
	0
	3.54
	19.38
	21.79
	0
	0
	0
	2.49
	7.24
	0
	41.12
	0
	4.69
	4.38
	0
	0
	0
	5.23
	0
	29.3
	0
	0
	6.19
	15.2
	6.18
	0
	0
	0
	13.63
	0
	0
	0
	4.28
	9.93
	0
	0
	11.49
	0
	0
	3.54
	0
	0
	7.82
	0
	0
	0
	8.06
	0
	0
	0
	13.44
	34.81
	21.41
	0
	0
	11.31
	8.49
	0
	0
	0
	12.67
	0
	17.8
	59.78
	7.45
	7.36
	9.92
	8.96
	18.93
	39.03
	0
	8.83
	7.64
	2.06
	1.81
	0
	22.06
	0
	0
	0
	0
	0
	0
	0
	0
	9.4
	0
	10.84
	1.93
	6.02
	4.67
	0
	0
	0
	5.64
	0
	4.37
	0
	26.2
	0
	5.53
	0
	0
	17.81
	10.59
	13.69
	9.25
	0
	18.43
	0
	8.21
	0
	0
	0
	12.39
	8.31
	5.1
	2.63
	8.58
	8.74
	17.27
	6.13
	1.99
	4.15
	0
	12.2
	6.99
	29.76
	9.61
	9.86
	0
	0
	19.29
	4.42
	11.32
	0
	0
	9.82
	9.52
	26.89
	0
	6.09
	30.22
	0
	30.86
	2.76
	9.97
	0
	0
	0
	7.48
	0
	0
	0
	0
	0
	12.47
	57
	0
	8.93
	8.23
	0
	3.67
	0
	9.27
	0
	7.59
	0
	4.49
	12.44
	0
	16.12
	0
	0
	0
	0
	0
	0
	7.16
	0
	0
	0
	8.36
	3
	6.36
	36.15
	0
	0
	73.95
	15.18
	0
	9.2
	5.79
	0
	5.17
	0
	3.54
	5.77
	0
	9.87
	2.06
	15.46
	0
	15.67
	0
	4.77
	5.99
	0
	0
	0
	8.49
	1.37
	12.82
	24.14
	0
	7.02
	0
	0
	2.84
	0
	3.77
	15.51
	0
	0
	0
	0
	4.42
	46.57
	7.03
	0
	27.15
	0
	0
	0
	0
	41.86
	7.67
	0
	8.45
	23.4
	16.94
	4.43
	26.32
	0
	0
	3.57
	0
	0
	0
	26.9
	2.06
	6.67
	0
	3.96
	0
	8.6
	0
	10.79
	0
	0
	0
	0
	0
	35.03
	13.19
	4.5
	3.38
	0
	0
	11.42
	17.3
	0
	0
	8.72
	7.79
	0
	13.06
	33.62
	33.4
	32.66
	4.8
	0
	15.68
	13.94
	0
	76.85
	3.27
	6.98
	3.44
	2.67
	6.11
	2.14
	0
	10.83
	25.44
	0
	0
	17.04
	45.24
	6.56
	18.49
	0
	0
	0
	0
	0
	6.19
	0
	8.44
	8.82
	0
	0
	10.89
	0
	4.51
	0
	19.18
	0
	29.49
	6.82
	0
	1.68
	9.66
	0
	7.93
	0
	9.53
	9.81
	8.12
	0
	0
	26.48
	0
	0
	89.35
	0
	31.83
	8.72
	7.42
	0
	4.82
	9.02
	0
	0
	16.97
	0
	7.55
	3.28
	4.56
	9.18
	18.71
	3.91
	5.88
	1.29
	0
	30.55
	2.36
	44.93
	2.53
	0
	17.5
	52.28
	0
	22.64
	0
	0
	52.09
	0
	4.33
	79.08
	13.75
	0
	0
	0
	0
	0
	0
	0
	0
	0
	0
	0
	0
	0
	7.97
	9.44
	0
	0
	3.52
	0
	0
	8.84
	70.91
	23.9
	0
	14
	2.35
	0
	15.28
	0
	0
	0
	9.18
	0
	0
	0
	11.34
	0
	0
	0
	6.74
	2.74
	7.73
	8.51
	7.24
	0
	0
	5.03
	0
	0
	54.31
	0
	3.59
	0
	17.61
	0
	8.4
	0
	0
	0
	0
	0
	14
	0
	5.47
	36.3
	5.79
	0
	5.37
	11.45
	0
	0
	9.53
	0
	0
	4.74
	19.63
	0
	3.89
	4.02
	4.14
	9
	4.26
	4.4
	4.52
	9.15
	9.22
	4.68
	5.12
	5.27
	5.48
	5.66
	5.97
	33.32
	34.69
	35.81
	37.13
	38.31
	39.47
	40.68
	44.52
	39.36
	32.92
	34.43
	36.07
	38.12
	1.29
	0
	0
	2.41
	34.1
	18.57
	2.58
	0
	7.74
	23.82
	5.4
	7.53
	0
	0
	0
	0
	47.83
	0
	6.11
	6.08
	29.71
	0
	4.24
	0
	0
	8.66
	0
	7.11
	0
	7.56
	15
	36.63
	0
	0
	8.03
	3.05
	0
	0
	0
	3.73
	30.02
	3.05
	55.03
	0
	41.66
	0
	10
	18.09
	5.24
	0
	0
	0
	8.26
	0
	8.99
	0
	7.08
	6.66
	11.73
	6.03
	0
	4.93
	0
	0
	2.33
	5.24
	0
	0
	0
	0
	17.32
	11.86
	0
	0
	0
	0
	0
	0
	0
	0
	3.29
	4.51
	0
	7.7
	17.62
	46.84
	0
	0
	11.79
	0
	7.46
	0
	0
	9.78
	0
	6.67
	7.46
	9.31
	9.36
	0
	3.21
	15.64
	0
	0
	3.83
	0
	0
	0
	4.84
	8.8
	8.38
	2.37
	9.5
	0
	12.84
	22.38
	9.71
	0
	5.12
	5.14
	0
	0
	12.99
	9.87
	0
	19.08
	10.61
	0
	3.33
	33.12
	0
	9.98
	6.28
	15.52
	6.04
	19.59
	0
	0
	8.29
	8.39
	0
	25.24
	13.73
	16.8
	6.33
	4.99
	4.58
	34.77
	4.37
	7.68
	7.46
	8.19
	9.65
	0
	8.03
	0
	2.75
	59.73
	8.1
	0
	32.16
	0
	0
	0
	12.08
	3.62
	1.47
	0
	0
	0
	4.36
	0
	15.44
	4.27
	9.66
	28.08
	0
	6.11
	0
	0
	0
	9.05
	0
	10.45
	0
	0
	3.59
	3.82
	3.95
	0
	15.74
	0
	8.82
	0
	6.37
	0
	6.07
	0
	0
	0
	9.97
	0
	0
	0
	0
	29.16
	0
	11.05
	37.65
	0
	7.99
	18.88
	0
	5.88
	8.47
	19.85
	0
	39.44
	3.72
	0
	0
	9.65
	0
	0
	6.32
	0
	0
	0
	7.21
	5.05
	33.94
	0
	9.47
	0
	0
	39.4
	0
	3.46
	14.57
	7.99
	5.93
	0
	0
	0
	7.44
	8.07
	1.45
	14.04
	9.78
	5.26
	12.86
	3.53
	0
	0
	0
	0
	0
	0
	0
	20.33
	0
	8.14
	0
	9.68
	0
	0
	7.96
	39.81
	6.47
	19.5
	18.51
	57.8
	48.61
	0
	43.54
	20.34
	0
	0
	9.09
	0
	0
	0
	0
	8.75
	16.36
	15.18
	8.22
	16.39
	27.36
	2.81
	0
	7.13
	13.55
	5.13
	14.68
	1.64
	0
	0
	0
	0
	0
	85.03
	0
	15.71
	0
	0
	19.14
	22.71
	0
	0
	10.11
	0
	0
	3.19
	0
	0
	4.92
	0
	0
	0
	0
	0
	5.45
	0
	7.12
	0
	12.3
	0
	1.57
	4.46
	0
	8.14
	5.63
	4.24
	21.13
	20.28
	6.09
	0
	0
	0
	0
	0
	5.03
	0
	0
	0
	13.51
	5.26
	0
	12.81
	0
	0
	0
	15.36
	0
	9.92
	12.12
	0
	0
	0
	0
	0
	0
	6.35
	0
	0
	14.92
	18.45
	13.39
	0
	7.12
	7.38
	0
	0
	7.76
	6.16
	13.29
	6.7
	0
	0
	8.81
	12.73
	6.55
	73.01
	9.77
	9.08
	0
	0
	5.41
	0
	3.78
	0
	0
	0
	0
	6.48
	20.13
	42.34
	6.81
	5.2
	4.8
	0.8
	9.92
	9.15
	0
	9.29
	0
	0
	0
	0
	0
	0
	13.14
	3.56
	0
	0
	0
	50.33
	0
	0
	8.65
	0
	8.42
	8.3
	0
	7.6
	0
	11.48
	0
	4.29
	5.18
	20.66
	29.13
	5.29
	6.12
	12.17
	4.62
	6.47
	0
	0
	0
	0
	5.44
	0
	9.8
	4.04
	7.59
	3.16
	10.61
	0
	0
	5.15
	0
	5.73
	0
	0
	0
	3.85
	4.24
	0
	7.66
	43.41
	0
	0
	10
	0
	7.09
	0
	6.96
	9.16
	4.8
	38.1
	8.95
	110.82
	16.12
	9.86
	0
	0
	26.61
	4.47
	0
	60.27
	0
	19.75
	0
	111.23
	9.82
	0
	41.8
	9.18
	0
	26.4
	28.47
	6.17
	0
	0
	0
	0
	8.84
	45.91
	5.21
	10.14
	7.53
	0
	0
	0
	0
	0
	5.74
	6.81
	6.43
	8.1
	0
	0
	0
	0
	5.52
	25.99
	8.21
	0
	4.39
	9.76
	3.96
	6.73
	0
	0
	0
	0
	34.33
	13.26
	0
	27.12
	10.5
	0
	0
	9.9
	0
	0
	9.22
	0
	0
	0
	18.67
	42.89
	0
	0
	19.67
	0
	0
	0
	0
	0
	3.12
	6.43
	4.36
	0
	7.28
	0
	0
	0
	4.23
	0
	9.04
	11.02
	2.24
	4.77
	14.13
	0
	17.71
	4.87
	0
	0
	0
	33.44
	2.87
	23.02
	0
	6.14
	8.68
	16.39
	0
	0
	0
	19.51
	0
	0
	19.01
	0
	0
	0
	0
	0
	52.19
	12.9
	8.47
	4.88
	6.71
	38.71
	5.2
	33.73
	9.36
	60.97
	0
	9.26
	0
	9.27
	21.61
	12.52
	0
	0
	0
	6.39
	8.19
	0
	0
	5.57
	0
	0
	21.9
	0
	7.61
	0
	0
	0
	6.76
	0
	5.2
	45.7
	3.7
	9.04
	8.03
	13.45
	0
	0
	3.69
	16.89
	0
	0
	0
	0
	33.5
	0
	0
	0
	0
	0
	16.95
	8.95
	0
	0
	7.64
	37.07
	0
	2.6
	0.89
	0
	15.35
	0
	0
	6.65
	0
	0
	3.82
	0
	17.11
	1.72
	0
	0
	0
	9.68
	12.29
	0
	8.35
	0
	0
	7.19
	0
	4.95
	0
	0
	4.71
	3.04
	0
	2.98
	0
	0
	0
	4.07
	0
	18.14
	0
	0
	17.52
	0
	8.99
	0
	0
	0
	65.35
	0
	0
	4.6
	9.14
	0
	28.59
	0
	0
	0
	8.72
	0
	0
	0
	0
	0
	0
	0
	0
	0
	9.42
	0
	4.56
	5.76
	0
	0
	11.91
	8.45
	33.19
	0
	0
	15.09
	0
	120.94
	15.35
	5.01
	16.9
	0
	0
	0
	0
	8.39
	0
	6.79
	8.55
	18.04
	0
	9.33
	27.74
	0
	4.32
	0
	15.43
	0
	0
	0
	21.32
	0
	26.07
	14.32
	0
	6.69
	9.97
	9.77
	9.62
	0
	0
	0
	7.48
	0
	23.21
	0
	18.13
	0
	0
	3.78
	0
	0
	0
	26.57
	8.07
	0
	0
	0
	0
	0
	0
	0
	0
	0
	22.25
	3.26
	0
	0
	0
	28.84
	0
	0
	18.83
	6.98
	0
	0
	8.59
	0
	0
	6.09
	2.4
	5.99
	0
	0
	9.58
	0
	0
	0
	29.19
	0
	2.92
	0
	0
	7.74
	0
	26.24
	3.12
	0
	0
	0
	15.54
	9.68
	14.1
	4.16
	18.65
	0
	0
	0
	0
	0
	0
	0
	9.82
	16.94
	1.75
	1.84
	0
	0
	7.33
	5.19
	37.11
	0
	16.78
	9.37
	8.39
	0
	17.11
	0
	7.11
	0
	0
	7.24
	8.29
	7.67
	0
	0
	19.89
	0
	1.91
	2.64
	0
	0
	4.45
	18.04
	8.61
	0
	0
	9.29
	0
	16.21
	4.48
	13.32
	49.06
	22.1
	5.63
	50.24
	0
	0
	5.09
	0
	19.56
	0
	8.13
	17.59
	0
	0
	0
	9.82
	28.32
	0
	0
	0
	0
	34.23
	0
	0
	50.33
	8.75
	0
	19.76
	0
	0
	0
	5.36
	2.64
	4
	0
	12.17
	1.57
	33.06
	13.5
	0
	0
	8.16
	0
	3.1
	0
	19.86
	0
	0
	7.21
	15.6
	0
	9.67
	0
	8.38
	0
	0
	7.05
	0
	37.85
	6.02
	12.6
	5.42
	33.64
	0
	0
	0
	17.95
	2.58
	0
	0
	6.18
	0
	3.6
	0
	8.51
	18.85
	0
	0
	5.52
	89.91
	3.04
	17.61
	22.06
	14.7
	0
	31.57
	6.35
	5.19
	29.62
	10.94
	11.21
	0
	0
	13
	0
	0
	8.65
	0
	0
	0
	6.81
	8.66
	10.04
	0
	8.73
	0
	0
	1.78
	0
	0
	1.7
	7.51
	0
	0
	0
	13.62
	20.81
	0
	8.93
	0
	0
	0
	7.2
	19.78
	0
	0
	18.5
	5.84
	5.57
	7.85
	6.8
	0
	0
	3.11
	5.64
	16.87
	4.21
	0
	0
	24.24
	9.77
	6.07
	8.4
	5.18
	0
	0
	0
	3.6
	8.55
	0
	3.59
	3.39
	0
	5.86
	0
	0
	0
	7.81
	0
	0
	0
	4.71
	13.06
	0
	0
	0
	0
	0
	8.4
	0
	5.94
	2.35
	0
	0
	7.51
	4.12
	0
	0
	0
	22.51
	0
	22.77
	0
	0
	0
	0
	1.86
	0
	0
	0
	0
	0
	0
	0
	24.52
	8.65
	0
	7.16
	12.4
	0
	7.6
	0
	22.28
	6.2
	5.76
	0
	0
	8.88
	0
	0
	0
	0
	6.13
	4.31
	7.5
	0
	0
	13.33
	0

## Sheet: 6B
Value "tlx_fc" was used to plot figure 6B										tlx_group	tlx_concentration	tlx_translocation	rdc_name	rdc_gene	rdc_gene_strand	collision	replication_overlap_length	junctions_count	junctions_sense_count	junctions_anti_count	tlx_fc	tlx_relfc
										APH 0.2 uM 96h (Inter)	APH 0.2 uM 96h	Inter	RDC-chr1-123.7	Dpp10	-	co-directional	3267900	6	4	2	0.333333	6.12014e-07
										APH 0.2 uM 96h (Inter)	APH 0.2 uM 96h	Inter	RDC-chr1-126.5	Nckap5	-	co-directional	3140835	5	3	2	0.4	6.30915e-07
tlx_concentration	collision	n	min	mean	median	max				APH 0.2 uM 96h (Inter)	APH 0.2 uM 96h	Inter	RDC-chr1-177.0	Akt3	-	head-on	918426	4	2	2	0.5	6.50186e-07
APH 0.2 uM 96h	co-directional	64	0.2	0.477613	0.5	0.8				APH 0.2 uM 96h (Inter)	APH 0.2 uM 96h	Inter	RDC-chr1-179.1	Smyd3	-	co-directional	3746939	7	3	4	0.571429	5.10822e-07
APH 0.2 uM 96h	head-on	72	0.142857	0.519371	0.5	0.916667				APH 0.2 uM 96h (Inter)	APH 0.2 uM 96h	Inter	RDC-chr1-25.4	Adgrb3	-	head-on	2323900	4	2	2	0.5	6.90498e-07
APH 0.3 uM 96h	co-directional	116	0.0769231	0.461152	0.451562	0.9				APH 0.2 uM 96h (Inter)	APH 0.2 uM 96h	Inter	RDC-chr1-33.9	Dst	+	co-directional	350000	2	1	1	0.5	5.48543e-07
APH 0.3 uM 96h	head-on	120	0.214286	0.574996	0.596875	0.916667				APH 0.2 uM 96h (Inter)	APH 0.2 uM 96h	Inter	RDC-chr1-33.9	Dst	+	head-on	3738312	9	6	3	0.666667	7.31391e-07
APH 0.4 uM 96h	co-directional	105	0.0714286	0.458726	0.5	0.857143				APH 0.2 uM 96h (Inter)	APH 0.2 uM 96h	Inter	RDC-chr1-62.3	Pard3b	+	co-directional	1823726	5	4	1	0.8	6.69201e-07
APH 0.4 uM 96h	head-on	105	0.166667	0.540991	0.526316	0.947368				APH 0.2 uM 96h (Inter)	APH 0.2 uM 96h	Inter	RDC-chr1-62.3	Pard3b	+	head-on	5000000	8	5	3	0.625	5.22813e-07
APH 0.6 uM 96h	co-directional	108	0.0769231	0.460527	0.433036	0.882353				APH 0.2 uM 96h (Inter)	APH 0.2 uM 96h	Inter	RDC-chr10-119.9	Grip1	+	co-directional	2016340	7	3	4	0.428571	3.84885e-07
APH 0.6 uM 96h	head-on	115	0.142857	0.593977	0.6	0.888889				APH 0.2 uM 96h (Inter)	APH 0.2 uM 96h	Inter	RDC-chr10-119.9	Grip1	+	head-on	3675000	7	5	2	0.714286	6.41475e-07
DMSO	co-directional	68	0.2	0.47193	0.5	0.9				APH 0.2 uM 96h (Inter)	APH 0.2 uM 96h	Inter	RDC-chr10-28.3	Ptprk	+	co-directional	878067	3	2	1	0.666667	1.4887e-06
DMSO	head-on	70	0.2	0.51125	0.5	0.857143				APH 0.2 uM 96h (Inter)	APH 0.2 uM 96h	Inter	RDC-chr10-32.3	Nkain2	-	co-directional	4750000	10	5	5	0.5	4.93627e-07
										APH 0.2 uM 96h (Inter)	APH 0.2 uM 96h	Inter	RDC-chr10-32.3	Nkain2	-	head-on	537911	2	1	1	0.5	4.93627e-07
										APH 0.2 uM 96h (Inter)	APH 0.2 uM 96h	Inter	RDC-chr10-4.2	Plekhg1	+	co-directional	614928	3	2	1	0.666667	1.42458e-06
group1	group2	n1	n2	statistic	df	p	p.signif			APH 0.2 uM 96h (Inter)	APH 0.2 uM 96h	Inter	RDC-chr10-4.2	Plekhg1	+	head-on	788997	3	2	1	0.666667	1.42458e-06
APH 0.2 uM 96h	APH 0.2 uM 96h	64	72	-1.49385	133.997	0.138	ns			APH 0.2 uM 96h (Inter)	APH 0.2 uM 96h	Inter	RDC-chr10-73.8	Pcdh15	+	head-on	4121616	6	4	2	0.666667	7.20468e-07
APH 0.3 uM 96h	APH 0.3 uM 96h	116	120	-5.8729	232.229	1.47e-08	****			APH 0.2 uM 96h (Inter)	APH 0.2 uM 96h	Inter	RDC-chr10-9.2	Samd5	-	co-directional	1227536	4	2	2	0.5	5.0568e-07
APH 0.4 uM 96h	APH 0.4 uM 96h	105	105	-3.51126	202.423	0.00055	***			APH 0.2 uM 96h (Inter)	APH 0.2 uM 96h	Inter	RDC-chr10-90.7	Anks1b	+	head-on	1041264	2	1	1	0.5	9.60371e-07
APH 0.6 uM 96h	APH 0.6 uM 96h	108	115	-5.53684	217.512	8.83e-08	****			APH 0.2 uM 96h (Inter)	APH 0.2 uM 96h	Inter	RDC-chr11-113.7	Slc39a11	-	co-directional	1023156	4	3	1	0.25	9.61538e-07
DMSO	DMSO	68	70	-1.34414	135.995	0.181	ns			APH 0.2 uM 96h (Inter)	APH 0.2 uM 96h	Inter	RDC-chr11-35.9	Tenm2	-	head-on	1032000	3	1	2	0.666667	1.93798e-06
										APH 0.2 uM 96h (Inter)	APH 0.2 uM 96h	Inter	RDC-chr12-34.5	Hdac9	-	head-on	272543	2	1	1	0.5	9.73972e-07
df: degree of freedom										APH 0.2 uM 96h (Inter)	APH 0.2 uM 96h	Inter	RDC-chr12-4.4	Klhl29	-	co-directional	3399900	8	3	5	0.625	2.90711e-07
statistic: position of the p value										APH 0.2 uM 96h (Inter)	APH 0.2 uM 96h	Inter	RDC-chr12-4.4	Klhl29	-	head-on	6100000	11	4	7	0.636364	2.95996e-07
p: p value										APH 0.2 uM 96h (Inter)	APH 0.2 uM 96h	Inter	RDC-chr12-41.4	Immp2l	+	co-directional	2465028	7	5	2	0.714286	7.90476e-07
p.adj: adjisted P value										APH 0.2 uM 96h (Inter)	APH 0.2 uM 96h	Inter	RDC-chr12-41.4	Immp2l	+	head-on	350000	2	1	1	0.5	5.53333e-07
p.adj.signif: significance marks										APH 0.2 uM 96h (Inter)	APH 0.2 uM 96h	Inter	RDC-chr12-53.7	Npas3	+	head-on	2550000	6	3	3	0.5	5.51921e-07
ns: not significant										APH 0.2 uM 96h (Inter)	APH 0.2 uM 96h	Inter	RDC-chr12-66.9	Mdga2	-	head-on	1048760	2	1	1	0.5	7.25666e-07
****: P < 0.0001										APH 0.2 uM 96h (Inter)	APH 0.2 uM 96h	Inter	RDC-chr12-79.7	Rad51b	+	head-on	828000	3	2	1	0.666667	2.41546e-06
***: P < 0.001										APH 0.2 uM 96h (Inter)	APH 0.2 uM 96h	Inter	RDC-chr13-109.6	Pde4d	+	co-directional	2473177	6	2	4	0.333333	4.73776e-07
										APH 0.2 uM 96h (Inter)	APH 0.2 uM 96h	Inter	RDC-chr13-15.7	Gli3	+	co-directional	199220	2	1	1	0.5	1.72414e-06
										APH 0.2 uM 96h (Inter)	APH 0.2 uM 96h	Inter	RDC-chr13-29.8	Cdkal1	-	head-on	168890	2	1	1	0.5	1.18547e-06
										APH 0.2 uM 96h (Inter)	APH 0.2 uM 96h	Inter	RDC-chr13-45.8	Atxn1	-	head-on	2460540	5	2	3	0.6	1.21924e-06
										APH 0.2 uM 96h (Inter)	APH 0.2 uM 96h	Inter	RDC-chr13-81.4	Adgrv1	-	co-directional	2684195	5	3	2	0.4	7.0043e-07
										APH 0.2 uM 96h (Inter)	APH 0.2 uM 96h	Inter	RDC-chr14-117.5	Gpc6	+	co-directional	832982	2	1	1	0.5	4.69603e-07
										APH 0.2 uM 96h (Inter)	APH 0.2 uM 96h	Inter	RDC-chr14-117.5	Gpc6	+	head-on	7778856	12	11	1	0.916667	8.60939e-07
										APH 0.2 uM 96h (Inter)	APH 0.2 uM 96h	Inter	RDC-chr14-12.0	Ptprg	+	co-directional	1032942	3	1	2	0.333333	3.66816e-07
										APH 0.2 uM 96h (Inter)	APH 0.2 uM 96h	Inter	RDC-chr14-12.0	Ptprg	+	head-on	1125000	3	2	1	0.666667	7.33633e-07
										APH 0.2 uM 96h (Inter)	APH 0.2 uM 96h	Inter	RDC-chr14-25.6	Zmiz1	+	co-directional	681084	2	1	1	0.5	1.36075e-06
										APH 0.2 uM 96h (Inter)	APH 0.2 uM 96h	Inter	RDC-chr14-28.1	Erc2	+	co-directional	1594946	6	3	3	0.5	5.26716e-07
										APH 0.2 uM 96h (Inter)	APH 0.2 uM 96h	Inter	RDC-chr14-28.1	Erc2	+	head-on	2875000	5	3	2	0.6	6.32059e-07
										APH 0.2 uM 96h (Inter)	APH 0.2 uM 96h	Inter	RDC-chr14-35.1	Grid1	+	co-directional	1444818	2	1	1	0.5	6.65315e-07
										APH 0.2 uM 96h (Inter)	APH 0.2 uM 96h	Inter	RDC-chr14-38.9	Nrg3	-	co-directional	4973220	12	7	5	0.416667	4.58535e-07
										APH 0.2 uM 96h (Inter)	APH 0.2 uM 96h	Inter	RDC-chr14-38.9	Nrg3	-	head-on	9390883	19	6	13	0.684211	7.52962e-07
										APH 0.2 uM 96h (Inter)	APH 0.2 uM 96h	Inter	RDC-chr14-93.4	Pcdh9	-	head-on	3165612	6	2	4	0.666667	7.79352e-07
										APH 0.2 uM 96h (Inter)	APH 0.2 uM 96h	Inter	RDC-chr15-30.7	Ctnnd2	+	head-on	1486026	3	1	2	0.333333	4.09981e-07
										APH 0.2 uM 96h (Inter)	APH 0.2 uM 96h	Inter	RDC-chr15-73.2	Trappc9	-	co-directional	393000	3	2	1	0.333333	5.39374e-07
										APH 0.2 uM 96h (Inter)	APH 0.2 uM 96h	Inter	RDC-chr15-86.2	Tbc1d22a	+	co-directional	1423075	5	3	2	0.6	1.23773e-06
										APH 0.2 uM 96h (Inter)	APH 0.2 uM 96h	Inter	RDC-chr16-24.7	Lpp	+	co-directional	1550069	5	3	2	0.6	8.38094e-07
										APH 0.2 uM 96h (Inter)	APH 0.2 uM 96h	Inter	RDC-chr16-40.9	Lsamp	+	co-directional	1075484	4	1	3	0.25	1.4293e-07
										APH 0.2 uM 96h (Inter)	APH 0.2 uM 96h	Inter	RDC-chr16-40.9	Lsamp	+	head-on	6981416	11	3	8	0.272727	1.55924e-07
										APH 0.2 uM 96h (Inter)	APH 0.2 uM 96h	Inter	RDC-chr16-43.4	Zbtb20	+	head-on	2590205	5	2	3	0.4	7.7214e-07
										APH 0.2 uM 96h (Inter)	APH 0.2 uM 96h	Inter	RDC-chr16-6.5	Rbfox1	+	co-directional	2923390	5	2	3	0.4	3.10665e-07
										APH 0.2 uM 96h (Inter)	APH 0.2 uM 96h	Inter	RDC-chr16-6.5	Rbfox1	+	head-on	2014172	7	3	4	0.428571	3.32855e-07
										APH 0.2 uM 96h (Inter)	APH 0.2 uM 96h	Inter	RDC-chr16-67.2	Cadm2	-	head-on	3807013	7	3	4	0.571429	7.3001e-07
										APH 0.2 uM 96h (Inter)	APH 0.2 uM 96h	Inter	RDC-chr17-10.3	Qk	-	head-on	1348005	5	1	4	0.8	2.96735e-06
										APH 0.2 uM 96h (Inter)	APH 0.2 uM 96h	Inter	RDC-chr17-30.2	Btbd9	-	head-on	1519437	3	1	2	0.666667	1.00414e-06
										APH 0.2 uM 96h (Inter)	APH 0.2 uM 96h	Inter	RDC-chr17-50.7	Tbc1d5	-	head-on	865062	2	1	1	0.5	1.15599e-06
										APH 0.2 uM 96h (Inter)	APH 0.2 uM 96h	Inter	RDC-chr17-62.7	Efna5	-	head-on	200000	2	1	1	0.5	1.64568e-06
										APH 0.2 uM 96h (Inter)	APH 0.2 uM 96h	Inter	RDC-chr17-67.0	Ptprm	-	head-on	1233213	3	1	2	0.666667	9.61328e-07
										APH 0.2 uM 96h (Inter)	APH 0.2 uM 96h	Inter	RDC-chr17-86.3	Prkce	+	co-directional	2314296	6	4	2	0.666667	8.34025e-07
										APH 0.2 uM 96h (Inter)	APH 0.2 uM 96h	Inter	RDC-chr17-90.6	Nrxn1	-	co-directional	2375000	5	1	4	0.8	1.07398e-06
										APH 0.2 uM 96h (Inter)	APH 0.2 uM 96h	Inter	RDC-chr17-90.6	Nrxn1	-	head-on	1265640	6	3	3	0.5	6.71236e-07
										APH 0.2 uM 96h (Inter)	APH 0.2 uM 96h	Inter	RDC-chr18-35.4	Sil1	-	co-directional	3186576	8	5	3	0.375	6.59616e-07
										APH 0.2 uM 96h (Inter)	APH 0.2 uM 96h	Inter	RDC-chr18-69.5	Tcf4	+	co-directional	296922	2	1	1	0.5	1.32254e-06
										APH 0.2 uM 96h (Inter)	APH 0.2 uM 96h	Inter	RDC-chr18-69.5	Tcf4	+	head-on	918400	4	2	2	0.5	1.32254e-06
										APH 0.2 uM 96h (Inter)	APH 0.2 uM 96h	Inter	RDC-chr18-71.8	Dcc	-	co-directional	1239146	6	3	3	0.5	7.27995e-07
										APH 0.2 uM 96h (Inter)	APH 0.2 uM 96h	Inter	RDC-chr18-71.8	Dcc	-	head-on	1375000	5	2	3	0.6	8.73594e-07
										APH 0.2 uM 96h (Inter)	APH 0.2 uM 96h	Inter	RDC-chr19-31.1	Prkg1	-	co-directional	6083340	10	5	5	0.5	4.09457e-07
										APH 0.2 uM 96h (Inter)	APH 0.2 uM 96h	Inter	RDC-chr19-31.1	Prkg1	-	head-on	9804704	16	9	7	0.4375	3.58275e-07
										APH 0.2 uM 96h (Inter)	APH 0.2 uM 96h	Inter	RDC-chr2-141.0	Macrod2	+	co-directional	1556079	3	2	1	0.666667	1.18203e-06
										APH 0.2 uM 96h (Inter)	APH 0.2 uM 96h	Inter	RDC-chr2-161.9	Ptprt	-	co-directional	878752	4	2	2	0.5	5.72082e-07
										APH 0.2 uM 96h (Inter)	APH 0.2 uM 96h	Inter	RDC-chr2-161.9	Ptprt	-	head-on	5888808	9	5	4	0.444444	5.08518e-07
										APH 0.2 uM 96h (Inter)	APH 0.2 uM 96h	Inter	RDC-chr2-41.2	Lrp1b	-	co-directional	2136000	4	3	1	0.25	4.68165e-07
										APH 0.2 uM 96h (Inter)	APH 0.2 uM 96h	Inter	RDC-chr3-141.8	Unc5c	+	head-on	6552144	9	8	1	0.888889	1.22097e-06
										APH 0.2 uM 96h (Inter)	APH 0.2 uM 96h	Inter	RDC-chr3-148.9	Adgrl2	-	co-directional	484000	2	1	1	0.5	2.06612e-06
										APH 0.2 uM 96h (Inter)	APH 0.2 uM 96h	Inter	RDC-chr3-158.1	Lrrc7	-	head-on	1752000	4	3	1	0.25	5.70776e-07
										APH 0.2 uM 96h (Inter)	APH 0.2 uM 96h	Inter	RDC-chr3-24.6	Naaladl2	-	co-directional	5388880	7	2	5	0.714286	6.27104e-07
										APH 0.2 uM 96h (Inter)	APH 0.2 uM 96h	Inter	RDC-chr3-24.6	Naaladl2	-	head-on	2953456	8	2	6	0.75	6.5846e-07
										APH 0.2 uM 96h (Inter)	APH 0.2 uM 96h	Inter	RDC-chr3-25.9	Nlgn1	-	co-directional	1280379	3	1	2	0.666667	1.0698e-06
										APH 0.2 uM 96h (Inter)	APH 0.2 uM 96h	Inter	RDC-chr3-25.9	Nlgn1	-	head-on	589125	3	1	2	0.666667	1.0698e-06
										APH 0.2 uM 96h (Inter)	APH 0.2 uM 96h	Inter	RDC-chr3-55.7	Nbea	-	head-on	1064000	4	2	2	0.5	1.8797e-06
										APH 0.2 uM 96h (Inter)	APH 0.2 uM 96h	Inter	RDC-chr3-86.8	Lrba	+	head-on	375698	2	1	1	0.5	1.37363e-06
										APH 0.2 uM 96h (Inter)	APH 0.2 uM 96h	Inter	RDC-chr3-88.6	Ash1l	+	co-directional	6578768	11	5	6	0.454545	3.35621e-07
										APH 0.2 uM 96h (Inter)	APH 0.2 uM 96h	Inter	RDC-chr3-88.6	Ash1l	+	head-on	2345591	6	2	4	0.333333	2.46122e-07
										APH 0.2 uM 96h (Inter)	APH 0.2 uM 96h	Inter	RDC-chr4-104.3	Dab1	+	head-on	814788	3	2	1	0.666667	7.90027e-07
										APH 0.2 uM 96h (Inter)	APH 0.2 uM 96h	Inter	RDC-chr4-110.6	Agbl4	+	co-directional	5878104	8	4	4	0.5	5.11852e-07
										APH 0.2 uM 96h (Inter)	APH 0.2 uM 96h	Inter	RDC-chr4-110.6	Agbl4	+	head-on	726243	3	1	2	0.333333	3.41235e-07
										APH 0.2 uM 96h (Inter)	APH 0.2 uM 96h	Inter	RDC-chr4-155.4	Prkcz	-	co-directional	628854	6	3	3	0.5	8.57417e-07
										APH 0.2 uM 96h (Inter)	APH 0.2 uM 96h	Inter	RDC-chr4-20.4	Nkain3	-	co-directional	722559	3	1	2	0.666667	1.64491e-06
										APH 0.2 uM 96h (Inter)	APH 0.2 uM 96h	Inter	RDC-chr4-65.8	Astn2	-	head-on	11749245	15	5	10	0.666667	8.36225e-07
										APH 0.2 uM 96h (Inter)	APH 0.2 uM 96h	Inter	RDC-chr4-98.0	Nfia	+	head-on	636789	3	1	2	0.333333	7.64526e-07
										APH 0.2 uM 96h (Inter)	APH 0.2 uM 96h	Inter	RDC-chr5-125.2	Tmem132b	+	co-directional	901142	4	1	3	0.25	3.44251e-07
										APH 0.2 uM 96h (Inter)	APH 0.2 uM 96h	Inter	RDC-chr5-20.0	Magi2	+	co-directional	975000	3	2	1	0.666667	4.88395e-07
										APH 0.2 uM 96h (Inter)	APH 0.2 uM 96h	Inter	RDC-chr5-20.0	Magi2	+	head-on	9267656	18	9	9	0.5	3.66296e-07
										APH 0.2 uM 96h (Inter)	APH 0.2 uM 96h	Inter	RDC-chr5-81.5	Adgrl3	+	head-on	1195539	3	1	2	0.333333	3.9538e-07
										APH 0.2 uM 96h (Inter)	APH 0.2 uM 96h	Inter	RDC-chr6-118.9	Cacna1c	-	head-on	1743875	5	2	3	0.6	1.02119e-06
										APH 0.2 uM 96h (Inter)	APH 0.2 uM 96h	Inter	RDC-chr6-33.6	Exoc4	+	head-on	1440024	3	1	2	0.333333	4.59507e-07
										APH 0.2 uM 96h (Inter)	APH 0.2 uM 96h	Inter	RDC-chr6-61.8	Ccser1	+	head-on	919201	4	1	3	0.25	2.15545e-07
										APH 0.2 uM 96h (Inter)	APH 0.2 uM 96h	Inter	RDC-chr6-63.9	Grid2	+	head-on	15410514	14	7	7	0.5	3.50358e-07
										APH 0.2 uM 96h (Inter)	APH 0.2 uM 96h	Inter	RDC-chr6-77.5	Ctnna2	-	co-directional	10862076	12	7	5	0.416667	3.4975e-07
										APH 0.2 uM 96h (Inter)	APH 0.2 uM 96h	Inter	RDC-chr6-84.8	Exoc6b	-	co-directional	1185438	3	1	2	0.666667	1.1721e-06
										APH 0.2 uM 96h (Inter)	APH 0.2 uM 96h	Inter	RDC-chr6-99.2	Foxp1	-	head-on	779583	3	2	1	0.333333	4.54477e-07
										APH 0.2 uM 96h (Inter)	APH 0.2 uM 96h	Inter	RDC-chr7-102.1	Stim1	+	co-directional	4050000	9	5	4	0.555556	1.23457e-06
										APH 0.2 uM 96h (Inter)	APH 0.2 uM 96h	Inter	RDC-chr7-115.8	Sox6	-	co-directional	1875000	5	2	3	0.6	7.37533e-07
										APH 0.2 uM 96h (Inter)	APH 0.2 uM 96h	Inter	RDC-chr7-115.8	Sox6	-	head-on	1311122	6	5	1	0.166667	2.0487e-07
										APH 0.2 uM 96h (Inter)	APH 0.2 uM 96h	Inter	RDC-chr7-91.7	Dlg2	+	co-directional	350000	2	1	1	0.5	6.88523e-07
										APH 0.2 uM 96h (Inter)	APH 0.2 uM 96h	Inter	RDC-chr7-91.7	Dlg2	+	head-on	1964284	4	3	1	0.75	1.03278e-06
										APH 0.2 uM 96h (Inter)	APH 0.2 uM 96h	Inter	RDC-chr7-96.8	Tenm4	+	co-directional	3231327	10	2	8	0.2	1.55169e-07
										APH 0.2 uM 96h (Inter)	APH 0.2 uM 96h	Inter	RDC-chr7-96.8	Tenm4	+	head-on	1457591	9	5	4	0.555556	4.31025e-07
										APH 0.2 uM 96h (Inter)	APH 0.2 uM 96h	Inter	RDC-chr8-114.8	Wwox	+	co-directional	2080770	9	3	6	0.333333	3.42751e-07
										APH 0.2 uM 96h (Inter)	APH 0.2 uM 96h	Inter	RDC-chr8-114.8	Wwox	+	head-on	1775000	7	1	6	0.142857	1.46893e-07
										APH 0.2 uM 96h (Inter)	APH 0.2 uM 96h	Inter	RDC-chr8-118.8	Cdh13	+	co-directional	2975000	7	3	4	0.428571	3.56472e-07
										APH 0.2 uM 96h (Inter)	APH 0.2 uM 96h	Inter	RDC-chr8-118.8	Cdh13	+	head-on	8789004	12	6	6	0.5	4.15884e-07
										APH 0.2 uM 96h (Inter)	APH 0.2 uM 96h	Inter	RDC-chr8-120.4	Gse1	+	co-directional	440672	3	1	2	0.333333	7.2342e-07
										APH 0.2 uM 96h (Inter)	APH 0.2 uM 96h	Inter	RDC-chr8-127.3	Pard3	+	co-directional	1457997	3	1	2	0.333333	5.55935e-07
										APH 0.2 uM 96h (Inter)	APH 0.2 uM 96h	Inter	RDC-chr8-16.8	Csmd1	-	co-directional	400000	4	2	2	0.5	3.98196e-07
										APH 0.2 uM 96h (Inter)	APH 0.2 uM 96h	Inter	RDC-chr8-16.8	Csmd1	-	head-on	3775000	10	3	7	0.7	5.57475e-07
										APH 0.2 uM 96h (Inter)	APH 0.2 uM 96h	Inter	RDC-chr8-38.2	Sgcz	-	head-on	678194	2	1	1	0.5	9.3165e-07
										APH 0.2 uM 96h (Inter)	APH 0.2 uM 96h	Inter	RDC-chr8-48.5	Tenm3	-	co-directional	1789432	7	3	4	0.571429	5.19526e-07
										APH 0.2 uM 96h (Inter)	APH 0.2 uM 96h	Inter	RDC-chr8-48.5	Tenm3	-	head-on	2711760	6	4	2	0.333333	3.03057e-07
										APH 0.2 uM 96h (Inter)	APH 0.2 uM 96h	Inter	RDC-chr8-50.4	1700019L22Rik	-	head-on	2314699	5	3	2	0.4	4.07741e-07
										APH 0.2 uM 96h (Inter)	APH 0.2 uM 96h	Inter	RDC-chr9-110.2	Map4	+	head-on	1824000	6	4	2	0.666667	2.19298e-06
										APH 0.2 uM 96h (Inter)	APH 0.2 uM 96h	Inter	RDC-chr9-116.9	Rbms3	-	co-directional	4375000	7	4	3	0.428571	4.99994e-07
										APH 0.2 uM 96h (Inter)	APH 0.2 uM 96h	Inter	RDC-chr9-13.7	Maml2	+	co-directional	902788	5	1	4	0.2	4.44444e-07
										APH 0.2 uM 96h (Inter)	APH 0.2 uM 96h	Inter	RDC-chr9-56.3	Peak1	-	co-directional	853712	5	4	1	0.2	3.67888e-07
										APH 0.2 uM 96h (Inter)	APH 0.2 uM 96h	Inter	RDC-chr9-67.1	Tln2	-	head-on	2174715	5	2	3	0.6	1.36316e-06
										APH 0.2 uM 96h (Inter)	APH 0.2 uM 96h	Inter	RDC-chr9-69.1	Rora	+	head-on	3842207	7	1	6	0.142857	1.51991e-07
										APH 0.2 uM 96h (Inter)	APH 0.2 uM 96h	Inter	RDC-chrX-120.6	Pcdh11x	+	co-directional	2016405	5	1	4	0.2	3.09703e-07
										APH 0.2 uM 96h (Inter)	APH 0.2 uM 96h	Inter	RDC-chrX-169.9	Mid1	+	co-directional	1112550	10	3	7	0.3	6.88247e-07
										APH 0.2 uM 96h (Inter)	APH 0.2 uM 96h	Inter	RDC-chrX-169.9	Mid1	+	head-on	1623175	5	4	1	0.8	1.83533e-06
										APH 0.2 uM 96h (Inter)	APH 0.2 uM 96h	Inter	RDC-chrX-83.5	Dmd	+	co-directional	1408250	8	5	3	0.625	1.09876e-06
										APH 0.2 uM 96h (Inter)	APH 0.2 uM 96h	Inter	RDC-chrX-83.5	Dmd	+	head-on	900000	4	1	3	0.25	4.39504e-07
										APH 0.2 uM 96h (Inter)	APH 0.2 uM 96h	Inter	RDC-chrX-84.6	Dmd	+	head-on	1324287	3	1	2	0.333333	5.7937e-07
										APH 0.2 uM 96h (Inter)	APH 0.2 uM 96h	Inter	RDC-chrX-87.4	Il1rapl1	-	co-directional	5000000	8	5	3	0.375	3.3063e-07
										APH 0.2 uM 96h (Inter)	APH 0.2 uM 96h	Inter	RDC-chrX-87.4	Il1rapl1	-	head-on	1050384	4	3	1	0.25	2.2042e-07
										APH 0.2 uM 96h (Intra)	APH 0.2 uM 96h	Intra	RDC-chr5-125.2	Tmem132b	+	co-directional	1953426	7	4	3	0.571429	7.86859e-07
										APH 0.2 uM 96h (Intra)	APH 0.2 uM 96h	Intra	RDC-chr5-125.2	Tmem132b	+	head-on	450000	3	2	1	0.666667	9.18002e-07
										APH 0.2 uM 96h (Intra)	APH 0.2 uM 96h	Intra	RDC-chr5-141.7	Sdk1	+	co-directional	1225790	5	3	2	0.6	5.73569e-07
										APH 0.2 uM 96h (Intra)	APH 0.2 uM 96h	Intra	RDC-chr5-141.7	Sdk1	+	head-on	10412012	13	8	5	0.615385	5.88276e-07
										APH 0.2 uM 96h (Intra)	APH 0.2 uM 96h	Intra	RDC-chr5-20.0	Magi2	+	co-directional	4550000	14	9	5	0.642857	4.70952e-07
										APH 0.2 uM 96h (Intra)	APH 0.2 uM 96h	Intra	RDC-chr5-20.0	Magi2	+	head-on	14837647	28	11	17	0.392857	2.87804e-07
										APH 0.2 uM 96h (Intra)	APH 0.2 uM 96h	Intra	RDC-chr5-5.1	Cdk14	-	co-directional	491540	2	1	1	0.5	8.41084e-07
										APH 0.2 uM 96h (Intra)	APH 0.2 uM 96h	Intra	RDC-chr5-57.9	Pcdh7	+	head-on	2863968	6	4	2	0.666667	1.35985e-06
										APH 0.2 uM 96h (Intra)	APH 0.2 uM 96h	Intra	RDC-chr5-81.5	Adgrl3	+	co-directional	8891140	20	4	16	0.2	2.37228e-07
										APH 0.2 uM 96h (Intra)	APH 0.2 uM 96h	Intra	RDC-chr5-81.5	Adgrl3	+	head-on	4782156	12	8	4	0.666667	7.90761e-07
										APH 0.2 uM 96h (Intra)	APH 0.2 uM 96h	Intra	RDC-chr6-118.9	Cacna1c	-	co-directional	2148975	9	4	5	0.555556	9.45546e-07
										APH 0.2 uM 96h (Intra)	APH 0.2 uM 96h	Intra	RDC-chr6-118.9	Cacna1c	-	head-on	1395100	4	1	3	0.75	1.27649e-06
										APH 0.2 uM 96h (Intra)	APH 0.2 uM 96h	Intra	RDC-chr6-27.8	Grm8	-	co-directional	1596702	3	1	2	0.666667	1.25258e-06
										APH 0.2 uM 96h (Intra)	APH 0.2 uM 96h	Intra	RDC-chr6-28.8	Snd1	+	head-on	2814651	9	5	4	0.555556	1.77642e-06
										APH 0.2 uM 96h (Intra)	APH 0.2 uM 96h	Intra	RDC-chr6-33.6	Exoc4	+	co-directional	736221	3	1	2	0.333333	4.59507e-07
										APH 0.2 uM 96h (Intra)	APH 0.2 uM 96h	Intra	RDC-chr6-33.6	Exoc4	+	head-on	3360056	7	6	1	0.857143	1.18159e-06
										APH 0.2 uM 96h (Intra)	APH 0.2 uM 96h	Intra	RDC-chr6-36.8	Ptn	-	co-directional	427611	3	1	2	0.666667	2.61076e-06
										APH 0.2 uM 96h (Intra)	APH 0.2 uM 96h	Intra	RDC-chr6-43.5	Tpk1	-	co-directional	436912	5	2	3	0.6	1.84618e-06
										APH 0.2 uM 96h (Intra)	APH 0.2 uM 96h	Intra	RDC-chr6-43.5	Tpk1	-	head-on	556540	6	2	4	0.666667	2.05131e-06
										APH 0.2 uM 96h (Intra)	APH 0.2 uM 96h	Intra	RDC-chr6-61.8	Ccser1	+	co-directional	25960233	65	26	39	0.4	3.44873e-07
										APH 0.2 uM 96h (Intra)	APH 0.2 uM 96h	Intra	RDC-chr6-61.8	Ccser1	+	head-on	15675000	57	24	33	0.421053	3.63024e-07
										APH 0.2 uM 96h (Intra)	APH 0.2 uM 96h	Intra	RDC-chr6-63.9	Grid2	+	co-directional	7179898	22	8	14	0.363636	2.54806e-07
										APH 0.2 uM 96h (Intra)	APH 0.2 uM 96h	Intra	RDC-chr6-63.9	Grid2	+	head-on	238862967	217	107	110	0.493088	3.45515e-07
										APH 0.2 uM 96h (Intra)	APH 0.2 uM 96h	Intra	RDC-chr6-77.5	Ctnna2	-	co-directional	315967122	354	192	162	0.457627	3.84133e-07
										APH 0.2 uM 96h (Intra)	APH 0.2 uM 96h	Intra	RDC-chr6-77.5	Ctnna2	-	head-on	4500000	36	13	23	0.638889	5.36284e-07
										APH 0.2 uM 96h (Intra)	APH 0.2 uM 96h	Intra	RDC-chr6-84.8	Exoc6b	-	co-directional	3209804	9	6	3	0.333333	5.86048e-07
										APH 0.2 uM 96h (Intra)	APH 0.2 uM 96h	Intra	RDC-chr6-84.8	Exoc6b	-	head-on	375000	3	1	2	0.666667	1.1721e-06
										APH 0.2 uM 96h (Intra)	APH 0.2 uM 96h	Intra	RDC-chr6-93.8	Magi1	-	co-directional	3129156	9	4	5	0.555556	8.39522e-07
										APH 0.2 uM 96h (Intra)	APH 0.2 uM 96h	Intra	RDC-chr6-93.8	Magi1	-	head-on	2826612	9	3	6	0.666667	1.00743e-06
										APH 0.2 uM 96h (Intra)	APH 0.2 uM 96h	Intra	RDC-chr6-99.2	Foxp1	-	co-directional	8524494	18	11	7	0.388889	5.30223e-07
										APH 0.2 uM 96h (Intra)	APH 0.2 uM 96h	Intra	RDC-chr6-99.2	Foxp1	-	head-on	1559166	6	1	5	0.833333	1.13619e-06
										APH 0.2 uM 96h (Intra)	APH 0.2 uM 96h	Intra	RDC-chr8-114.8	Wwox	+	co-directional	1204124	5	4	1	0.8	8.22603e-07
										APH 0.2 uM 96h (Intra)	APH 0.2 uM 96h	Intra	RDC-chr8-114.8	Wwox	+	head-on	1075000	5	2	3	0.4	4.11302e-07
										APH 0.2 uM 96h (Intra)	APH 0.2 uM 96h	Intra	RDC-chr8-118.8	Cdh13	+	head-on	4394502	6	4	2	0.666667	5.54512e-07
										APH 0.2 uM 96h (Intra)	APH 0.2 uM 96h	Intra	RDC-chr8-120.4	Gse1	+	co-directional	461752	2	1	1	0.5	1.08513e-06
										APH 0.2 uM 96h (Intra)	APH 0.2 uM 96h	Intra	RDC-chr8-127.3	Pard3	+	co-directional	971998	2	1	1	0.5	8.33902e-07
										APH 0.2 uM 96h (Intra)	APH 0.2 uM 96h	Intra	RDC-chr8-16.8	Csmd1	-	co-directional	1431723	10	5	5	0.5	3.98196e-07
										APH 0.2 uM 96h (Intra)	APH 0.2 uM 96h	Intra	RDC-chr8-16.8	Csmd1	-	head-on	9500000	26	14	12	0.461538	3.67566e-07
										APH 0.2 uM 96h (Intra)	APH 0.2 uM 96h	Intra	RDC-chr8-38.2	Sgcz	-	head-on	3051873	9	4	5	0.555556	1.03517e-06
										APH 0.2 uM 96h (Intra)	APH 0.2 uM 96h	Intra	RDC-chr8-48.5	Tenm3	-	co-directional	1139432	5	3	2	0.4	3.63668e-07
										APH 0.2 uM 96h (Intra)	APH 0.2 uM 96h	Intra	RDC-chr8-48.5	Tenm3	-	head-on	11550000	22	8	14	0.636364	5.78563e-07
										APH 0.2 uM 96h (Intra)	APH 0.2 uM 96h	Intra	RDC-chr8-50.4	1700019L22Rik	-	head-on	4629398	10	3	7	0.7	7.13546e-07
										APH 0.3 uM 96h (Inter)	APH 0.3 uM 96h	Inter	RDC-chr1-123.7	Dpp10	-	co-directional	16884150	31	14	17	0.548387	1.00686e-06
										APH 0.3 uM 96h (Inter)	APH 0.3 uM 96h	Inter	RDC-chr1-126.5	Nckap5	-	co-directional	16332342	26	14	12	0.461538	7.27979e-07
										APH 0.3 uM 96h (Inter)	APH 0.3 uM 96h	Inter	RDC-chr1-177.0	Akt3	-	co-directional	3529394	19	15	4	0.210526	2.73762e-07
										APH 0.3 uM 96h (Inter)	APH 0.3 uM 96h	Inter	RDC-chr1-177.0	Akt3	-	head-on	4732917	21	11	10	0.47619	6.19225e-07
										APH 0.3 uM 96h (Inter)	APH 0.3 uM 96h	Inter	RDC-chr1-179.1	Smyd3	-	co-directional	35757936	68	43	25	0.367647	3.28654e-07
										APH 0.3 uM 96h (Inter)	APH 0.3 uM 96h	Inter	RDC-chr1-179.1	Smyd3	-	head-on	1000000	8	3	5	0.625	5.58711e-07
										APH 0.3 uM 96h (Inter)	APH 0.3 uM 96h	Inter	RDC-chr1-25.4	Adgrb3	-	co-directional	858840	6	4	2	0.333333	4.60332e-07
										APH 0.3 uM 96h (Inter)	APH 0.3 uM 96h	Inter	RDC-chr1-25.4	Adgrb3	-	head-on	32534600	56	25	31	0.553571	7.6448e-07
										APH 0.3 uM 96h (Inter)	APH 0.3 uM 96h	Inter	RDC-chr1-3.4	Xkr4	-	co-directional	9720000	27	11	16	0.592593	1.64609e-06
										APH 0.3 uM 96h (Inter)	APH 0.3 uM 96h	Inter	RDC-chr1-33.9	Dst	+	co-directional	2450000	14	8	6	0.571429	6.26907e-07
										APH 0.3 uM 96h (Inter)	APH 0.3 uM 96h	Inter	RDC-chr1-33.9	Dst	+	head-on	14503248	34	16	18	0.470588	5.16276e-07
										APH 0.3 uM 96h (Inter)	APH 0.3 uM 96h	Inter	RDC-chr1-62.3	Pard3b	+	co-directional	13601596	37	13	24	0.351351	2.93906e-07
										APH 0.3 uM 96h (Inter)	APH 0.3 uM 96h	Inter	RDC-chr1-62.3	Pard3b	+	head-on	40000000	64	46	18	0.71875	6.01236e-07
										APH 0.3 uM 96h (Inter)	APH 0.3 uM 96h	Inter	RDC-chr1-89.7	Agap1	+	co-directional	2098744	8	3	5	0.375	7.09158e-07
										APH 0.3 uM 96h (Inter)	APH 0.3 uM 96h	Inter	RDC-chr1-89.7	Agap1	+	head-on	3730342	14	8	6	0.571429	1.08062e-06
										APH 0.3 uM 96h (Inter)	APH 0.3 uM 96h	Inter	RDC-chr10-110.1	Nav3	-	co-directional	1951663	11	7	4	0.363636	5.23702e-07
										APH 0.3 uM 96h (Inter)	APH 0.3 uM 96h	Inter	RDC-chr10-110.1	Nav3	-	head-on	4225000	13	4	9	0.692308	9.97047e-07
										APH 0.3 uM 96h (Inter)	APH 0.3 uM 96h	Inter	RDC-chr10-119.9	Grip1	+	co-directional	6642525	21	10	11	0.47619	4.2765e-07
										APH 0.3 uM 96h (Inter)	APH 0.3 uM 96h	Inter	RDC-chr10-119.9	Grip1	+	head-on	16315670	32	24	8	0.75	6.73549e-07
										APH 0.3 uM 96h (Inter)	APH 0.3 uM 96h	Inter	RDC-chr10-12.7	Utrn	-	co-directional	7676000	19	11	8	0.421053	1.04221e-06
										APH 0.3 uM 96h (Inter)	APH 0.3 uM 96h	Inter	RDC-chr10-28.3	Ptprk	+	co-directional	5268402	18	7	11	0.388889	8.6841e-07
										APH 0.3 uM 96h (Inter)	APH 0.3 uM 96h	Inter	RDC-chr10-28.3	Ptprk	+	head-on	1706408	11	8	3	0.727273	1.62404e-06
										APH 0.3 uM 96h (Inter)	APH 0.3 uM 96h	Inter	RDC-chr10-32.3	Nkain2	-	co-directional	26600000	56	31	25	0.446429	4.40738e-07
										APH 0.3 uM 96h (Inter)	APH 0.3 uM 96h	Inter	RDC-chr10-32.3	Nkain2	-	head-on	7264825	27	15	12	0.444444	4.38779e-07
										APH 0.3 uM 96h (Inter)	APH 0.3 uM 96h	Inter	RDC-chr10-4.2	Plekhg1	+	co-directional	2869664	14	11	3	0.785714	1.67897e-06
										APH 0.3 uM 96h (Inter)	APH 0.3 uM 96h	Inter	RDC-chr10-4.2	Plekhg1	+	head-on	2892989	11	7	4	0.636364	1.35982e-06
										APH 0.3 uM 96h (Inter)	APH 0.3 uM 96h	Inter	RDC-chr10-49.5	Grik2	-	co-directional	682724	7	5	2	0.285714	6.78258e-07
										APH 0.3 uM 96h (Inter)	APH 0.3 uM 96h	Inter	RDC-chr10-49.5	Grik2	-	head-on	10682595	33	11	22	0.666667	1.5826e-06
										APH 0.3 uM 96h (Inter)	APH 0.3 uM 96h	Inter	RDC-chr10-73.8	Pcdh15	+	co-directional	2145501	9	3	6	0.333333	3.60234e-07
										APH 0.3 uM 96h (Inter)	APH 0.3 uM 96h	Inter	RDC-chr10-73.8	Pcdh15	+	head-on	26103568	38	19	19	0.5	5.40351e-07
										APH 0.3 uM 96h (Inter)	APH 0.3 uM 96h	Inter	RDC-chr10-9.2	Samd5	-	co-directional	14666656	48	23	25	0.520833	5.2675e-07
										APH 0.3 uM 96h (Inter)	APH 0.3 uM 96h	Inter	RDC-chr10-9.2	Samd5	-	head-on	9375000	25	12	13	0.52	5.25907e-07
										APH 0.3 uM 96h (Inter)	APH 0.3 uM 96h	Inter	RDC-chr10-90.7	Anks1b	+	head-on	11974536	23	19	4	0.826087	1.5867e-06
										APH 0.3 uM 96h (Inter)	APH 0.3 uM 96h	Inter	RDC-chr11-108.9	Cep112	+	co-directional	4625000	37	22	15	0.594595	1.84099e-06
										APH 0.3 uM 96h (Inter)	APH 0.3 uM 96h	Inter	RDC-chr11-108.9	Cep112	+	head-on	2825834	18	10	8	0.555556	1.72011e-06
										APH 0.3 uM 96h (Inter)	APH 0.3 uM 96h	Inter	RDC-chr11-113.7	Slc39a11	-	co-directional	5115780	20	13	7	0.35	1.34615e-06
										APH 0.3 uM 96h (Inter)	APH 0.3 uM 96h	Inter	RDC-chr11-35.9	Tenm2	-	head-on	15136000	44	13	31	0.704545	2.0481e-06
										APH 0.3 uM 96h (Inter)	APH 0.3 uM 96h	Inter	RDC-chr11-47.4	Sgcd	-	co-directional	14153235	43	14	29	0.674419	1.07688e-06
										APH 0.3 uM 96h (Inter)	APH 0.3 uM 96h	Inter	RDC-chr11-47.4	Sgcd	-	head-on	8616683	29	21	8	0.275862	4.40483e-07
										APH 0.3 uM 96h (Inter)	APH 0.3 uM 96h	Inter	RDC-chr12-34.5	Hdac9	-	co-directional	2522457	15	7	8	0.533333	1.0389e-06
										APH 0.3 uM 96h (Inter)	APH 0.3 uM 96h	Inter	RDC-chr12-34.5	Hdac9	-	head-on	1712715	12	6	6	0.5	9.73972e-07
										APH 0.3 uM 96h (Inter)	APH 0.3 uM 96h	Inter	RDC-chr12-4.4	Klhl29	-	co-directional	20699496	48	27	21	0.4375	2.03498e-07
										APH 0.3 uM 96h (Inter)	APH 0.3 uM 96h	Inter	RDC-chr12-4.4	Klhl29	-	head-on	21975000	40	18	22	0.55	2.55825e-07
										APH 0.3 uM 96h (Inter)	APH 0.3 uM 96h	Inter	RDC-chr12-41.4	Immp2l	+	co-directional	16090845	43	20	23	0.465116	5.14728e-07
										APH 0.3 uM 96h (Inter)	APH 0.3 uM 96h	Inter	RDC-chr12-41.4	Immp2l	+	head-on	4375000	25	10	15	0.4	4.42666e-07
										APH 0.3 uM 96h (Inter)	APH 0.3 uM 96h	Inter	RDC-chr12-53.7	Npas3	+	co-directional	13027914	34	13	21	0.382353	4.22058e-07
										APH 0.3 uM 96h (Inter)	APH 0.3 uM 96h	Inter	RDC-chr12-53.7	Npas3	+	head-on	13600000	32	19	13	0.59375	6.55407e-07
										APH 0.3 uM 96h (Inter)	APH 0.3 uM 96h	Inter	RDC-chr12-66.9	Mdga2	-	co-directional	987852	6	4	2	0.333333	4.83777e-07
										APH 0.3 uM 96h (Inter)	APH 0.3 uM 96h	Inter	RDC-chr12-66.9	Mdga2	-	head-on	25170240	48	21	27	0.5625	8.16375e-07
										APH 0.3 uM 96h (Inter)	APH 0.3 uM 96h	Inter	RDC-chr12-79.7	Rad51b	+	head-on	4140000	15	7	8	0.466667	1.69082e-06
										APH 0.3 uM 96h (Inter)	APH 0.3 uM 96h	Inter	RDC-chr13-102.9	Mast4	-	co-directional	1098816	9	4	5	0.555556	1.10496e-06
										APH 0.3 uM 96h (Inter)	APH 0.3 uM 96h	Inter	RDC-chr13-102.9	Mast4	-	head-on	7475000	23	8	15	0.652174	1.29713e-06
										APH 0.3 uM 96h (Inter)	APH 0.3 uM 96h	Inter	RDC-chr13-109.6	Pde4d	+	co-directional	12562239	32	17	15	0.53125	7.5508e-07
										APH 0.3 uM 96h (Inter)	APH 0.3 uM 96h	Inter	RDC-chr13-109.6	Pde4d	+	head-on	1375000	11	8	3	0.727273	1.03369e-06
										APH 0.3 uM 96h (Inter)	APH 0.3 uM 96h	Inter	RDC-chr13-15.7	Gli3	+	co-directional	499220	5	3	2	0.6	2.06897e-06
										APH 0.3 uM 96h (Inter)	APH 0.3 uM 96h	Inter	RDC-chr13-15.7	Gli3	+	head-on	400000	4	3	1	0.75	2.58621e-06
										APH 0.3 uM 96h (Inter)	APH 0.3 uM 96h	Inter	RDC-chr13-29.8	Cdkal1	-	co-directional	2475000	9	3	6	0.666667	1.58062e-06
										APH 0.3 uM 96h (Inter)	APH 0.3 uM 96h	Inter	RDC-chr13-29.8	Cdkal1	-	head-on	418210	6	4	2	0.333333	7.90311e-07
										APH 0.3 uM 96h (Inter)	APH 0.3 uM 96h	Inter	RDC-chr13-36.3	Fars2	+	co-directional	7577900	22	12	10	0.545455	8.80882e-07
										APH 0.3 uM 96h (Inter)	APH 0.3 uM 96h	Inter	RDC-chr13-36.3	Fars2	+	head-on	3846696	14	9	5	0.642857	1.03818e-06
										APH 0.3 uM 96h (Inter)	APH 0.3 uM 96h	Inter	RDC-chr13-45.8	Atxn1	-	head-on	10334268	21	13	8	0.380952	7.74124e-07
										APH 0.3 uM 96h (Inter)	APH 0.3 uM 96h	Inter	RDC-chr13-77.0	Mctp1	+	co-directional	4550000	13	6	7	0.461538	6.69707e-07
										APH 0.3 uM 96h (Inter)	APH 0.3 uM 96h	Inter	RDC-chr13-77.0	Mctp1	+	head-on	1292550	6	2	4	0.333333	4.83677e-07
										APH 0.3 uM 96h (Inter)	APH 0.3 uM 96h	Inter	RDC-chr13-81.4	Adgrv1	-	co-directional	17178848	32	15	17	0.53125	9.30258e-07
										APH 0.3 uM 96h (Inter)	APH 0.3 uM 96h	Inter	RDC-chr14-117.5	Gpc6	+	co-directional	14993676	36	10	26	0.277778	2.60891e-07
										APH 0.3 uM 96h (Inter)	APH 0.3 uM 96h	Inter	RDC-chr14-117.5	Gpc6	+	head-on	65472038	101	71	30	0.70297	6.60234e-07
										APH 0.3 uM 96h (Inter)	APH 0.3 uM 96h	Inter	RDC-chr14-12.0	Ptprg	+	co-directional	9279562	31	10	21	0.322581	3.54984e-07
										APH 0.3 uM 96h (Inter)	APH 0.3 uM 96h	Inter	RDC-chr14-12.0	Ptprg	+	head-on	11250000	30	17	13	0.566667	6.23588e-07
										APH 0.3 uM 96h (Inter)	APH 0.3 uM 96h	Inter	RDC-chr14-21.3	Adk	+	co-directional	6362304	26	10	16	0.384615	4.88614e-07
										APH 0.3 uM 96h (Inter)	APH 0.3 uM 96h	Inter	RDC-chr14-21.3	Adk	+	head-on	23867888	44	32	12	0.727273	9.23925e-07
										APH 0.3 uM 96h (Inter)	APH 0.3 uM 96h	Inter	RDC-chr14-25.6	Zmiz1	+	co-directional	3405420	10	9	1	0.9	2.44935e-06
										APH 0.3 uM 96h (Inter)	APH 0.3 uM 96h	Inter	RDC-chr14-28.1	Erc2	+	co-directional	5562117	19	5	14	0.263158	2.77219e-07
										APH 0.3 uM 96h (Inter)	APH 0.3 uM 96h	Inter	RDC-chr14-28.1	Erc2	+	head-on	28750000	50	29	21	0.58	6.10991e-07
										APH 0.3 uM 96h (Inter)	APH 0.3 uM 96h	Inter	RDC-chr14-35.1	Grid1	+	co-directional	40454904	56	24	32	0.428571	5.7027e-07
										APH 0.3 uM 96h (Inter)	APH 0.3 uM 96h	Inter	RDC-chr14-38.9	Nrg3	-	co-directional	28181580	68	44	24	0.352941	3.88406e-07
										APH 0.3 uM 96h (Inter)	APH 0.3 uM 96h	Inter	RDC-chr14-38.9	Nrg3	-	head-on	48931443	99	25	74	0.747475	8.22583e-07
										APH 0.3 uM 96h (Inter)	APH 0.3 uM 96h	Inter	RDC-chr14-93.4	Pcdh9	-	co-directional	8850870	27	16	11	0.407407	4.7627e-07
										APH 0.3 uM 96h (Inter)	APH 0.3 uM 96h	Inter	RDC-chr14-93.4	Pcdh9	-	head-on	37459742	71	24	47	0.661972	7.73863e-07
										APH 0.3 uM 96h (Inter)	APH 0.3 uM 96h	Inter	RDC-chr15-30.7	Ctnnd2	+	co-directional	6354060	20	9	11	0.45	5.53475e-07
										APH 0.3 uM 96h (Inter)	APH 0.3 uM 96h	Inter	RDC-chr15-30.7	Ctnnd2	+	head-on	17336970	35	22	13	0.628571	7.73108e-07
										APH 0.3 uM 96h (Inter)	APH 0.3 uM 96h	Inter	RDC-chr15-48.2	Csmd3	-	head-on	8764912	16	8	8	0.5	6.4536e-07
										APH 0.3 uM 96h (Inter)	APH 0.3 uM 96h	Inter	RDC-chr15-73.2	Trappc9	-	co-directional	3030166	22	11	11	0.5	8.09061e-07
										APH 0.3 uM 96h (Inter)	APH 0.3 uM 96h	Inter	RDC-chr15-73.2	Trappc9	-	head-on	3475000	30	22	8	0.266667	4.31499e-07
										APH 0.3 uM 96h (Inter)	APH 0.3 uM 96h	Inter	RDC-chr15-8.3	Nipbl	-	head-on	3456726	14	11	3	0.214286	7.23938e-07
										APH 0.3 uM 96h (Inter)	APH 0.3 uM 96h	Inter	RDC-chr15-86.2	Tbc1d22a	+	co-directional	4838455	17	7	10	0.411765	8.49423e-07
										APH 0.3 uM 96h (Inter)	APH 0.3 uM 96h	Inter	RDC-chr15-86.2	Tbc1d22a	+	head-on	2001430	10	6	4	0.6	1.23773e-06
										APH 0.3 uM 96h (Inter)	APH 0.3 uM 96h	Inter	RDC-chr16-24.7	Lpp	+	co-directional	8025207	24	8	16	0.333333	4.65608e-07
										APH 0.3 uM 96h (Inter)	APH 0.3 uM 96h	Inter	RDC-chr16-24.7	Lpp	+	head-on	7700000	28	19	9	0.678571	9.47845e-07
										APH 0.3 uM 96h (Inter)	APH 0.3 uM 96h	Inter	RDC-chr16-40.9	Lsamp	+	co-directional	8377420	35	18	17	0.514286	2.94028e-07
										APH 0.3 uM 96h (Inter)	APH 0.3 uM 96h	Inter	RDC-chr16-40.9	Lsamp	+	head-on	46567552	72	28	44	0.388889	2.22336e-07
										APH 0.3 uM 96h (Inter)	APH 0.3 uM 96h	Inter	RDC-chr16-43.4	Zbtb20	+	head-on	24347927	47	36	11	0.765957	1.47857e-06
										APH 0.3 uM 96h (Inter)	APH 0.3 uM 96h	Inter	RDC-chr16-6.5	Rbfox1	+	co-directional	41146020	73	39	34	0.534247	4.14929e-07
										APH 0.3 uM 96h (Inter)	APH 0.3 uM 96h	Inter	RDC-chr16-6.5	Rbfox1	+	head-on	13060032	45	24	21	0.533333	4.1422e-07
										APH 0.3 uM 96h (Inter)	APH 0.3 uM 96h	Inter	RDC-chr16-67.2	Cadm2	-	co-directional	3822544	16	6	10	0.625	7.98449e-07
										APH 0.3 uM 96h (Inter)	APH 0.3 uM 96h	Inter	RDC-chr16-67.2	Cadm2	-	head-on	39157848	72	34	38	0.527778	6.74245e-07
										APH 0.3 uM 96h (Inter)	APH 0.3 uM 96h	Inter	RDC-chr17-10.3	Qk	-	head-on	4044015	15	2	13	0.866667	3.21463e-06
										APH 0.3 uM 96h (Inter)	APH 0.3 uM 96h	Inter	RDC-chr17-3.4	Tiam2	+	co-directional	8253021	21	12	9	0.571429	1.28123e-06
										APH 0.3 uM 96h (Inter)	APH 0.3 uM 96h	Inter	RDC-chr17-3.4	Tiam2	+	head-on	317994	6	4	2	0.666667	1.49477e-06
										APH 0.3 uM 96h (Inter)	APH 0.3 uM 96h	Inter	RDC-chr17-30.2	Btbd9	-	co-directional	250000	2	1	1	0.5	7.53103e-07
										APH 0.3 uM 96h (Inter)	APH 0.3 uM 96h	Inter	RDC-chr17-30.2	Btbd9	-	head-on	15830613	35	11	24	0.685714	1.03283e-06
										APH 0.3 uM 96h (Inter)	APH 0.3 uM 96h	Inter	RDC-chr17-50.7	Tbc1d5	-	head-on	6920496	16	3	13	0.8125	1.87848e-06
										APH 0.3 uM 96h (Inter)	APH 0.3 uM 96h	Inter	RDC-chr17-62.7	Efna5	-	co-directional	2451785	15	10	5	0.333333	1.09712e-06
										APH 0.3 uM 96h (Inter)	APH 0.3 uM 96h	Inter	RDC-chr17-62.7	Efna5	-	head-on	300000	3	2	1	0.333333	1.09712e-06
										APH 0.3 uM 96h (Inter)	APH 0.3 uM 96h	Inter	RDC-chr17-67.0	Ptprm	-	co-directional	3388968	12	4	8	0.666667	9.61328e-07
										APH 0.3 uM 96h (Inter)	APH 0.3 uM 96h	Inter	RDC-chr17-67.0	Ptprm	-	head-on	13565343	33	13	20	0.606061	8.73935e-07
										APH 0.3 uM 96h (Inter)	APH 0.3 uM 96h	Inter	RDC-chr17-86.3	Prkce	+	co-directional	7342225	20	13	7	0.65	8.13174e-07
										APH 0.3 uM 96h (Inter)	APH 0.3 uM 96h	Inter	RDC-chr17-86.3	Prkce	+	head-on	8000000	20	8	12	0.4	5.00415e-07
										APH 0.3 uM 96h (Inter)	APH 0.3 uM 96h	Inter	RDC-chr17-90.6	Nrxn1	-	co-directional	30875000	65	31	34	0.523077	7.02216e-07
										APH 0.3 uM 96h (Inter)	APH 0.3 uM 96h	Inter	RDC-chr17-90.6	Nrxn1	-	head-on	1560415	11	5	6	0.545455	7.32257e-07
										APH 0.3 uM 96h (Inter)	APH 0.3 uM 96h	Inter	RDC-chr18-25.2	Fhod3	+	co-directional	22297145	49	13	36	0.265306	2.61243e-07
										APH 0.3 uM 96h (Inter)	APH 0.3 uM 96h	Inter	RDC-chr18-25.2	Fhod3	+	head-on	8800000	32	20	12	0.625	6.15428e-07
										APH 0.3 uM 96h (Inter)	APH 0.3 uM 96h	Inter	RDC-chr18-35.4	Sil1	-	co-directional	6373152	16	8	8	0.5	8.79487e-07
										APH 0.3 uM 96h (Inter)	APH 0.3 uM 96h	Inter	RDC-chr18-35.4	Sil1	-	head-on	1531719	9	4	5	0.555556	9.77208e-07
										APH 0.3 uM 96h (Inter)	APH 0.3 uM 96h	Inter	RDC-chr18-69.5	Tcf4	+	co-directional	742305	5	4	1	0.8	2.11606e-06
										APH 0.3 uM 96h (Inter)	APH 0.3 uM 96h	Inter	RDC-chr18-69.5	Tcf4	+	head-on	3673600	16	10	6	0.625	1.65317e-06
										APH 0.3 uM 96h (Inter)	APH 0.3 uM 96h	Inter	RDC-chr18-71.8	Dcc	-	co-directional	10328678	50	22	28	0.56	8.15354e-07
										APH 0.3 uM 96h (Inter)	APH 0.3 uM 96h	Inter	RDC-chr18-71.8	Dcc	-	head-on	13750000	50	30	20	0.4	5.82396e-07
										APH 0.3 uM 96h (Inter)	APH 0.3 uM 96h	Inter	RDC-chr19-31.1	Prkg1	-	co-directional	51708390	85	55	30	0.352941	2.89029e-07
										APH 0.3 uM 96h (Inter)	APH 0.3 uM 96h	Inter	RDC-chr19-31.1	Prkg1	-	head-on	60053812	98	30	68	0.693878	5.68227e-07
										APH 0.3 uM 96h (Inter)	APH 0.3 uM 96h	Inter	RDC-chr19-5.8	Malat1	-	co-directional	1004377	11	7	4	0.363636	3.46532e-06
										APH 0.3 uM 96h (Inter)	APH 0.3 uM 96h	Inter	RDC-chr2-141.0	Macrod2	+	co-directional	18672948	36	12	24	0.333333	5.91017e-07
										APH 0.3 uM 96h (Inter)	APH 0.3 uM 96h	Inter	RDC-chr2-161.9	Ptprt	-	co-directional	4393760	20	15	5	0.25	2.86041e-07
										APH 0.3 uM 96h (Inter)	APH 0.3 uM 96h	Inter	RDC-chr2-161.9	Ptprt	-	head-on	49727712	76	28	48	0.631579	7.2263e-07
										APH 0.3 uM 96h (Inter)	APH 0.3 uM 96h	Inter	RDC-chr2-41.2	Lrp1b	-	co-directional	19224000	36	11	25	0.694444	1.30046e-06
										APH 0.3 uM 96h (Inter)	APH 0.3 uM 96h	Inter	RDC-chr3-119.0	Dpyd	+	head-on	6000000	16	9	7	0.5625	1.06268e-06
										APH 0.3 uM 96h (Inter)	APH 0.3 uM 96h	Inter	RDC-chr3-127.0	Ank2	-	co-directional	3240000	12	8	4	0.333333	1.23457e-06
										APH 0.3 uM 96h (Inter)	APH 0.3 uM 96h	Inter	RDC-chr3-141.8	Unc5c	+	head-on	29120640	40	21	19	0.525	7.21138e-07
										APH 0.3 uM 96h (Inter)	APH 0.3 uM 96h	Inter	RDC-chr3-148.9	Adgrl2	-	co-directional	5324000	22	9	13	0.590909	2.44177e-06
										APH 0.3 uM 96h (Inter)	APH 0.3 uM 96h	Inter	RDC-chr3-157.0	Negr1	+	head-on	21216516	41	27	14	0.658537	1.15013e-06
										APH 0.3 uM 96h (Inter)	APH 0.3 uM 96h	Inter	RDC-chr3-158.1	Lrrc7	-	head-on	10074000	23	5	18	0.782609	1.78678e-06
										APH 0.3 uM 96h (Inter)	APH 0.3 uM 96h	Inter	RDC-chr3-24.6	Naaladl2	-	co-directional	98539520	128	70	58	0.453125	3.97819e-07
										APH 0.3 uM 96h (Inter)	APH 0.3 uM 96h	Inter	RDC-chr3-24.6	Naaladl2	-	head-on	25473558	69	18	51	0.73913	6.48917e-07
										APH 0.3 uM 96h (Inter)	APH 0.3 uM 96h	Inter	RDC-chr3-25.9	Nlgn1	-	co-directional	9389446	22	14	8	0.363636	5.83529e-07
										APH 0.3 uM 96h (Inter)	APH 0.3 uM 96h	Inter	RDC-chr3-25.9	Nlgn1	-	head-on	3534750	18	7	11	0.611111	9.80652e-07
										APH 0.3 uM 96h (Inter)	APH 0.3 uM 96h	Inter	RDC-chr3-55.7	Nbea	-	head-on	3724000	14	8	6	0.428571	1.61117e-06
										APH 0.3 uM 96h (Inter)	APH 0.3 uM 96h	Inter	RDC-chr3-86.8	Lrba	+	co-directional	2113812	12	8	4	0.666667	1.8315e-06
										APH 0.3 uM 96h (Inter)	APH 0.3 uM 96h	Inter	RDC-chr3-86.8	Lrba	+	head-on	1690641	9	6	3	0.666667	1.8315e-06
										APH 0.3 uM 96h (Inter)	APH 0.3 uM 96h	Inter	RDC-chr3-88.6	Ash1l	+	co-directional	30267584	47	22	25	0.468085	3.45618e-07
										APH 0.3 uM 96h (Inter)	APH 0.3 uM 96h	Inter	RDC-chr3-88.6	Ash1l	+	head-on	12464728	34	17	17	0.5	3.69183e-07
										APH 0.3 uM 96h (Inter)	APH 0.3 uM 96h	Inter	RDC-chr4-104.3	Dab1	+	co-directional	750000	6	4	2	0.666667	7.90027e-07
										APH 0.3 uM 96h (Inter)	APH 0.3 uM 96h	Inter	RDC-chr4-104.3	Dab1	+	head-on	13270536	37	18	19	0.486486	5.76506e-07
										APH 0.3 uM 96h (Inter)	APH 0.3 uM 96h	Inter	RDC-chr4-110.6	Agbl4	+	co-directional	30860046	42	15	27	0.357143	3.65609e-07
										APH 0.3 uM 96h (Inter)	APH 0.3 uM 96h	Inter	RDC-chr4-110.6	Agbl4	+	head-on	4115377	17	8	9	0.470588	4.81743e-07
										APH 0.3 uM 96h (Inter)	APH 0.3 uM 96h	Inter	RDC-chr4-155.4	Prkcz	-	co-directional	2588540	23	10	13	0.565217	9.69254e-07
										APH 0.3 uM 96h (Inter)	APH 0.3 uM 96h	Inter	RDC-chr4-155.4	Prkcz	-	head-on	3447223	20	13	7	0.35	6.00192e-07
										APH 0.3 uM 96h (Inter)	APH 0.3 uM 96h	Inter	RDC-chr4-20.4	Nkain3	-	co-directional	4335354	18	10	8	0.444444	1.09661e-06
										APH 0.3 uM 96h (Inter)	APH 0.3 uM 96h	Inter	RDC-chr4-20.4	Nkain3	-	head-on	2137681	13	5	8	0.615385	1.51838e-06
										APH 0.3 uM 96h (Inter)	APH 0.3 uM 96h	Inter	RDC-chr4-65.8	Astn2	-	head-on	49346829	63	24	39	0.619048	7.76494e-07
										APH 0.3 uM 96h (Inter)	APH 0.3 uM 96h	Inter	RDC-chr4-76.2	Ptprd	-	co-directional	1083630	6	5	1	0.166667	3.71862e-07
										APH 0.3 uM 96h (Inter)	APH 0.3 uM 96h	Inter	RDC-chr4-76.2	Ptprd	-	head-on	4549030	17	6	11	0.647059	1.4437e-06
										APH 0.3 uM 96h (Inter)	APH 0.3 uM 96h	Inter	RDC-chr4-89.3	Gm12610	+	co-directional	941292	6	2	4	0.333333	1.25313e-06
										APH 0.3 uM 96h (Inter)	APH 0.3 uM 96h	Inter	RDC-chr4-89.3	Gm12610	+	head-on	436472	4	1	3	0.25	9.3985e-07
										APH 0.3 uM 96h (Inter)	APH 0.3 uM 96h	Inter	RDC-chr4-98.0	Nfia	+	co-directional	2461107	11	6	5	0.545455	1.25104e-06
										APH 0.3 uM 96h (Inter)	APH 0.3 uM 96h	Inter	RDC-chr4-98.0	Nfia	+	head-on	3820734	18	9	9	0.5	1.14679e-06
										APH 0.3 uM 96h (Inter)	APH 0.3 uM 96h	Inter	RDC-chr5-125.2	Tmem132b	+	co-directional	5557423	24	8	16	0.333333	4.59001e-07
										APH 0.3 uM 96h (Inter)	APH 0.3 uM 96h	Inter	RDC-chr5-125.2	Tmem132b	+	head-on	1252576	9	6	3	0.666667	9.18002e-07
										APH 0.3 uM 96h (Inter)	APH 0.3 uM 96h	Inter	RDC-chr5-141.7	Sdk1	+	co-directional	3677370	15	3	12	0.2	1.9119e-07
										APH 0.3 uM 96h (Inter)	APH 0.3 uM 96h	Inter	RDC-chr5-141.7	Sdk1	+	head-on	56064680	70	45	25	0.642857	6.14538e-07
										APH 0.3 uM 96h (Inter)	APH 0.3 uM 96h	Inter	RDC-chr5-20.0	Magi2	+	co-directional	18200000	56	44	12	0.785714	5.75609e-07
										APH 0.3 uM 96h (Inter)	APH 0.3 uM 96h	Inter	RDC-chr5-20.0	Magi2	+	head-on	48244725	95	53	42	0.557895	4.0871e-07
										APH 0.3 uM 96h (Inter)	APH 0.3 uM 96h	Inter	RDC-chr5-5.1	Cdk14	-	co-directional	2949240	12	10	2	0.166667	2.80361e-07
										APH 0.3 uM 96h (Inter)	APH 0.3 uM 96h	Inter	RDC-chr5-5.1	Cdk14	-	head-on	3487010	10	3	7	0.7	1.17752e-06
										APH 0.3 uM 96h (Inter)	APH 0.3 uM 96h	Inter	RDC-chr5-57.9	Pcdh7	+	head-on	10978544	23	11	12	0.478261	9.75547e-07
										APH 0.3 uM 96h (Inter)	APH 0.3 uM 96h	Inter	RDC-chr5-81.5	Adgrl3	+	co-directional	10224811	23	6	17	0.26087	3.09428e-07
										APH 0.3 uM 96h (Inter)	APH 0.3 uM 96h	Inter	RDC-chr5-81.5	Adgrl3	+	head-on	7970260	20	14	6	0.7	8.30299e-07
										APH 0.3 uM 96h (Inter)	APH 0.3 uM 96h	Inter	RDC-chr6-118.9	Cacna1c	-	co-directional	2148975	9	6	3	0.333333	5.67328e-07
										APH 0.3 uM 96h (Inter)	APH 0.3 uM 96h	Inter	RDC-chr6-118.9	Cacna1c	-	head-on	4185300	12	9	3	0.25	4.25496e-07
										APH 0.3 uM 96h (Inter)	APH 0.3 uM 96h	Inter	RDC-chr6-27.8	Grm8	-	co-directional	14370318	27	19	8	0.296296	5.56703e-07
										APH 0.3 uM 96h (Inter)	APH 0.3 uM 96h	Inter	RDC-chr6-28.8	Snd1	+	head-on	7192997	23	16	7	0.695652	2.22439e-06
										APH 0.3 uM 96h (Inter)	APH 0.3 uM 96h	Inter	RDC-chr6-33.6	Exoc4	+	co-directional	3190291	13	1	12	0.0769231	1.0604e-07
										APH 0.3 uM 96h (Inter)	APH 0.3 uM 96h	Inter	RDC-chr6-33.6	Exoc4	+	head-on	8160136	17	10	7	0.588235	8.10895e-07
										APH 0.3 uM 96h (Inter)	APH 0.3 uM 96h	Inter	RDC-chr6-36.8	Ptn	-	co-directional	1282833	9	3	6	0.666667	2.61076e-06
										APH 0.3 uM 96h (Inter)	APH 0.3 uM 96h	Inter	RDC-chr6-36.8	Ptn	-	head-on	451264	4	2	2	0.5	1.95807e-06
										APH 0.3 uM 96h (Inter)	APH 0.3 uM 96h	Inter	RDC-chr6-43.5	Tpk1	-	head-on	456540	5	1	4	0.8	2.46157e-06
										APH 0.3 uM 96h (Inter)	APH 0.3 uM 96h	Inter	RDC-chr6-61.8	Ccser1	+	co-directional	20516175	52	31	21	0.596154	5.13993e-07
										APH 0.3 uM 96h (Inter)	APH 0.3 uM 96h	Inter	RDC-chr6-61.8	Ccser1	+	head-on	10913402	41	10	31	0.243902	2.10288e-07
										APH 0.3 uM 96h (Inter)	APH 0.3 uM 96h	Inter	RDC-chr6-63.9	Grid2	+	co-directional	5548103	17	7	10	0.411765	2.8853e-07
										APH 0.3 uM 96h (Inter)	APH 0.3 uM 96h	Inter	RDC-chr6-63.9	Grid2	+	head-on	111175851	101	62	39	0.613861	4.30143e-07
										APH 0.3 uM 96h (Inter)	APH 0.3 uM 96h	Inter	RDC-chr6-77.5	Ctnna2	-	co-directional	90157331	107	64	43	0.401869	3.37329e-07
										APH 0.3 uM 96h (Inter)	APH 0.3 uM 96h	Inter	RDC-chr6-77.5	Ctnna2	-	head-on	1500000	12	1	11	0.916667	7.69451e-07
										APH 0.3 uM 96h (Inter)	APH 0.3 uM 96h	Inter	RDC-chr6-84.8	Exoc6b	-	co-directional	3209804	9	6	3	0.333333	5.86048e-07
										APH 0.3 uM 96h (Inter)	APH 0.3 uM 96h	Inter	RDC-chr6-93.8	Magi1	-	co-directional	5562944	16	7	9	0.5625	8.50016e-07
										APH 0.3 uM 96h (Inter)	APH 0.3 uM 96h	Inter	RDC-chr6-99.2	Foxp1	-	co-directional	6630162	14	9	5	0.357143	4.8694e-07
										APH 0.3 uM 96h (Inter)	APH 0.3 uM 96h	Inter	RDC-chr6-99.2	Foxp1	-	head-on	4157776	16	6	10	0.625	8.52144e-07
										APH 0.3 uM 96h (Inter)	APH 0.3 uM 96h	Inter	RDC-chr7-102.1	Stim1	+	co-directional	16200000	36	15	21	0.416667	9.25926e-07
										APH 0.3 uM 96h (Inter)	APH 0.3 uM 96h	Inter	RDC-chr7-112.6	Tead1	+	co-directional	16662304	46	31	15	0.673913	9.75898e-07
										APH 0.3 uM 96h (Inter)	APH 0.3 uM 96h	Inter	RDC-chr7-112.6	Tead1	+	head-on	5909994	18	7	11	0.388889	5.63152e-07
										APH 0.3 uM 96h (Inter)	APH 0.3 uM 96h	Inter	RDC-chr7-115.8	Sox6	-	co-directional	9981848	30	18	12	0.4	4.91689e-07
										APH 0.3 uM 96h (Inter)	APH 0.3 uM 96h	Inter	RDC-chr7-115.8	Sox6	-	head-on	6027805	25	10	15	0.6	7.37533e-07
										APH 0.3 uM 96h (Inter)	APH 0.3 uM 96h	Inter	RDC-chr7-134.9	Dock1	+	co-directional	5583984	16	9	7	0.5625	9.6822e-07
										APH 0.3 uM 96h (Inter)	APH 0.3 uM 96h	Inter	RDC-chr7-134.9	Dock1	+	head-on	2551604	11	9	2	0.818182	1.40832e-06
										APH 0.3 uM 96h (Inter)	APH 0.3 uM 96h	Inter	RDC-chr7-91.7	Dlg2	+	co-directional	1575000	9	7	2	0.777778	1.07104e-06
										APH 0.3 uM 96h (Inter)	APH 0.3 uM 96h	Inter	RDC-chr7-91.7	Dlg2	+	head-on	10492854	24	16	8	0.666667	9.18031e-07
										APH 0.3 uM 96h (Inter)	APH 0.3 uM 96h	Inter	RDC-chr7-96.8	Tenm4	+	co-directional	16737654	48	29	19	0.604167	4.68739e-07
										APH 0.3 uM 96h (Inter)	APH 0.3 uM 96h	Inter	RDC-chr7-96.8	Tenm4	+	head-on	7890182	46	26	20	0.565217	4.38521e-07
										APH 0.3 uM 96h (Inter)	APH 0.3 uM 96h	Inter	RDC-chr8-11.3	Col4a2	+	co-directional	163284	4	3	1	0.75	2.16763e-06
										APH 0.3 uM 96h (Inter)	APH 0.3 uM 96h	Inter	RDC-chr8-11.3	Col4a2	+	head-on	13733055	45	28	17	0.622222	1.79833e-06
										APH 0.3 uM 96h (Inter)	APH 0.3 uM 96h	Inter	RDC-chr8-114.8	Wwox	+	co-directional	10308518	45	30	15	0.666667	6.85503e-07
										APH 0.3 uM 96h (Inter)	APH 0.3 uM 96h	Inter	RDC-chr8-114.8	Wwox	+	head-on	10400000	40	19	21	0.475	4.88421e-07
										APH 0.3 uM 96h (Inter)	APH 0.3 uM 96h	Inter	RDC-chr8-118.8	Cdh13	+	co-directional	20825000	49	16	33	0.326531	2.71598e-07
										APH 0.3 uM 96h (Inter)	APH 0.3 uM 96h	Inter	RDC-chr8-118.8	Cdh13	+	head-on	45409854	62	39	23	0.629032	5.23209e-07
										APH 0.3 uM 96h (Inter)	APH 0.3 uM 96h	Inter	RDC-chr8-120.4	Gse1	+	co-directional	4218506	21	11	10	0.52381	1.1368e-06
										APH 0.3 uM 96h (Inter)	APH 0.3 uM 96h	Inter	RDC-chr8-120.4	Gse1	+	head-on	1875000	15	6	9	0.4	8.68105e-07
										APH 0.3 uM 96h (Inter)	APH 0.3 uM 96h	Inter	RDC-chr8-127.3	Pard3	+	co-directional	17009965	35	13	22	0.371429	6.1947e-07
										APH 0.3 uM 96h (Inter)	APH 0.3 uM 96h	Inter	RDC-chr8-127.3	Pard3	+	head-on	1022328	9	7	2	0.777778	1.29718e-06
										APH 0.3 uM 96h (Inter)	APH 0.3 uM 96h	Inter	RDC-chr8-16.8	Csmd1	-	co-directional	5518878	31	18	13	0.419355	3.33971e-07
										APH 0.3 uM 96h (Inter)	APH 0.3 uM 96h	Inter	RDC-chr8-16.8	Csmd1	-	head-on	24175000	67	24	43	0.641791	5.11118e-07
										APH 0.3 uM 96h (Inter)	APH 0.3 uM 96h	Inter	RDC-chr8-18.8	Mcph1	+	head-on	2643024	12	6	6	0.5	1.66984e-06
										APH 0.3 uM 96h (Inter)	APH 0.3 uM 96h	Inter	RDC-chr8-38.2	Sgcz	-	co-directional	2568605	13	7	6	0.461538	8.59985e-07
										APH 0.3 uM 96h (Inter)	APH 0.3 uM 96h	Inter	RDC-chr8-38.2	Sgcz	-	head-on	8138328	24	13	11	0.458333	8.54013e-07
										APH 0.3 uM 96h (Inter)	APH 0.3 uM 96h	Inter	RDC-chr8-48.5	Tenm3	-	co-directional	5205152	20	13	7	0.35	3.1821e-07
										APH 0.3 uM 96h (Inter)	APH 0.3 uM 96h	Inter	RDC-chr8-48.5	Tenm3	-	head-on	24848520	49	13	36	0.734694	6.67962e-07
										APH 0.3 uM 96h (Inter)	APH 0.3 uM 96h	Inter	RDC-chr8-50.4	1700019L22Rik	-	co-directional	200000	2	1	1	0.5	5.09676e-07
										APH 0.3 uM 96h (Inter)	APH 0.3 uM 96h	Inter	RDC-chr8-50.4	1700019L22Rik	-	head-on	13800419	27	20	7	0.259259	2.64276e-07
										APH 0.3 uM 96h (Inter)	APH 0.3 uM 96h	Inter	RDC-chr9-110.2	Map4	+	head-on	9120000	30	15	15	0.5	1.64474e-06
										APH 0.3 uM 96h (Inter)	APH 0.3 uM 96h	Inter	RDC-chr9-116.9	Rbms3	-	co-directional	31875000	51	26	25	0.490196	5.71889e-07
										APH 0.3 uM 96h (Inter)	APH 0.3 uM 96h	Inter	RDC-chr9-116.9	Rbms3	-	head-on	1857224	16	5	11	0.6875	8.02074e-07
										APH 0.3 uM 96h (Inter)	APH 0.3 uM 96h	Inter	RDC-chr9-13.7	Maml2	+	co-directional	5989032	32	22	10	0.6875	1.52778e-06
										APH 0.3 uM 96h (Inter)	APH 0.3 uM 96h	Inter	RDC-chr9-13.7	Maml2	+	head-on	900000	9	7	2	0.777778	1.7284e-06
										APH 0.3 uM 96h (Inter)	APH 0.3 uM 96h	Inter	RDC-chr9-56.3	Peak1	-	co-directional	4273882	25	18	7	0.28	5.15044e-07
										APH 0.3 uM 96h (Inter)	APH 0.3 uM 96h	Inter	RDC-chr9-56.3	Peak1	-	head-on	1423965	9	5	4	0.444444	8.1753e-07
										APH 0.3 uM 96h (Inter)	APH 0.3 uM 96h	Inter	RDC-chr9-67.1	Tln2	-	head-on	11308518	26	11	15	0.576923	1.31073e-06
										APH 0.3 uM 96h (Inter)	APH 0.3 uM 96h	Inter	RDC-chr9-69.1	Rora	+	co-directional	2370396	15	7	8	0.466667	4.96504e-07
										APH 0.3 uM 96h (Inter)	APH 0.3 uM 96h	Inter	RDC-chr9-69.1	Rora	+	head-on	43493828	73	46	27	0.630137	6.70426e-07
										APH 0.3 uM 96h (Inter)	APH 0.3 uM 96h	Inter	RDC-chrX-120.6	Pcdh11x	+	co-directional	16937802	42	18	24	0.428571	6.63649e-07
										APH 0.3 uM 96h (Inter)	APH 0.3 uM 96h	Inter	RDC-chrX-120.6	Pcdh11x	+	head-on	5092479	21	12	9	0.571429	8.84866e-07
										APH 0.3 uM 96h (Inter)	APH 0.3 uM 96h	Inter	RDC-chrX-130.2	Diaph2	+	co-directional	231020	2	1	1	0.5	8.32925e-07
										APH 0.3 uM 96h (Inter)	APH 0.3 uM 96h	Inter	RDC-chrX-130.2	Diaph2	+	head-on	8726112	18	11	7	0.611111	1.01802e-06
										APH 0.3 uM 96h (Inter)	APH 0.3 uM 96h	Inter	RDC-chrX-169.9	Mid1	+	co-directional	4005180	36	18	18	0.5	1.14708e-06
										APH 0.3 uM 96h (Inter)	APH 0.3 uM 96h	Inter	RDC-chrX-169.9	Mid1	+	head-on	5843430	18	10	8	0.555556	1.27453e-06
										APH 0.3 uM 96h (Inter)	APH 0.3 uM 96h	Inter	RDC-chrX-83.5	Dmd	+	co-directional	2586912	15	5	10	0.333333	5.86005e-07
										APH 0.3 uM 96h (Inter)	APH 0.3 uM 96h	Inter	RDC-chrX-83.5	Dmd	+	head-on	2700000	12	6	6	0.5	8.79008e-07
										APH 0.3 uM 96h (Inter)	APH 0.3 uM 96h	Inter	RDC-chrX-84.6	Dmd	+	co-directional	669545	5	1	4	0.2	3.47622e-07
										APH 0.3 uM 96h (Inter)	APH 0.3 uM 96h	Inter	RDC-chrX-84.6	Dmd	+	head-on	8828580	20	12	8	0.6	1.04287e-06
										APH 0.3 uM 96h (Inter)	APH 0.3 uM 96h	Inter	RDC-chrX-87.4	Il1rapl1	-	co-directional	38750000	62	31	31	0.5	4.4084e-07
										APH 0.3 uM 96h (Inter)	APH 0.3 uM 96h	Inter	RDC-chrX-87.4	Il1rapl1	-	head-on	4376165	17	9	8	0.470588	4.14908e-07
										APH 0.3 uM 96h (Intra)	APH 0.3 uM 96h	Intra	RDC-chr12-34.5	Hdac9	-	co-directional	2200000	11	5	6	0.545455	1.06251e-06
										APH 0.3 uM 96h (Intra)	APH 0.3 uM 96h	Intra	RDC-chr12-34.5	Hdac9	-	head-on	875000	5	4	1	0.2	3.89589e-07
										APH 0.3 uM 96h (Intra)	APH 0.3 uM 96h	Intra	RDC-chr12-4.4	Klhl29	-	co-directional	11849414	31	16	15	0.483871	2.25066e-07
										APH 0.3 uM 96h (Intra)	APH 0.3 uM 96h	Intra	RDC-chr12-4.4	Klhl29	-	head-on	19025000	36	15	21	0.583333	2.7133e-07
										APH 0.3 uM 96h (Intra)	APH 0.3 uM 96h	Intra	RDC-chr12-41.4	Immp2l	+	co-directional	32746587	99	47	52	0.474747	5.25387e-07
										APH 0.3 uM 96h (Intra)	APH 0.3 uM 96h	Intra	RDC-chr12-41.4	Immp2l	+	head-on	8225000	47	15	32	0.319149	3.53191e-07
										APH 0.3 uM 96h (Intra)	APH 0.3 uM 96h	Intra	RDC-chr12-53.7	Npas3	+	co-directional	3416680	8	5	3	0.625	6.89902e-07
										APH 0.3 uM 96h (Intra)	APH 0.3 uM 96h	Intra	RDC-chr12-53.7	Npas3	+	head-on	5525000	13	8	5	0.615385	6.79288e-07
										APH 0.3 uM 96h (Intra)	APH 0.3 uM 96h	Intra	RDC-chr12-66.9	Mdga2	-	head-on	9438840	18	7	11	0.611111	8.86925e-07
										APH 0.3 uM 96h (Intra)	APH 0.3 uM 96h	Intra	RDC-chr12-79.7	Rad51b	+	head-on	1104000	4	1	3	0.25	9.05797e-07
										APH 0.3 uM 96h (Intra)	APH 0.3 uM 96h	Intra	RDC-chr5-125.2	Tmem132b	+	co-directional	14423411	55	18	37	0.327273	4.50655e-07
										APH 0.3 uM 96h (Intra)	APH 0.3 uM 96h	Intra	RDC-chr5-125.2	Tmem132b	+	head-on	3656440	26	21	5	0.807692	1.11219e-06
										APH 0.3 uM 96h (Intra)	APH 0.3 uM 96h	Intra	RDC-chr5-141.7	Sdk1	+	co-directional	6374108	26	7	19	0.269231	2.57371e-07
										APH 0.3 uM 96h (Intra)	APH 0.3 uM 96h	Intra	RDC-chr5-141.7	Sdk1	+	head-on	118536752	148	78	70	0.527027	5.0381e-07
										APH 0.3 uM 96h (Intra)	APH 0.3 uM 96h	Intra	RDC-chr5-20.0	Magi2	+	co-directional	65975000	203	143	60	0.704433	5.16063e-07
										APH 0.3 uM 96h (Intra)	APH 0.3 uM 96h	Intra	RDC-chr5-20.0	Magi2	+	head-on	176119583	345	193	152	0.55942	4.09827e-07
										APH 0.3 uM 96h (Intra)	APH 0.3 uM 96h	Intra	RDC-chr5-5.1	Cdk14	-	co-directional	5161170	21	19	2	0.0952381	1.60206e-07
										APH 0.3 uM 96h (Intra)	APH 0.3 uM 96h	Intra	RDC-chr5-5.1	Cdk14	-	head-on	7671422	22	8	14	0.636364	1.07047e-06
										APH 0.3 uM 96h (Intra)	APH 0.3 uM 96h	Intra	RDC-chr5-57.9	Pcdh7	+	head-on	61097984	128	77	51	0.601562	1.22706e-06
										APH 0.3 uM 96h (Intra)	APH 0.3 uM 96h	Intra	RDC-chr5-81.5	Adgrl3	+	co-directional	125809631	283	130	153	0.459364	5.4487e-07
										APH 0.3 uM 96h (Intra)	APH 0.3 uM 96h	Intra	RDC-chr5-81.5	Adgrl3	+	head-on	111982153	281	224	57	0.797153	9.45536e-07
										APH 0.3 uM 96h (Intra)	APH 0.3 uM 96h	Intra	RDC-chr6-118.9	Cacna1c	-	co-directional	8595900	36	26	10	0.277778	4.72773e-07
										APH 0.3 uM 96h (Intra)	APH 0.3 uM 96h	Intra	RDC-chr6-118.9	Cacna1c	-	head-on	11858350	34	18	16	0.470588	8.00933e-07
										APH 0.3 uM 96h (Intra)	APH 0.3 uM 96h	Intra	RDC-chr6-27.8	Grm8	-	co-directional	48965528	92	54	38	0.413043	7.76056e-07
										APH 0.3 uM 96h (Intra)	APH 0.3 uM 96h	Intra	RDC-chr6-28.8	Snd1	+	head-on	11884082	38	29	9	0.763158	2.44024e-06
										APH 0.3 uM 96h (Intra)	APH 0.3 uM 96h	Intra	RDC-chr6-33.6	Exoc4	+	co-directional	13251978	54	13	41	0.240741	3.31866e-07
										APH 0.3 uM 96h (Intra)	APH 0.3 uM 96h	Intra	RDC-chr6-33.6	Exoc4	+	head-on	48000800	100	75	25	0.75	1.03389e-06
										APH 0.3 uM 96h (Intra)	APH 0.3 uM 96h	Intra	RDC-chr6-36.8	Ptn	-	co-directional	4988795	35	10	25	0.714286	2.79725e-06
										APH 0.3 uM 96h (Intra)	APH 0.3 uM 96h	Intra	RDC-chr6-36.8	Ptn	-	head-on	1015344	9	5	4	0.444444	1.74051e-06
										APH 0.3 uM 96h (Intra)	APH 0.3 uM 96h	Intra	RDC-chr6-43.5	Tpk1	-	co-directional	4295296	48	24	24	0.5	1.53848e-06
										APH 0.3 uM 96h (Intra)	APH 0.3 uM 96h	Intra	RDC-chr6-43.5	Tpk1	-	head-on	3721940	42	19	23	0.547619	1.685e-06
										APH 0.3 uM 96h (Intra)	APH 0.3 uM 96h	Intra	RDC-chr6-61.8	Ccser1	+	co-directional	157673106	399	193	206	0.483709	4.17045e-07
										APH 0.3 uM 96h (Intra)	APH 0.3 uM 96h	Intra	RDC-chr6-61.8	Ccser1	+	head-on	82436211	307	145	162	0.472313	4.07219e-07
										APH 0.3 uM 96h (Intra)	APH 0.3 uM 96h	Intra	RDC-chr6-63.9	Grid2	+	co-directional	34594054	106	25	81	0.235849	1.65263e-07
										APH 0.3 uM 96h (Intra)	APH 0.3 uM 96h	Intra	RDC-chr6-63.9	Grid2	+	head-on	1017093924	924	530	394	0.573593	4.01926e-07
										APH 0.3 uM 96h (Intra)	APH 0.3 uM 96h	Intra	RDC-chr6-77.5	Ctnna2	-	co-directional	2401047339	2743	1252	1491	0.543565	4.56269e-07
										APH 0.3 uM 96h (Intra)	APH 0.3 uM 96h	Intra	RDC-chr6-77.5	Ctnna2	-	head-on	35875000	287	46	241	0.839721	7.04863e-07
										APH 0.3 uM 96h (Intra)	APH 0.3 uM 96h	Intra	RDC-chr6-84.8	Exoc6b	-	co-directional	28000672	77	39	38	0.493506	8.67655e-07
										APH 0.3 uM 96h (Intra)	APH 0.3 uM 96h	Intra	RDC-chr6-84.8	Exoc6b	-	head-on	3750000	30	11	19	0.633333	1.11349e-06
										APH 0.3 uM 96h (Intra)	APH 0.3 uM 96h	Intra	RDC-chr6-93.8	Magi1	-	co-directional	18774936	54	26	28	0.518519	7.83554e-07
										APH 0.3 uM 96h (Intra)	APH 0.3 uM 96h	Intra	RDC-chr6-93.8	Magi1	-	head-on	26067644	83	14	69	0.831325	1.25625e-06
										APH 0.3 uM 96h (Intra)	APH 0.3 uM 96h	Intra	RDC-chr6-99.2	Foxp1	-	co-directional	31730061	67	44	23	0.343284	4.68043e-07
										APH 0.3 uM 96h (Intra)	APH 0.3 uM 96h	Intra	RDC-chr6-99.2	Foxp1	-	head-on	19489575	75	16	59	0.786667	1.07257e-06
										APH 0.3 uM 96h (Intra)	APH 0.3 uM 96h	Intra	RDC-chr8-11.3	Col4a2	+	head-on	8239833	27	15	12	0.555556	1.60565e-06
										APH 0.3 uM 96h (Intra)	APH 0.3 uM 96h	Intra	RDC-chr8-114.8	Wwox	+	co-directional	9573912	41	19	22	0.463415	4.76508e-07
										APH 0.3 uM 96h (Intra)	APH 0.3 uM 96h	Intra	RDC-chr8-114.8	Wwox	+	head-on	11325000	45	17	28	0.377778	3.88452e-07
										APH 0.3 uM 96h (Intra)	APH 0.3 uM 96h	Intra	RDC-chr8-118.8	Cdh13	+	co-directional	22525000	53	12	41	0.226415	1.88325e-07
										APH 0.3 uM 96h (Intra)	APH 0.3 uM 96h	Intra	RDC-chr8-118.8	Cdh13	+	head-on	48384364	67	43	24	0.641791	5.33821e-07
										APH 0.3 uM 96h (Intra)	APH 0.3 uM 96h	Intra	RDC-chr8-120.4	Gse1	+	co-directional	2623454	13	8	5	0.615385	1.33555e-06
										APH 0.3 uM 96h (Intra)	APH 0.3 uM 96h	Intra	RDC-chr8-127.3	Pard3	+	co-directional	14579970	30	14	16	0.466667	7.78308e-07
										APH 0.3 uM 96h (Intra)	APH 0.3 uM 96h	Intra	RDC-chr8-127.3	Pard3	+	head-on	227184	2	1	1	0.5	8.33902e-07
										APH 0.3 uM 96h (Intra)	APH 0.3 uM 96h	Intra	RDC-chr8-16.8	Csmd1	-	co-directional	9791873	47	27	20	0.425532	3.3889e-07
										APH 0.3 uM 96h (Intra)	APH 0.3 uM 96h	Intra	RDC-chr8-16.8	Csmd1	-	head-on	41325000	120	82	38	0.316667	2.52191e-07
										APH 0.3 uM 96h (Intra)	APH 0.3 uM 96h	Intra	RDC-chr8-18.8	Mcph1	+	co-directional	237534	3	2	1	0.666667	2.22645e-06
										APH 0.3 uM 96h (Intra)	APH 0.3 uM 96h	Intra	RDC-chr8-18.8	Mcph1	+	head-on	5065796	23	11	12	0.478261	1.59724e-06
										APH 0.3 uM 96h (Intra)	APH 0.3 uM 96h	Intra	RDC-chr8-38.2	Sgcz	-	co-directional	5532380	28	24	4	0.142857	2.66186e-07
										APH 0.3 uM 96h (Intra)	APH 0.3 uM 96h	Intra	RDC-chr8-38.2	Sgcz	-	head-on	27805954	82	50	32	0.390244	7.27142e-07
										APH 0.3 uM 96h (Intra)	APH 0.3 uM 96h	Intra	RDC-chr8-48.5	Tenm3	-	co-directional	23577312	84	62	22	0.261905	2.38116e-07
										APH 0.3 uM 96h (Intra)	APH 0.3 uM 96h	Intra	RDC-chr8-48.5	Tenm3	-	head-on	104205840	206	83	123	0.597087	5.42854e-07
										APH 0.3 uM 96h (Intra)	APH 0.3 uM 96h	Intra	RDC-chr8-50.4	1700019L22Rik	-	co-directional	1600000	16	11	5	0.3125	3.18547e-07
										APH 0.3 uM 96h (Intra)	APH 0.3 uM 96h	Intra	RDC-chr8-50.4	1700019L22Rik	-	head-on	71043708	146	101	45	0.308219	3.14184e-07
										APH 0.4 uM 96h (Inter)	APH 0.4 uM 96h	Inter	RDC-chr1-123.7	Dpp10	-	co-directional	6535800	12	5	7	0.583333	1.07102e-06
										APH 0.4 uM 96h (Inter)	APH 0.4 uM 96h	Inter	RDC-chr1-126.5	Nckap5	-	co-directional	6281670	10	8	2	0.2	3.15457e-07
										APH 0.4 uM 96h (Inter)	APH 0.4 uM 96h	Inter	RDC-chr1-177.0	Akt3	-	co-directional	1109798	6	2	4	0.666667	8.66914e-07
										APH 0.4 uM 96h (Inter)	APH 0.4 uM 96h	Inter	RDC-chr1-177.0	Akt3	-	head-on	1636852	7	4	3	0.428571	5.57302e-07
										APH 0.4 uM 96h (Inter)	APH 0.4 uM 96h	Inter	RDC-chr1-179.1	Smyd3	-	co-directional	8535717	17	7	10	0.588235	5.25846e-07
										APH 0.4 uM 96h (Inter)	APH 0.4 uM 96h	Inter	RDC-chr1-179.1	Smyd3	-	head-on	375000	3	2	1	0.333333	2.97979e-07
										APH 0.4 uM 96h (Inter)	APH 0.4 uM 96h	Inter	RDC-chr1-25.4	Adgrb3	-	head-on	8714625	15	3	12	0.8	1.1048e-06
										APH 0.4 uM 96h (Inter)	APH 0.4 uM 96h	Inter	RDC-chr1-3.4	Xkr4	-	co-directional	3240000	9	5	4	0.444444	1.23457e-06
										APH 0.4 uM 96h (Inter)	APH 0.4 uM 96h	Inter	RDC-chr1-33.9	Dst	+	head-on	8558280	19	18	1	0.947368	1.03935e-06
										APH 0.4 uM 96h (Inter)	APH 0.4 uM 96h	Inter	RDC-chr1-62.3	Pard3b	+	co-directional	3687789	12	7	5	0.583333	4.87959e-07
										APH 0.4 uM 96h (Inter)	APH 0.4 uM 96h	Inter	RDC-chr1-62.3	Pard3b	+	head-on	13125000	21	10	11	0.47619	3.98334e-07
										APH 0.4 uM 96h (Inter)	APH 0.4 uM 96h	Inter	RDC-chr1-89.7	Agap1	+	co-directional	1311715	5	2	3	0.4	7.56435e-07
										APH 0.4 uM 96h (Inter)	APH 0.4 uM 96h	Inter	RDC-chr1-89.7	Agap1	+	head-on	1065812	4	1	3	0.25	4.72772e-07
										APH 0.4 uM 96h (Inter)	APH 0.4 uM 96h	Inter	RDC-chr10-110.1	Nav3	-	co-directional	896793	5	3	2	0.4	5.76072e-07
										APH 0.4 uM 96h (Inter)	APH 0.4 uM 96h	Inter	RDC-chr10-110.1	Nav3	-	head-on	1950000	6	4	2	0.333333	4.8006e-07
										APH 0.4 uM 96h (Inter)	APH 0.4 uM 96h	Inter	RDC-chr10-119.9	Grip1	+	co-directional	2016340	7	2	5	0.285714	2.5659e-07
										APH 0.4 uM 96h (Inter)	APH 0.4 uM 96h	Inter	RDC-chr10-119.9	Grip1	+	head-on	4725000	9	5	4	0.555556	4.98925e-07
										APH 0.4 uM 96h (Inter)	APH 0.4 uM 96h	Inter	RDC-chr10-12.7	Utrn	-	co-directional	4040000	10	7	3	0.3	7.42574e-07
										APH 0.4 uM 96h (Inter)	APH 0.4 uM 96h	Inter	RDC-chr10-28.3	Ptprk	+	co-directional	3219579	11	3	8	0.272727	6.09015e-07
										APH 0.4 uM 96h (Inter)	APH 0.4 uM 96h	Inter	RDC-chr10-28.3	Ptprk	+	head-on	465384	3	2	1	0.666667	1.4887e-06
										APH 0.4 uM 96h (Inter)	APH 0.4 uM 96h	Inter	RDC-chr10-32.3	Nkain2	-	co-directional	9975000	21	7	14	0.666667	6.58169e-07
										APH 0.4 uM 96h (Inter)	APH 0.4 uM 96h	Inter	RDC-chr10-32.3	Nkain2	-	head-on	3481289	13	9	4	0.307692	3.0377e-07
										APH 0.4 uM 96h (Inter)	APH 0.4 uM 96h	Inter	RDC-chr10-4.2	Plekhg1	+	co-directional	1639808	8	3	5	0.375	8.01325e-07
										APH 0.4 uM 96h (Inter)	APH 0.4 uM 96h	Inter	RDC-chr10-4.2	Plekhg1	+	head-on	1577994	6	1	5	0.166667	3.56144e-07
										APH 0.4 uM 96h (Inter)	APH 0.4 uM 96h	Inter	RDC-chr10-49.5	Grik2	-	head-on	5179440	16	6	10	0.625	1.48369e-06
										APH 0.4 uM 96h (Inter)	APH 0.4 uM 96h	Inter	RDC-chr10-73.8	Pcdh15	+	head-on	12364848	18	8	10	0.444444	4.80312e-07
										APH 0.4 uM 96h (Inter)	APH 0.4 uM 96h	Inter	RDC-chr10-9.2	Samd5	-	co-directional	2777900	9	3	6	0.666667	6.7424e-07
										APH 0.4 uM 96h (Inter)	APH 0.4 uM 96h	Inter	RDC-chr10-9.2	Samd5	-	head-on	1875000	5	1	4	0.8	8.09088e-07
										APH 0.4 uM 96h (Inter)	APH 0.4 uM 96h	Inter	RDC-chr10-90.7	Anks1b	+	head-on	2082528	4	2	2	0.5	9.60371e-07
										APH 0.4 uM 96h (Inter)	APH 0.4 uM 96h	Inter	RDC-chr11-108.9	Cep112	+	co-directional	1250000	10	4	6	0.4	1.23848e-06
										APH 0.4 uM 96h (Inter)	APH 0.4 uM 96h	Inter	RDC-chr11-108.9	Cep112	+	head-on	1065791	7	4	3	0.571429	1.76926e-06
										APH 0.4 uM 96h (Inter)	APH 0.4 uM 96h	Inter	RDC-chr11-113.7	Slc39a11	-	co-directional	2046312	8	5	3	0.375	1.44231e-06
										APH 0.4 uM 96h (Inter)	APH 0.4 uM 96h	Inter	RDC-chr11-35.9	Tenm2	-	head-on	2752000	8	2	6	0.75	2.18023e-06
										APH 0.4 uM 96h (Inter)	APH 0.4 uM 96h	Inter	RDC-chr11-47.4	Sgcd	-	co-directional	3620595	11	3	8	0.727273	1.16127e-06
										APH 0.4 uM 96h (Inter)	APH 0.4 uM 96h	Inter	RDC-chr11-47.4	Sgcd	-	head-on	4159778	14	9	5	0.357143	5.70268e-07
										APH 0.4 uM 96h (Inter)	APH 0.4 uM 96h	Inter	RDC-chr12-34.5	Hdac9	-	co-directional	1881638	11	3	8	0.727273	1.41669e-06
										APH 0.4 uM 96h (Inter)	APH 0.4 uM 96h	Inter	RDC-chr12-4.4	Klhl29	-	co-directional	5224803	13	5	8	0.615385	2.86238e-07
										APH 0.4 uM 96h (Inter)	APH 0.4 uM 96h	Inter	RDC-chr12-4.4	Klhl29	-	head-on	10600000	19	9	10	0.526316	2.44809e-07
										APH 0.4 uM 96h (Inter)	APH 0.4 uM 96h	Inter	RDC-chr12-41.4	Immp2l	+	co-directional	5440803	14	7	7	0.5	5.53333e-07
										APH 0.4 uM 96h (Inter)	APH 0.4 uM 96h	Inter	RDC-chr12-41.4	Immp2l	+	head-on	2975000	17	4	13	0.235294	2.60392e-07
										APH 0.4 uM 96h (Inter)	APH 0.4 uM 96h	Inter	RDC-chr12-53.7	Npas3	+	co-directional	5979190	14	7	7	0.5	5.51921e-07
										APH 0.4 uM 96h (Inter)	APH 0.4 uM 96h	Inter	RDC-chr12-53.7	Npas3	+	head-on	6800000	16	12	4	0.75	8.27882e-07
										APH 0.4 uM 96h (Inter)	APH 0.4 uM 96h	Inter	RDC-chr12-66.9	Mdga2	-	co-directional	823210	5	3	2	0.4	5.80533e-07
										APH 0.4 uM 96h (Inter)	APH 0.4 uM 96h	Inter	RDC-chr12-66.9	Mdga2	-	head-on	9963220	19	10	9	0.473684	6.87473e-07
										APH 0.4 uM 96h (Inter)	APH 0.4 uM 96h	Inter	RDC-chr12-79.7	Rad51b	+	head-on	1656000	6	2	4	0.333333	1.20773e-06
										APH 0.4 uM 96h (Inter)	APH 0.4 uM 96h	Inter	RDC-chr13-102.9	Mast4	-	co-directional	177783	2	1	1	0.5	9.94465e-07
										APH 0.4 uM 96h (Inter)	APH 0.4 uM 96h	Inter	RDC-chr13-102.9	Mast4	-	head-on	2275000	7	5	2	0.285714	5.68266e-07
										APH 0.4 uM 96h (Inter)	APH 0.4 uM 96h	Inter	RDC-chr13-109.6	Pde4d	+	co-directional	3800000	8	4	4	0.5	7.10663e-07
										APH 0.4 uM 96h (Inter)	APH 0.4 uM 96h	Inter	RDC-chr13-15.7	Gli3	+	co-directional	398440	4	2	2	0.5	1.72414e-06
										APH 0.4 uM 96h (Inter)	APH 0.4 uM 96h	Inter	RDC-chr13-29.8	Cdkal1	-	co-directional	2475000	9	5	4	0.444444	1.05375e-06
										APH 0.4 uM 96h (Inter)	APH 0.4 uM 96h	Inter	RDC-chr13-29.8	Cdkal1	-	head-on	146775	2	1	1	0.5	1.18547e-06
										APH 0.4 uM 96h (Inter)	APH 0.4 uM 96h	Inter	RDC-chr13-36.3	Fars2	+	co-directional	2755600	8	4	4	0.5	8.07475e-07
										APH 0.4 uM 96h (Inter)	APH 0.4 uM 96h	Inter	RDC-chr13-36.3	Fars2	+	head-on	1099056	4	2	2	0.5	8.07475e-07
										APH 0.4 uM 96h (Inter)	APH 0.4 uM 96h	Inter	RDC-chr13-45.8	Atxn1	-	head-on	5413188	11	7	4	0.363636	7.38936e-07
										APH 0.4 uM 96h (Inter)	APH 0.4 uM 96h	Inter	RDC-chr13-77.0	Mctp1	+	co-directional	1400000	4	3	1	0.75	1.08827e-06
										APH 0.4 uM 96h (Inter)	APH 0.4 uM 96h	Inter	RDC-chr13-77.0	Mctp1	+	head-on	1448345	8	4	4	0.5	7.25516e-07
										APH 0.4 uM 96h (Inter)	APH 0.4 uM 96h	Inter	RDC-chr13-81.4	Adgrv1	-	co-directional	9663102	18	8	10	0.555556	9.72819e-07
										APH 0.4 uM 96h (Inter)	APH 0.4 uM 96h	Inter	RDC-chr14-117.5	Gpc6	+	co-directional	5414383	13	4	9	0.307692	2.88987e-07
										APH 0.4 uM 96h (Inter)	APH 0.4 uM 96h	Inter	RDC-chr14-117.5	Gpc6	+	head-on	20095378	31	24	7	0.774194	7.27127e-07
										APH 0.4 uM 96h (Inter)	APH 0.4 uM 96h	Inter	RDC-chr14-12.0	Ptprg	+	co-directional	3890948	14	5	9	0.357143	3.93017e-07
										APH 0.4 uM 96h (Inter)	APH 0.4 uM 96h	Inter	RDC-chr14-12.0	Ptprg	+	head-on	4500000	12	6	6	0.5	5.50224e-07
										APH 0.4 uM 96h (Inter)	APH 0.4 uM 96h	Inter	RDC-chr14-21.3	Adk	+	co-directional	1712928	7	6	1	0.857143	1.08891e-06
										APH 0.4 uM 96h (Inter)	APH 0.4 uM 96h	Inter	RDC-chr14-21.3	Adk	+	head-on	6509424	12	9	3	0.75	9.52797e-07
										APH 0.4 uM 96h (Inter)	APH 0.4 uM 96h	Inter	RDC-chr14-25.6	Zmiz1	+	co-directional	2724336	8	5	3	0.625	1.70094e-06
										APH 0.4 uM 96h (Inter)	APH 0.4 uM 96h	Inter	RDC-chr14-28.1	Erc2	+	co-directional	3425948	12	4	8	0.333333	3.51144e-07
										APH 0.4 uM 96h (Inter)	APH 0.4 uM 96h	Inter	RDC-chr14-28.1	Erc2	+	head-on	12075000	21	12	9	0.571429	6.01961e-07
										APH 0.4 uM 96h (Inter)	APH 0.4 uM 96h	Inter	RDC-chr14-35.1	Grid1	+	co-directional	20949861	29	7	22	0.241379	3.21186e-07
										APH 0.4 uM 96h (Inter)	APH 0.4 uM 96h	Inter	RDC-chr14-38.9	Nrg3	-	co-directional	19892880	48	25	23	0.479167	5.27315e-07
										APH 0.4 uM 96h (Inter)	APH 0.4 uM 96h	Inter	RDC-chr14-38.9	Nrg3	-	head-on	27184135	55	13	42	0.763636	8.40369e-07
										APH 0.4 uM 96h (Inter)	APH 0.4 uM 96h	Inter	RDC-chr14-93.4	Pcdh9	-	co-directional	1966860	6	5	1	0.166667	1.94838e-07
										APH 0.4 uM 96h (Inter)	APH 0.4 uM 96h	Inter	RDC-chr14-93.4	Pcdh9	-	head-on	8441632	16	5	11	0.6875	8.03706e-07
										APH 0.4 uM 96h (Inter)	APH 0.4 uM 96h	Inter	RDC-chr15-30.7	Ctnnd2	+	co-directional	2541624	8	4	4	0.5	6.14972e-07
										APH 0.4 uM 96h (Inter)	APH 0.4 uM 96h	Inter	RDC-chr15-30.7	Ctnnd2	+	head-on	6439446	13	7	6	0.538462	6.62278e-07
										APH 0.4 uM 96h (Inter)	APH 0.4 uM 96h	Inter	RDC-chr15-48.2	Csmd3	-	head-on	2739035	5	2	3	0.6	7.74432e-07
										APH 0.4 uM 96h (Inter)	APH 0.4 uM 96h	Inter	RDC-chr15-73.2	Trappc9	-	co-directional	1360444	9	6	3	0.333333	5.39374e-07
										APH 0.4 uM 96h (Inter)	APH 0.4 uM 96h	Inter	RDC-chr15-73.2	Trappc9	-	head-on	200000	2	1	1	0.5	8.09061e-07
										APH 0.4 uM 96h (Inter)	APH 0.4 uM 96h	Inter	RDC-chr15-8.3	Nipbl	-	co-directional	98182	2	1	1	0.5	1.68919e-06
										APH 0.4 uM 96h (Inter)	APH 0.4 uM 96h	Inter	RDC-chr15-8.3	Nipbl	-	head-on	1481454	6	5	1	0.166667	5.63063e-07
										APH 0.4 uM 96h (Inter)	APH 0.4 uM 96h	Inter	RDC-chr15-86.2	Tbc1d22a	+	co-directional	1423075	5	2	3	0.4	8.25154e-07
										APH 0.4 uM 96h (Inter)	APH 0.4 uM 96h	Inter	RDC-chr15-86.2	Tbc1d22a	+	head-on	1200858	6	1	5	0.166667	3.43814e-07
										APH 0.4 uM 96h (Inter)	APH 0.4 uM 96h	Inter	RDC-chr16-24.7	Lpp	+	co-directional	4875000	13	4	9	0.307692	4.29792e-07
										APH 0.4 uM 96h (Inter)	APH 0.4 uM 96h	Inter	RDC-chr16-24.7	Lpp	+	head-on	2475000	9	4	5	0.444444	6.2081e-07
										APH 0.4 uM 96h (Inter)	APH 0.4 uM 96h	Inter	RDC-chr16-40.9	Lsamp	+	co-directional	2944355	13	6	7	0.461538	2.63871e-07
										APH 0.4 uM 96h (Inter)	APH 0.4 uM 96h	Inter	RDC-chr16-40.9	Lsamp	+	head-on	25945428	41	18	23	0.439024	2.50999e-07
										APH 0.4 uM 96h (Inter)	APH 0.4 uM 96h	Inter	RDC-chr16-43.4	Zbtb20	+	head-on	7770615	15	12	3	0.8	1.54428e-06
										APH 0.4 uM 96h (Inter)	APH 0.4 uM 96h	Inter	RDC-chr16-6.5	Rbfox1	+	co-directional	14607290	29	11	18	0.37931	2.94596e-07
										APH 0.4 uM 96h (Inter)	APH 0.4 uM 96h	Inter	RDC-chr16-6.5	Rbfox1	+	head-on	3964172	13	9	4	0.692308	5.37689e-07
										APH 0.4 uM 96h (Inter)	APH 0.4 uM 96h	Inter	RDC-chr16-67.2	Cadm2	-	co-directional	1194545	5	2	3	0.6	7.66511e-07
										APH 0.4 uM 96h (Inter)	APH 0.4 uM 96h	Inter	RDC-chr16-67.2	Cadm2	-	head-on	15771911	29	18	11	0.37931	4.84576e-07
										APH 0.4 uM 96h (Inter)	APH 0.4 uM 96h	Inter	RDC-chr17-10.3	Qk	-	head-on	3774414	14	7	7	0.5	1.85459e-06
										APH 0.4 uM 96h (Inter)	APH 0.4 uM 96h	Inter	RDC-chr17-3.4	Tiam2	+	co-directional	2751007	7	3	4	0.428571	9.60922e-07
										APH 0.4 uM 96h (Inter)	APH 0.4 uM 96h	Inter	RDC-chr17-30.2	Btbd9	-	co-directional	250000	2	1	1	0.5	7.53103e-07
										APH 0.4 uM 96h (Inter)	APH 0.4 uM 96h	Inter	RDC-chr17-30.2	Btbd9	-	head-on	8136105	17	7	10	0.588235	8.86003e-07
										APH 0.4 uM 96h (Inter)	APH 0.4 uM 96h	Inter	RDC-chr17-50.7	Tbc1d5	-	head-on	3892779	9	6	3	0.333333	7.70658e-07
										APH 0.4 uM 96h (Inter)	APH 0.4 uM 96h	Inter	RDC-chr17-62.7	Efna5	-	co-directional	1037520	6	4	2	0.333333	1.09712e-06
										APH 0.4 uM 96h (Inter)	APH 0.4 uM 96h	Inter	RDC-chr17-67.0	Ptprm	-	co-directional	1694484	6	4	2	0.333333	4.80664e-07
										APH 0.4 uM 96h (Inter)	APH 0.4 uM 96h	Inter	RDC-chr17-67.0	Ptprm	-	head-on	2877497	7	2	5	0.714286	1.02999e-06
										APH 0.4 uM 96h (Inter)	APH 0.4 uM 96h	Inter	RDC-chr17-86.3	Prkce	+	co-directional	3471444	9	5	4	0.555556	6.9502e-07
										APH 0.4 uM 96h (Inter)	APH 0.4 uM 96h	Inter	RDC-chr17-86.3	Prkce	+	head-on	4400000	11	2	9	0.181818	2.27461e-07
										APH 0.4 uM 96h (Inter)	APH 0.4 uM 96h	Inter	RDC-chr17-90.6	Nrxn1	-	co-directional	10925000	23	8	15	0.652174	8.75525e-07
										APH 0.4 uM 96h (Inter)	APH 0.4 uM 96h	Inter	RDC-chr17-90.6	Nrxn1	-	head-on	1113655	6	2	4	0.666667	8.94981e-07
										APH 0.4 uM 96h (Inter)	APH 0.4 uM 96h	Inter	RDC-chr18-25.2	Fhod3	+	co-directional	12088578	26	8	18	0.307692	3.0298e-07
										APH 0.4 uM 96h (Inter)	APH 0.4 uM 96h	Inter	RDC-chr18-35.4	Sil1	-	co-directional	4381542	11	8	3	0.272727	4.7972e-07
										APH 0.4 uM 96h (Inter)	APH 0.4 uM 96h	Inter	RDC-chr18-69.5	Tcf4	+	co-directional	445383	3	1	2	0.333333	8.81692e-07
										APH 0.4 uM 96h (Inter)	APH 0.4 uM 96h	Inter	RDC-chr18-69.5	Tcf4	+	head-on	918400	4	3	1	0.75	1.98381e-06
										APH 0.4 uM 96h (Inter)	APH 0.4 uM 96h	Inter	RDC-chr18-71.8	Dcc	-	co-directional	2470908	12	6	6	0.5	7.27995e-07
										APH 0.4 uM 96h (Inter)	APH 0.4 uM 96h	Inter	RDC-chr18-71.8	Dcc	-	head-on	4950000	18	11	7	0.388889	5.66218e-07
										APH 0.4 uM 96h (Inter)	APH 0.4 uM 96h	Inter	RDC-chr19-31.1	Prkg1	-	co-directional	21900024	36	23	13	0.361111	2.95719e-07
										APH 0.4 uM 96h (Inter)	APH 0.4 uM 96h	Inter	RDC-chr19-31.1	Prkg1	-	head-on	26962936	44	10	34	0.772727	6.32798e-07
										APH 0.4 uM 96h (Inter)	APH 0.4 uM 96h	Inter	RDC-chr2-141.0	Macrod2	+	co-directional	8299088	16	7	9	0.4375	7.75709e-07
										APH 0.4 uM 96h (Inter)	APH 0.4 uM 96h	Inter	RDC-chr2-161.9	Ptprt	-	co-directional	2636256	12	11	1	0.0833333	9.53471e-08
										APH 0.4 uM 96h (Inter)	APH 0.4 uM 96h	Inter	RDC-chr2-161.9	Ptprt	-	head-on	22246608	34	11	23	0.676471	7.73994e-07
										APH 0.4 uM 96h (Inter)	APH 0.4 uM 96h	Inter	RDC-chr2-41.2	Lrp1b	-	co-directional	9612000	18	7	11	0.611111	1.1444e-06
										APH 0.4 uM 96h (Inter)	APH 0.4 uM 96h	Inter	RDC-chr3-119.0	Dpyd	+	co-directional	456288	4	2	2	0.5	9.44608e-07
										APH 0.4 uM 96h (Inter)	APH 0.4 uM 96h	Inter	RDC-chr3-119.0	Dpyd	+	head-on	4125000	11	7	4	0.636364	1.20223e-06
										APH 0.4 uM 96h (Inter)	APH 0.4 uM 96h	Inter	RDC-chr3-127.0	Ank2	-	co-directional	810000	3	2	1	0.333333	1.23457e-06
										APH 0.4 uM 96h (Inter)	APH 0.4 uM 96h	Inter	RDC-chr3-141.8	Unc5c	+	head-on	10192224	14	6	8	0.428571	5.88684e-07
										APH 0.4 uM 96h (Inter)	APH 0.4 uM 96h	Inter	RDC-chr3-148.9	Adgrl2	-	co-directional	1936000	8	4	4	0.5	2.06612e-06
										APH 0.4 uM 96h (Inter)	APH 0.4 uM 96h	Inter	RDC-chr3-157.0	Negr1	+	head-on	8797092	17	12	5	0.705882	1.23281e-06
										APH 0.4 uM 96h (Inter)	APH 0.4 uM 96h	Inter	RDC-chr3-158.1	Lrrc7	-	head-on	3066000	7	5	2	0.285714	6.52316e-07
										APH 0.4 uM 96h (Inter)	APH 0.4 uM 96h	Inter	RDC-chr3-24.6	Naaladl2	-	co-directional	33103120	43	29	14	0.325581	2.85843e-07
										APH 0.4 uM 96h (Inter)	APH 0.4 uM 96h	Inter	RDC-chr3-24.6	Naaladl2	-	head-on	3691820	10	1	9	0.9	7.90152e-07
										APH 0.4 uM 96h (Inter)	APH 0.4 uM 96h	Inter	RDC-chr3-25.9	Nlgn1	-	co-directional	3841137	9	4	5	0.555556	8.91502e-07
										APH 0.4 uM 96h (Inter)	APH 0.4 uM 96h	Inter	RDC-chr3-55.7	Nbea	-	head-on	1330000	5	1	4	0.8	3.00752e-06
										APH 0.4 uM 96h (Inter)	APH 0.4 uM 96h	Inter	RDC-chr3-86.8	Lrba	+	co-directional	352302	2	1	1	0.5	1.37363e-06
										APH 0.4 uM 96h (Inter)	APH 0.4 uM 96h	Inter	RDC-chr3-88.6	Ash1l	+	co-directional	12448784	21	9	12	0.428571	3.16442e-07
										APH 0.4 uM 96h (Inter)	APH 0.4 uM 96h	Inter	RDC-chr3-88.6	Ash1l	+	head-on	7391182	18	12	6	0.666667	4.92244e-07
										APH 0.4 uM 96h (Inter)	APH 0.4 uM 96h	Inter	RDC-chr4-104.3	Dab1	+	co-directional	500000	4	2	2	0.5	5.9252e-07
										APH 0.4 uM 96h (Inter)	APH 0.4 uM 96h	Inter	RDC-chr4-104.3	Dab1	+	head-on	3057980	9	4	5	0.444444	5.26685e-07
										APH 0.4 uM 96h (Inter)	APH 0.4 uM 96h	Inter	RDC-chr4-110.6	Agbl4	+	co-directional	14695260	20	10	10	0.5	5.11852e-07
										APH 0.4 uM 96h (Inter)	APH 0.4 uM 96h	Inter	RDC-chr4-110.6	Agbl4	+	head-on	1452486	6	4	2	0.666667	6.8247e-07
										APH 0.4 uM 96h (Inter)	APH 0.4 uM 96h	Inter	RDC-chr4-155.4	Prkcz	-	co-directional	715416	6	2	4	0.666667	1.14322e-06
										APH 0.4 uM 96h (Inter)	APH 0.4 uM 96h	Inter	RDC-chr4-155.4	Prkcz	-	head-on	1383586	7	3	4	0.571429	9.79905e-07
										APH 0.4 uM 96h (Inter)	APH 0.4 uM 96h	Inter	RDC-chr4-20.4	Nkain3	-	co-directional	1685971	7	3	4	0.571429	1.40993e-06
										APH 0.4 uM 96h (Inter)	APH 0.4 uM 96h	Inter	RDC-chr4-20.4	Nkain3	-	head-on	493311	3	1	2	0.666667	1.64491e-06
										APH 0.4 uM 96h (Inter)	APH 0.4 uM 96h	Inter	RDC-chr4-65.8	Astn2	-	head-on	14099094	18	6	12	0.666667	8.36225e-07
										APH 0.4 uM 96h (Inter)	APH 0.4 uM 96h	Inter	RDC-chr4-76.2	Ptprd	-	co-directional	903025	5	3	2	0.4	8.92469e-07
										APH 0.4 uM 96h (Inter)	APH 0.4 uM 96h	Inter	RDC-chr4-76.2	Ptprd	-	head-on	1605540	6	3	3	0.5	1.11559e-06
										APH 0.4 uM 96h (Inter)	APH 0.4 uM 96h	Inter	RDC-chr4-89.3	Gm12610	+	head-on	545590	5	1	4	0.2	7.5188e-07
										APH 0.4 uM 96h (Inter)	APH 0.4 uM 96h	Inter	RDC-chr4-98.0	Nfia	+	co-directional	1118685	5	3	2	0.6	1.37615e-06
										APH 0.4 uM 96h (Inter)	APH 0.4 uM 96h	Inter	RDC-chr4-98.0	Nfia	+	head-on	849052	4	1	3	0.25	5.73394e-07
										APH 0.4 uM 96h (Inter)	APH 0.4 uM 96h	Inter	RDC-chr5-125.2	Tmem132b	+	co-directional	2403426	10	4	6	0.4	5.50801e-07
										APH 0.4 uM 96h (Inter)	APH 0.4 uM 96h	Inter	RDC-chr5-141.7	Sdk1	+	head-on	23226796	29	17	12	0.586207	5.60383e-07
										APH 0.4 uM 96h (Inter)	APH 0.4 uM 96h	Inter	RDC-chr5-20.0	Magi2	+	co-directional	5850000	18	12	6	0.666667	4.88395e-07
										APH 0.4 uM 96h (Inter)	APH 0.4 uM 96h	Inter	RDC-chr5-20.0	Magi2	+	head-on	19194038	37	19	18	0.513514	3.76196e-07
										APH 0.4 uM 96h (Inter)	APH 0.4 uM 96h	Inter	RDC-chr5-5.1	Cdk14	-	co-directional	983080	4	3	1	0.25	4.20542e-07
										APH 0.4 uM 96h (Inter)	APH 0.4 uM 96h	Inter	RDC-chr5-57.9	Pcdh7	+	head-on	4295952	9	7	2	0.777778	1.5865e-06
										APH 0.4 uM 96h (Inter)	APH 0.4 uM 96h	Inter	RDC-chr5-81.5	Adgrl3	+	co-directional	6223798	14	5	9	0.357143	4.23622e-07
										APH 0.4 uM 96h (Inter)	APH 0.4 uM 96h	Inter	RDC-chr5-81.5	Adgrl3	+	head-on	4383643	11	6	5	0.545455	6.46986e-07
										APH 0.4 uM 96h (Inter)	APH 0.4 uM 96h	Inter	RDC-chr6-118.9	Cacna1c	-	head-on	697550	2	1	1	0.5	8.50991e-07
										APH 0.4 uM 96h (Inter)	APH 0.4 uM 96h	Inter	RDC-chr6-27.8	Grm8	-	co-directional	4257872	8	5	3	0.375	7.04577e-07
										APH 0.4 uM 96h (Inter)	APH 0.4 uM 96h	Inter	RDC-chr6-33.6	Exoc4	+	co-directional	1227035	5	1	4	0.2	2.75704e-07
										APH 0.4 uM 96h (Inter)	APH 0.4 uM 96h	Inter	RDC-chr6-33.6	Exoc4	+	head-on	9120152	19	10	9	0.526316	7.25538e-07
										APH 0.4 uM 96h (Inter)	APH 0.4 uM 96h	Inter	RDC-chr6-36.8	Ptn	-	head-on	225632	2	1	1	0.5	1.95807e-06
										APH 0.4 uM 96h (Inter)	APH 0.4 uM 96h	Inter	RDC-chr6-43.5	Tpk1	-	head-on	400000	4	3	1	0.25	7.6924e-07
										APH 0.4 uM 96h (Inter)	APH 0.4 uM 96h	Inter	RDC-chr6-61.8	Ccser1	+	co-directional	9650352	24	7	17	0.291667	2.5147e-07
										APH 0.4 uM 96h (Inter)	APH 0.4 uM 96h	Inter	RDC-chr6-61.8	Ccser1	+	head-on	6238402	24	14	10	0.583333	5.02939e-07
										APH 0.4 uM 96h (Inter)	APH 0.4 uM 96h	Inter	RDC-chr6-63.9	Grid2	+	co-directional	652718	2	1	1	0.5	3.50358e-07
										APH 0.4 uM 96h (Inter)	APH 0.4 uM 96h	Inter	RDC-chr6-63.9	Grid2	+	head-on	48433044	44	26	18	0.590909	4.1406e-07
										APH 0.4 uM 96h (Inter)	APH 0.4 uM 96h	Inter	RDC-chr6-77.5	Ctnna2	-	co-directional	24600824	28	16	12	0.428571	3.59743e-07
										APH 0.4 uM 96h (Inter)	APH 0.4 uM 96h	Inter	RDC-chr6-77.5	Ctnna2	-	head-on	500000	4	1	3	0.75	6.29551e-07
										APH 0.4 uM 96h (Inter)	APH 0.4 uM 96h	Inter	RDC-chr6-84.8	Exoc6b	-	co-directional	1185438	3	1	2	0.666667	1.1721e-06
										APH 0.4 uM 96h (Inter)	APH 0.4 uM 96h	Inter	RDC-chr6-84.8	Exoc6b	-	head-on	500000	4	2	2	0.5	8.79071e-07
										APH 0.4 uM 96h (Inter)	APH 0.4 uM 96h	Inter	RDC-chr6-93.8	Magi1	-	head-on	942204	3	1	2	0.666667	1.00743e-06
										APH 0.4 uM 96h (Inter)	APH 0.4 uM 96h	Inter	RDC-chr6-99.2	Foxp1	-	co-directional	1894332	4	2	2	0.5	6.81715e-07
										APH 0.4 uM 96h (Inter)	APH 0.4 uM 96h	Inter	RDC-chr6-99.2	Foxp1	-	head-on	1039444	4	2	2	0.5	6.81715e-07
										APH 0.4 uM 96h (Inter)	APH 0.4 uM 96h	Inter	RDC-chr7-102.1	Stim1	+	co-directional	8100000	18	8	10	0.444444	9.87654e-07
										APH 0.4 uM 96h (Inter)	APH 0.4 uM 96h	Inter	RDC-chr7-112.6	Tead1	+	co-directional	3984464	11	6	5	0.545455	7.89876e-07
										APH 0.4 uM 96h (Inter)	APH 0.4 uM 96h	Inter	RDC-chr7-112.6	Tead1	+	head-on	1969998	6	1	5	0.166667	2.41351e-07
										APH 0.4 uM 96h (Inter)	APH 0.4 uM 96h	Inter	RDC-chr7-115.8	Sox6	-	co-directional	4125000	11	5	6	0.545455	6.70484e-07
										APH 0.4 uM 96h (Inter)	APH 0.4 uM 96h	Inter	RDC-chr7-115.8	Sox6	-	head-on	3511122	14	6	8	0.571429	7.02412e-07
										APH 0.4 uM 96h (Inter)	APH 0.4 uM 96h	Inter	RDC-chr7-134.9	Dock1	+	co-directional	2791992	8	2	6	0.25	4.3032e-07
										APH 0.4 uM 96h (Inter)	APH 0.4 uM 96h	Inter	RDC-chr7-134.9	Dock1	+	head-on	463928	2	1	1	0.5	8.6064e-07
										APH 0.4 uM 96h (Inter)	APH 0.4 uM 96h	Inter	RDC-chr7-91.7	Dlg2	+	co-directional	700000	4	2	2	0.5	6.88523e-07
										APH 0.4 uM 96h (Inter)	APH 0.4 uM 96h	Inter	RDC-chr7-91.7	Dlg2	+	head-on	5892852	12	6	6	0.5	6.88523e-07
										APH 0.4 uM 96h (Inter)	APH 0.4 uM 96h	Inter	RDC-chr7-96.8	Tenm4	+	co-directional	8306327	25	17	8	0.68	5.27574e-07
										APH 0.4 uM 96h (Inter)	APH 0.4 uM 96h	Inter	RDC-chr7-96.8	Tenm4	+	head-on	2307591	13	6	7	0.461538	3.58082e-07
										APH 0.4 uM 96h (Inter)	APH 0.4 uM 96h	Inter	RDC-chr8-11.3	Col4a2	+	head-on	10681265	35	24	11	0.685714	1.98183e-06
										APH 0.4 uM 96h (Inter)	APH 0.4 uM 96h	Inter	RDC-chr8-114.8	Wwox	+	co-directional	3020332	13	8	5	0.615385	6.32772e-07
										APH 0.4 uM 96h (Inter)	APH 0.4 uM 96h	Inter	RDC-chr8-114.8	Wwox	+	head-on	4325000	19	10	9	0.526316	5.41187e-07
										APH 0.4 uM 96h (Inter)	APH 0.4 uM 96h	Inter	RDC-chr8-118.8	Cdh13	+	co-directional	9775000	23	7	16	0.304348	2.53147e-07
										APH 0.4 uM 96h (Inter)	APH 0.4 uM 96h	Inter	RDC-chr8-118.8	Cdh13	+	head-on	28564263	39	24	15	0.615385	5.11857e-07
										APH 0.4 uM 96h (Inter)	APH 0.4 uM 96h	Inter	RDC-chr8-120.4	Gse1	+	co-directional	776446	5	3	2	0.6	1.30216e-06
										APH 0.4 uM 96h (Inter)	APH 0.4 uM 96h	Inter	RDC-chr8-127.3	Pard3	+	co-directional	2915994	6	2	4	0.333333	5.55935e-07
										APH 0.4 uM 96h (Inter)	APH 0.4 uM 96h	Inter	RDC-chr8-16.8	Csmd1	-	co-directional	3469812	14	13	1	0.0714286	5.68852e-08
										APH 0.4 uM 96h (Inter)	APH 0.4 uM 96h	Inter	RDC-chr8-16.8	Csmd1	-	head-on	13450000	37	17	20	0.540541	4.30483e-07
										APH 0.4 uM 96h (Inter)	APH 0.4 uM 96h	Inter	RDC-chr8-38.2	Sgcz	-	head-on	2373679	7	1	6	0.857143	1.59711e-06
										APH 0.4 uM 96h (Inter)	APH 0.4 uM 96h	Inter	RDC-chr8-48.5	Tenm3	-	co-directional	3577576	13	9	4	0.307692	2.79745e-07
										APH 0.4 uM 96h (Inter)	APH 0.4 uM 96h	Inter	RDC-chr8-48.5	Tenm3	-	head-on	9975000	19	4	15	0.789474	7.17766e-07
										APH 0.4 uM 96h (Inter)	APH 0.4 uM 96h	Inter	RDC-chr8-50.4	1700019L22Rik	-	co-directional	200000	2	1	1	0.5	5.09676e-07
										APH 0.4 uM 96h (Inter)	APH 0.4 uM 96h	Inter	RDC-chr8-50.4	1700019L22Rik	-	head-on	4853716	10	3	7	0.7	7.13546e-07
										APH 0.4 uM 96h (Inter)	APH 0.4 uM 96h	Inter	RDC-chr9-110.2	Map4	+	head-on	3648000	12	6	6	0.5	1.64474e-06
										APH 0.4 uM 96h (Inter)	APH 0.4 uM 96h	Inter	RDC-chr9-116.9	Rbms3	-	co-directional	9375000	15	6	9	0.6	6.99992e-07
										APH 0.4 uM 96h (Inter)	APH 0.4 uM 96h	Inter	RDC-chr9-116.9	Rbms3	-	head-on	763680	6	3	3	0.5	5.83326e-07
										APH 0.4 uM 96h (Inter)	APH 0.4 uM 96h	Inter	RDC-chr9-13.7	Maml2	+	co-directional	2008364	11	7	4	0.636364	1.41414e-06
										APH 0.4 uM 96h (Inter)	APH 0.4 uM 96h	Inter	RDC-chr9-13.7	Maml2	+	head-on	400000	4	2	2	0.5	1.11111e-06
										APH 0.4 uM 96h (Inter)	APH 0.4 uM 96h	Inter	RDC-chr9-56.3	Peak1	-	co-directional	1028712	6	5	1	0.166667	3.06574e-07
										APH 0.4 uM 96h (Inter)	APH 0.4 uM 96h	Inter	RDC-chr9-67.1	Tln2	-	head-on	5654259	13	2	11	0.846154	1.9224e-06
										APH 0.4 uM 96h (Inter)	APH 0.4 uM 96h	Inter	RDC-chr9-69.1	Rora	+	co-directional	525000	3	1	2	0.333333	3.54646e-07
										APH 0.4 uM 96h (Inter)	APH 0.4 uM 96h	Inter	RDC-chr9-69.1	Rora	+	head-on	10625000	17	10	7	0.588235	6.25845e-07
										APH 0.4 uM 96h (Inter)	APH 0.4 uM 96h	Inter	RDC-chrX-120.6	Pcdh11x	+	co-directional	5645934	14	3	11	0.214286	3.31825e-07
										APH 0.4 uM 96h (Inter)	APH 0.4 uM 96h	Inter	RDC-chrX-130.2	Diaph2	+	head-on	6786976	14	7	7	0.5	8.32925e-07
										APH 0.4 uM 96h (Inter)	APH 0.4 uM 96h	Inter	RDC-chrX-169.9	Mid1	+	co-directional	1557570	14	10	4	0.714286	1.63868e-06
										APH 0.4 uM 96h (Inter)	APH 0.4 uM 96h	Inter	RDC-chrX-169.9	Mid1	+	head-on	2597080	8	5	3	0.625	1.43385e-06
										APH 0.4 uM 96h (Inter)	APH 0.4 uM 96h	Inter	RDC-chrX-83.5	Dmd	+	co-directional	2112375	12	7	5	0.583333	1.02551e-06
										APH 0.4 uM 96h (Inter)	APH 0.4 uM 96h	Inter	RDC-chrX-83.5	Dmd	+	head-on	675000	3	1	2	0.333333	5.86005e-07
										APH 0.4 uM 96h (Inter)	APH 0.4 uM 96h	Inter	RDC-chrX-84.6	Dmd	+	co-directional	401727	3	2	1	0.666667	1.15874e-06
										APH 0.4 uM 96h (Inter)	APH 0.4 uM 96h	Inter	RDC-chrX-84.6	Dmd	+	head-on	3090003	7	6	1	0.857143	1.48981e-06
										APH 0.4 uM 96h (Inter)	APH 0.4 uM 96h	Inter	RDC-chrX-87.4	Il1rapl1	-	co-directional	12500000	20	9	11	0.55	4.84924e-07
										APH 0.4 uM 96h (Inter)	APH 0.4 uM 96h	Inter	RDC-chrX-87.4	Il1rapl1	-	head-on	1463618	6	4	2	0.333333	2.93893e-07
										APH 0.4 uM 96h (Intra)	APH 0.4 uM 96h	Intra	RDC-chr12-34.5	Hdac9	-	co-directional	2400000	12	5	7	0.583333	1.1363e-06
										APH 0.4 uM 96h (Intra)	APH 0.4 uM 96h	Intra	RDC-chr12-4.4	Klhl29	-	co-directional	9149702	22	12	10	0.454545	2.11426e-07
										APH 0.4 uM 96h (Intra)	APH 0.4 uM 96h	Intra	RDC-chr12-4.4	Klhl29	-	head-on	19775000	35	26	9	0.257143	1.19607e-07
										APH 0.4 uM 96h (Intra)	APH 0.4 uM 96h	Intra	RDC-chr12-41.4	Immp2l	+	co-directional	18555873	50	21	29	0.42	4.648e-07
										APH 0.4 uM 96h (Intra)	APH 0.4 uM 96h	Intra	RDC-chr12-41.4	Immp2l	+	head-on	5950000	34	17	17	0.5	5.53333e-07
										APH 0.4 uM 96h (Intra)	APH 0.4 uM 96h	Intra	RDC-chr12-53.7	Npas3	+	head-on	2125000	5	2	3	0.4	4.41537e-07
										APH 0.4 uM 96h (Intra)	APH 0.4 uM 96h	Intra	RDC-chr12-66.9	Mdga2	-	head-on	6816940	13	5	8	0.615385	8.93128e-07
										APH 0.4 uM 96h (Intra)	APH 0.4 uM 96h	Intra	RDC-chr12-79.7	Rad51b	+	head-on	1104000	4	3	1	0.75	2.71739e-06
										APH 0.4 uM 96h (Intra)	APH 0.4 uM 96h	Intra	RDC-chr5-125.2	Tmem132b	+	co-directional	3756281	14	5	9	0.357143	4.91787e-07
										APH 0.4 uM 96h (Intra)	APH 0.4 uM 96h	Intra	RDC-chr5-141.7	Sdk1	+	co-directional	2206422	9	1	8	0.111111	1.06216e-07
										APH 0.4 uM 96h (Intra)	APH 0.4 uM 96h	Intra	RDC-chr5-141.7	Sdk1	+	head-on	31236036	39	22	17	0.564103	5.39253e-07
										APH 0.4 uM 96h (Intra)	APH 0.4 uM 96h	Intra	RDC-chr5-20.0	Magi2	+	co-directional	20800000	64	55	9	0.859375	6.29572e-07
										APH 0.4 uM 96h (Intra)	APH 0.4 uM 96h	Intra	RDC-chr5-20.0	Magi2	+	head-on	62030984	120	72	48	0.6	4.39556e-07
										APH 0.4 uM 96h (Intra)	APH 0.4 uM 96h	Intra	RDC-chr5-5.1	Cdk14	-	co-directional	1228850	5	4	1	0.2	3.36434e-07
										APH 0.4 uM 96h (Intra)	APH 0.4 uM 96h	Intra	RDC-chr5-5.1	Cdk14	-	head-on	2789608	8	3	5	0.625	1.05135e-06
										APH 0.4 uM 96h (Intra)	APH 0.4 uM 96h	Intra	RDC-chr5-57.9	Pcdh7	+	head-on	13842512	29	18	11	0.62069	1.26607e-06
										APH 0.4 uM 96h (Intra)	APH 0.4 uM 96h	Intra	RDC-chr5-81.5	Adgrl3	+	co-directional	38231902	86	43	43	0.5	5.93071e-07
										APH 0.4 uM 96h (Intra)	APH 0.4 uM 96h	Intra	RDC-chr5-81.5	Adgrl3	+	head-on	32279553	81	65	16	0.802469	9.51842e-07
										APH 0.4 uM 96h (Intra)	APH 0.4 uM 96h	Intra	RDC-chr6-118.9	Cacna1c	-	co-directional	3342850	14	9	5	0.357143	6.07851e-07
										APH 0.4 uM 96h (Intra)	APH 0.4 uM 96h	Intra	RDC-chr6-118.9	Cacna1c	-	head-on	4534075	13	7	6	0.461538	7.85531e-07
										APH 0.4 uM 96h (Intra)	APH 0.4 uM 96h	Intra	RDC-chr6-27.8	Grm8	-	co-directional	13838084	26	18	8	0.307692	5.78115e-07
										APH 0.4 uM 96h (Intra)	APH 0.4 uM 96h	Intra	RDC-chr6-28.8	Snd1	+	head-on	4378346	14	9	5	0.642857	2.05557e-06
										APH 0.4 uM 96h (Intra)	APH 0.4 uM 96h	Intra	RDC-chr6-33.6	Exoc4	+	co-directional	2454070	10	2	8	0.2	2.75704e-07
										APH 0.4 uM 96h (Intra)	APH 0.4 uM 96h	Intra	RDC-chr6-33.6	Exoc4	+	head-on	11040184	23	15	8	0.652174	8.99036e-07
										APH 0.4 uM 96h (Intra)	APH 0.4 uM 96h	Intra	RDC-chr6-36.8	Ptn	-	co-directional	2138055	15	2	13	0.866667	3.39399e-06
										APH 0.4 uM 96h (Intra)	APH 0.4 uM 96h	Intra	RDC-chr6-36.8	Ptn	-	head-on	338448	3	1	2	0.666667	2.61076e-06
										APH 0.4 uM 96h (Intra)	APH 0.4 uM 96h	Intra	RDC-chr6-43.5	Tpk1	-	co-directional	1042280	12	7	5	0.416667	1.28207e-06
										APH 0.4 uM 96h (Intra)	APH 0.4 uM 96h	Intra	RDC-chr6-43.5	Tpk1	-	head-on	1156540	12	4	8	0.666667	2.05131e-06
										APH 0.4 uM 96h (Intra)	APH 0.4 uM 96h	Intra	RDC-chr6-61.8	Ccser1	+	co-directional	72007878	184	95	89	0.516304	4.45148e-07
										APH 0.4 uM 96h (Intra)	APH 0.4 uM 96h	Intra	RDC-chr6-61.8	Ccser1	+	head-on	38326804	142	69	73	0.485915	4.18948e-07
										APH 0.4 uM 96h (Intra)	APH 0.4 uM 96h	Intra	RDC-chr6-63.9	Grid2	+	co-directional	14033437	43	16	27	0.372093	2.60732e-07
										APH 0.4 uM 96h (Intra)	APH 0.4 uM 96h	Intra	RDC-chr6-63.9	Grid2	+	head-on	452408661	411	222	189	0.540146	3.78489e-07
										APH 0.4 uM 96h (Intra)	APH 0.4 uM 96h	Intra	RDC-chr6-77.5	Ctnna2	-	co-directional	1198720114	1358	592	766	0.564065	4.73476e-07
										APH 0.4 uM 96h (Intra)	APH 0.4 uM 96h	Intra	RDC-chr6-77.5	Ctnna2	-	head-on	13250000	106	16	90	0.849057	7.12699e-07
										APH 0.4 uM 96h (Intra)	APH 0.4 uM 96h	Intra	RDC-chr6-84.8	Exoc6b	-	co-directional	11903016	31	17	14	0.451613	7.94e-07
										APH 0.4 uM 96h (Intra)	APH 0.4 uM 96h	Intra	RDC-chr6-84.8	Exoc6b	-	head-on	1000000	8	2	6	0.75	1.31861e-06
										APH 0.4 uM 96h (Intra)	APH 0.4 uM 96h	Intra	RDC-chr6-93.8	Magi1	-	co-directional	4867576	14	6	8	0.571429	8.63509e-07
										APH 0.4 uM 96h (Intra)	APH 0.4 uM 96h	Intra	RDC-chr6-93.8	Magi1	-	head-on	11620516	37	7	30	0.810811	1.22525e-06
										APH 0.4 uM 96h (Intra)	APH 0.4 uM 96h	Intra	RDC-chr6-99.2	Foxp1	-	co-directional	13260324	28	17	11	0.392857	5.35633e-07
										APH 0.4 uM 96h (Intra)	APH 0.4 uM 96h	Intra	RDC-chr6-99.2	Foxp1	-	head-on	7795830	30	8	22	0.733333	9.99849e-07
										APH 0.4 uM 96h (Intra)	APH 0.4 uM 96h	Intra	RDC-chr8-11.3	Col4a2	+	head-on	1220716	4	3	1	0.75	2.16763e-06
										APH 0.4 uM 96h (Intra)	APH 0.4 uM 96h	Intra	RDC-chr8-114.8	Wwox	+	co-directional	2384894	10	3	7	0.3	3.08476e-07
										APH 0.4 uM 96h (Intra)	APH 0.4 uM 96h	Intra	RDC-chr8-114.8	Wwox	+	head-on	3425000	13	5	8	0.384615	3.95482e-07
										APH 0.4 uM 96h (Intra)	APH 0.4 uM 96h	Intra	RDC-chr8-118.8	Cdh13	+	co-directional	6375000	15	3	12	0.2	1.66354e-07
										APH 0.4 uM 96h (Intra)	APH 0.4 uM 96h	Intra	RDC-chr8-118.8	Cdh13	+	head-on	13183506	18	12	6	0.666667	5.54512e-07
										APH 0.4 uM 96h (Intra)	APH 0.4 uM 96h	Intra	RDC-chr8-127.3	Pard3	+	co-directional	3887992	8	3	5	0.375	6.25426e-07
										APH 0.4 uM 96h (Intra)	APH 0.4 uM 96h	Intra	RDC-chr8-16.8	Csmd1	-	co-directional	6378300	27	18	9	0.333333	2.65464e-07
										APH 0.4 uM 96h (Intra)	APH 0.4 uM 96h	Intra	RDC-chr8-16.8	Csmd1	-	head-on	25100000	71	43	28	0.394366	3.1407e-07
										APH 0.4 uM 96h (Intra)	APH 0.4 uM 96h	Intra	RDC-chr8-18.8	Mcph1	+	co-directional	158356	2	1	1	0.5	1.66984e-06
										APH 0.4 uM 96h (Intra)	APH 0.4 uM 96h	Intra	RDC-chr8-18.8	Mcph1	+	head-on	1541764	7	2	5	0.285714	9.54194e-07
										APH 0.4 uM 96h (Intra)	APH 0.4 uM 96h	Intra	RDC-chr8-38.2	Sgcz	-	co-directional	1778265	9	6	3	0.333333	6.211e-07
										APH 0.4 uM 96h (Intra)	APH 0.4 uM 96h	Intra	RDC-chr8-38.2	Sgcz	-	head-on	10851104	32	19	13	0.40625	7.56966e-07
										APH 0.4 uM 96h (Intra)	APH 0.4 uM 96h	Intra	RDC-chr8-48.5	Tenm3	-	co-directional	3738144	12	8	4	0.333333	3.03057e-07
										APH 0.4 uM 96h (Intra)	APH 0.4 uM 96h	Intra	RDC-chr8-48.5	Tenm3	-	head-on	24761760	48	16	32	0.666667	6.06114e-07
										APH 0.4 uM 96h (Intra)	APH 0.4 uM 96h	Intra	RDC-chr8-50.4	1700019L22Rik	-	head-on	12695085	25	11	14	0.56	5.70837e-07
										APH 0.6 uM 96h (Inter)	APH 0.6 uM 96h	Inter	RDC-chr1-123.7	Dpp10	-	co-directional	14160900	26	14	12	0.461538	8.47404e-07
										APH 0.6 uM 96h (Inter)	APH 0.6 uM 96h	Inter	RDC-chr1-126.5	Nckap5	-	co-directional	8794338	14	6	8	0.571429	9.01307e-07
										APH 0.6 uM 96h (Inter)	APH 0.6 uM 96h	Inter	RDC-chr1-177.0	Akt3	-	co-directional	1400000	7	1	6	0.857143	1.1146e-06
										APH 0.6 uM 96h (Inter)	APH 0.6 uM 96h	Inter	RDC-chr1-177.0	Akt3	-	head-on	1696065	7	2	5	0.714286	9.28837e-07
										APH 0.6 uM 96h (Inter)	APH 0.6 uM 96h	Inter	RDC-chr1-179.1	Smyd3	-	co-directional	25869669	49	28	21	0.428571	3.83116e-07
										APH 0.6 uM 96h (Inter)	APH 0.6 uM 96h	Inter	RDC-chr1-179.1	Smyd3	-	head-on	1000000	8	6	2	0.25	2.23484e-07
										APH 0.6 uM 96h (Inter)	APH 0.6 uM 96h	Inter	RDC-chr1-25.4	Adgrb3	-	co-directional	858840	6	4	2	0.333333	4.60332e-07
										APH 0.6 uM 96h (Inter)	APH 0.6 uM 96h	Inter	RDC-chr1-25.4	Adgrb3	-	head-on	24981925	43	13	30	0.697674	9.63486e-07
										APH 0.6 uM 96h (Inter)	APH 0.6 uM 96h	Inter	RDC-chr1-3.4	Xkr4	-	co-directional	3960000	11	4	7	0.636364	1.76768e-06
										APH 0.6 uM 96h (Inter)	APH 0.6 uM 96h	Inter	RDC-chr1-33.9	Dst	+	co-directional	1050000	6	3	3	0.5	5.48543e-07
										APH 0.6 uM 96h (Inter)	APH 0.6 uM 96h	Inter	RDC-chr1-33.9	Dst	+	head-on	10089936	22	14	8	0.636364	6.98146e-07
										APH 0.6 uM 96h (Inter)	APH 0.6 uM 96h	Inter	RDC-chr1-62.3	Pard3b	+	co-directional	9271328	26	11	15	0.423077	3.53905e-07
										APH 0.6 uM 96h (Inter)	APH 0.6 uM 96h	Inter	RDC-chr1-62.3	Pard3b	+	head-on	22500000	36	18	18	0.5	4.18251e-07
										APH 0.6 uM 96h (Inter)	APH 0.6 uM 96h	Inter	RDC-chr1-89.7	Agap1	+	co-directional	1311715	5	3	2	0.6	1.13465e-06
										APH 0.6 uM 96h (Inter)	APH 0.6 uM 96h	Inter	RDC-chr1-89.7	Agap1	+	head-on	1598718	6	5	1	0.833333	1.57591e-06
										APH 0.6 uM 96h (Inter)	APH 0.6 uM 96h	Inter	RDC-chr10-110.1	Nav3	-	co-directional	791920	4	2	2	0.5	7.2009e-07
										APH 0.6 uM 96h (Inter)	APH 0.6 uM 96h	Inter	RDC-chr10-110.1	Nav3	-	head-on	3575000	11	3	8	0.727273	1.0474e-06
										APH 0.6 uM 96h (Inter)	APH 0.6 uM 96h	Inter	RDC-chr10-119.9	Grip1	+	co-directional	6117525	18	2	16	0.111111	9.9785e-08
										APH 0.6 uM 96h (Inter)	APH 0.6 uM 96h	Inter	RDC-chr10-119.9	Grip1	+	head-on	11550000	22	19	3	0.863636	7.75602e-07
										APH 0.6 uM 96h (Inter)	APH 0.6 uM 96h	Inter	RDC-chr10-12.7	Utrn	-	co-directional	5252000	13	9	4	0.307692	7.61615e-07
										APH 0.6 uM 96h (Inter)	APH 0.6 uM 96h	Inter	RDC-chr10-28.3	Ptprk	+	co-directional	4390335	15	4	11	0.266667	5.95481e-07
										APH 0.6 uM 96h (Inter)	APH 0.6 uM 96h	Inter	RDC-chr10-28.3	Ptprk	+	head-on	930768	6	3	3	0.5	1.11653e-06
										APH 0.6 uM 96h (Inter)	APH 0.6 uM 96h	Inter	RDC-chr10-32.3	Nkain2	-	co-directional	19000000	40	17	23	0.575	5.67671e-07
										APH 0.6 uM 96h (Inter)	APH 0.6 uM 96h	Inter	RDC-chr10-32.3	Nkain2	-	head-on	2683502	10	3	7	0.7	6.91077e-07
										APH 0.6 uM 96h (Inter)	APH 0.6 uM 96h	Inter	RDC-chr10-4.2	Plekhg1	+	co-directional	819904	4	3	1	0.75	1.60265e-06
										APH 0.6 uM 96h (Inter)	APH 0.6 uM 96h	Inter	RDC-chr10-4.2	Plekhg1	+	head-on	1051996	4	3	1	0.75	1.60265e-06
										APH 0.6 uM 96h (Inter)	APH 0.6 uM 96h	Inter	RDC-chr10-49.5	Grik2	-	head-on	6150585	19	7	12	0.631579	1.49931e-06
										APH 0.6 uM 96h (Inter)	APH 0.6 uM 96h	Inter	RDC-chr10-73.8	Pcdh15	+	co-directional	1430334	6	4	2	0.666667	7.20468e-07
										APH 0.6 uM 96h (Inter)	APH 0.6 uM 96h	Inter	RDC-chr10-73.8	Pcdh15	+	head-on	11677912	17	8	9	0.470588	5.08565e-07
										APH 0.6 uM 96h (Inter)	APH 0.6 uM 96h	Inter	RDC-chr10-9.2	Samd5	-	co-directional	8333700	27	13	14	0.518519	5.24409e-07
										APH 0.6 uM 96h (Inter)	APH 0.6 uM 96h	Inter	RDC-chr10-9.2	Samd5	-	head-on	7500000	20	12	8	0.4	4.04544e-07
										APH 0.6 uM 96h (Inter)	APH 0.6 uM 96h	Inter	RDC-chr10-90.7	Anks1b	+	head-on	5206320	10	8	2	0.8	1.53659e-06
										APH 0.6 uM 96h (Inter)	APH 0.6 uM 96h	Inter	RDC-chr11-108.9	Cep112	+	co-directional	1375000	11	4	7	0.363636	1.12589e-06
										APH 0.6 uM 96h (Inter)	APH 0.6 uM 96h	Inter	RDC-chr11-108.9	Cep112	+	head-on	2429882	14	7	7	0.5	1.5481e-06
										APH 0.6 uM 96h (Inter)	APH 0.6 uM 96h	Inter	RDC-chr11-113.7	Slc39a11	-	co-directional	3581046	14	9	5	0.357143	1.37363e-06
										APH 0.6 uM 96h (Inter)	APH 0.6 uM 96h	Inter	RDC-chr11-35.9	Tenm2	-	head-on	3784000	11	2	9	0.818182	2.37844e-06
										APH 0.6 uM 96h (Inter)	APH 0.6 uM 96h	Inter	RDC-chr11-47.4	Sgcd	-	co-directional	7570335	23	7	16	0.695652	1.11078e-06
										APH 0.6 uM 96h (Inter)	APH 0.6 uM 96h	Inter	RDC-chr11-47.4	Sgcd	-	head-on	6239667	21	13	8	0.380952	6.08286e-07
										APH 0.6 uM 96h (Inter)	APH 0.6 uM 96h	Inter	RDC-chr12-34.5	Hdac9	-	co-directional	2040819	11	5	6	0.545455	1.06251e-06
										APH 0.6 uM 96h (Inter)	APH 0.6 uM 96h	Inter	RDC-chr12-34.5	Hdac9	-	head-on	895086	6	1	5	0.833333	1.62329e-06
										APH 0.6 uM 96h (Inter)	APH 0.6 uM 96h	Inter	RDC-chr12-4.4	Klhl29	-	co-directional	10999700	26	13	13	0.5	2.32569e-07
										APH 0.6 uM 96h (Inter)	APH 0.6 uM 96h	Inter	RDC-chr12-4.4	Klhl29	-	head-on	10175000	17	9	8	0.470588	2.18888e-07
										APH 0.6 uM 96h (Inter)	APH 0.6 uM 96h	Inter	RDC-chr12-41.4	Immp2l	+	co-directional	7626648	20	7	13	0.35	3.87333e-07
										APH 0.6 uM 96h (Inter)	APH 0.6 uM 96h	Inter	RDC-chr12-41.4	Immp2l	+	head-on	2450000	14	9	5	0.642857	7.11428e-07
										APH 0.6 uM 96h (Inter)	APH 0.6 uM 96h	Inter	RDC-chr12-53.7	Npas3	+	co-directional	4324691	11	4	7	0.363636	4.01397e-07
										APH 0.6 uM 96h (Inter)	APH 0.6 uM 96h	Inter	RDC-chr12-53.7	Npas3	+	head-on	3825000	9	8	1	0.888889	9.81194e-07
										APH 0.6 uM 96h (Inter)	APH 0.6 uM 96h	Inter	RDC-chr12-66.9	Mdga2	-	co-directional	823210	5	4	1	0.2	2.90266e-07
										APH 0.6 uM 96h (Inter)	APH 0.6 uM 96h	Inter	RDC-chr12-66.9	Mdga2	-	head-on	11536360	22	6	16	0.727273	1.05551e-06
										APH 0.6 uM 96h (Inter)	APH 0.6 uM 96h	Inter	RDC-chr12-79.7	Rad51b	+	head-on	1932000	7	4	3	0.571429	2.07039e-06
										APH 0.6 uM 96h (Inter)	APH 0.6 uM 96h	Inter	RDC-chr13-102.9	Mast4	-	co-directional	475083	4	2	2	0.5	9.94465e-07
										APH 0.6 uM 96h (Inter)	APH 0.6 uM 96h	Inter	RDC-chr13-102.9	Mast4	-	head-on	3250000	10	2	8	0.8	1.59114e-06
										APH 0.6 uM 96h (Inter)	APH 0.6 uM 96h	Inter	RDC-chr13-109.6	Pde4d	+	co-directional	7812239	22	16	6	0.727273	1.03369e-06
										APH 0.6 uM 96h (Inter)	APH 0.6 uM 96h	Inter	RDC-chr13-109.6	Pde4d	+	head-on	500000	4	1	3	0.25	3.55332e-07
										APH 0.6 uM 96h (Inter)	APH 0.6 uM 96h	Inter	RDC-chr13-15.7	Gli3	+	co-directional	798830	8	4	4	0.5	1.72414e-06
										APH 0.6 uM 96h (Inter)	APH 0.6 uM 96h	Inter	RDC-chr13-36.3	Fars2	+	co-directional	3444500	10	2	8	0.2	3.2299e-07
										APH 0.6 uM 96h (Inter)	APH 0.6 uM 96h	Inter	RDC-chr13-36.3	Fars2	+	head-on	1648584	6	3	3	0.5	8.07475e-07
										APH 0.6 uM 96h (Inter)	APH 0.6 uM 96h	Inter	RDC-chr13-45.8	Atxn1	-	head-on	3936864	8	1	7	0.875	1.77806e-06
										APH 0.6 uM 96h (Inter)	APH 0.6 uM 96h	Inter	RDC-chr13-77.0	Mctp1	+	co-directional	3500000	10	3	7	0.3	4.35309e-07
										APH 0.6 uM 96h (Inter)	APH 0.6 uM 96h	Inter	RDC-chr13-77.0	Mctp1	+	head-on	2310045	12	2	10	0.166667	2.41839e-07
										APH 0.6 uM 96h (Inter)	APH 0.6 uM 96h	Inter	RDC-chr13-81.4	Adgrv1	-	co-directional	15031492	28	6	22	0.785714	1.37584e-06
										APH 0.6 uM 96h (Inter)	APH 0.6 uM 96h	Inter	RDC-chr14-117.5	Gpc6	+	co-directional	8746311	21	7	14	0.333333	3.13069e-07
										APH 0.6 uM 96h (Inter)	APH 0.6 uM 96h	Inter	RDC-chr14-117.5	Gpc6	+	head-on	25929520	40	28	12	0.7	6.57444e-07
										APH 0.6 uM 96h (Inter)	APH 0.6 uM 96h	Inter	RDC-chr14-12.0	Ptprg	+	co-directional	5612518	19	4	15	0.210526	2.31673e-07
										APH 0.6 uM 96h (Inter)	APH 0.6 uM 96h	Inter	RDC-chr14-12.0	Ptprg	+	head-on	4500000	12	5	7	0.416667	4.5852e-07
										APH 0.6 uM 96h (Inter)	APH 0.6 uM 96h	Inter	RDC-chr14-21.3	Adk	+	co-directional	3181152	13	2	11	0.153846	1.95446e-07
										APH 0.6 uM 96h (Inter)	APH 0.6 uM 96h	Inter	RDC-chr14-21.3	Adk	+	head-on	12476396	23	11	12	0.478261	6.07581e-07
										APH 0.6 uM 96h (Inter)	APH 0.6 uM 96h	Inter	RDC-chr14-25.6	Zmiz1	+	co-directional	4767588	14	8	6	0.571429	1.55514e-06
										APH 0.6 uM 96h (Inter)	APH 0.6 uM 96h	Inter	RDC-chr14-28.1	Erc2	+	co-directional	3328114	14	9	5	0.642857	6.77206e-07
										APH 0.6 uM 96h (Inter)	APH 0.6 uM 96h	Inter	RDC-chr14-28.1	Erc2	+	head-on	14950000	26	14	12	0.538462	5.67233e-07
										APH 0.6 uM 96h (Inter)	APH 0.6 uM 96h	Inter	RDC-chr14-35.1	Grid1	+	co-directional	36842859	51	17	34	0.333333	4.43543e-07
										APH 0.6 uM 96h (Inter)	APH 0.6 uM 96h	Inter	RDC-chr14-38.9	Nrg3	-	co-directional	12847485	31	24	7	0.225806	2.48496e-07
										APH 0.6 uM 96h (Inter)	APH 0.6 uM 96h	Inter	RDC-chr14-38.9	Nrg3	-	head-on	29161163	59	19	40	0.677966	7.4609e-07
										APH 0.6 uM 96h (Inter)	APH 0.6 uM 96h	Inter	RDC-chr14-93.4	Pcdh9	-	co-directional	4261530	13	7	6	0.461538	5.39551e-07
										APH 0.6 uM 96h (Inter)	APH 0.6 uM 96h	Inter	RDC-chr14-93.4	Pcdh9	-	head-on	13717652	26	12	14	0.538462	6.29476e-07
										APH 0.6 uM 96h (Inter)	APH 0.6 uM 96h	Inter	RDC-chr15-30.7	Ctnnd2	+	co-directional	4765545	15	3	12	0.2	2.45989e-07
										APH 0.6 uM 96h (Inter)	APH 0.6 uM 96h	Inter	RDC-chr15-30.7	Ctnnd2	+	head-on	13869576	28	20	8	0.714286	8.78532e-07
										APH 0.6 uM 96h (Inter)	APH 0.6 uM 96h	Inter	RDC-chr15-48.2	Csmd3	-	head-on	2191228	4	1	3	0.75	9.6804e-07
										APH 0.6 uM 96h (Inter)	APH 0.6 uM 96h	Inter	RDC-chr15-73.2	Trappc9	-	co-directional	2174278	18	11	7	0.388889	6.2927e-07
										APH 0.6 uM 96h (Inter)	APH 0.6 uM 96h	Inter	RDC-chr15-73.2	Trappc9	-	head-on	1325000	11	7	4	0.363636	5.88408e-07
										APH 0.6 uM 96h (Inter)	APH 0.6 uM 96h	Inter	RDC-chr15-8.3	Nipbl	-	co-directional	147273	3	1	2	0.666667	2.25225e-06
										APH 0.6 uM 96h (Inter)	APH 0.6 uM 96h	Inter	RDC-chr15-8.3	Nipbl	-	head-on	2222181	9	5	4	0.444444	1.5015e-06
										APH 0.6 uM 96h (Inter)	APH 0.6 uM 96h	Inter	RDC-chr15-86.2	Tbc1d22a	+	co-directional	2276920	8	3	5	0.375	7.73582e-07
										APH 0.6 uM 96h (Inter)	APH 0.6 uM 96h	Inter	RDC-chr15-86.2	Tbc1d22a	+	head-on	1401001	7	1	6	0.142857	2.94698e-07
										APH 0.6 uM 96h (Inter)	APH 0.6 uM 96h	Inter	RDC-chr16-24.7	Lpp	+	co-directional	9425069	26	2	24	0.0769231	1.07448e-07
										APH 0.6 uM 96h (Inter)	APH 0.6 uM 96h	Inter	RDC-chr16-24.7	Lpp	+	head-on	2200000	8	5	3	0.625	8.73015e-07
										APH 0.6 uM 96h (Inter)	APH 0.6 uM 96h	Inter	RDC-chr16-40.9	Lsamp	+	co-directional	3419839	14	7	7	0.5	2.8586e-07
										APH 0.6 uM 96h (Inter)	APH 0.6 uM 96h	Inter	RDC-chr16-40.9	Lsamp	+	head-on	24904720	39	25	14	0.641026	3.66487e-07
										APH 0.6 uM 96h (Inter)	APH 0.6 uM 96h	Inter	RDC-chr16-43.4	Zbtb20	+	head-on	10878861	21	14	7	0.666667	1.2869e-06
										APH 0.6 uM 96h (Inter)	APH 0.6 uM 96h	Inter	RDC-chr16-6.5	Rbfox1	+	co-directional	22250850	43	21	22	0.488372	3.793e-07
										APH 0.6 uM 96h (Inter)	APH 0.6 uM 96h	Inter	RDC-chr16-6.5	Rbfox1	+	head-on	5003344	17	11	6	0.647059	5.02546e-07
										APH 0.6 uM 96h (Inter)	APH 0.6 uM 96h	Inter	RDC-chr16-67.2	Cadm2	-	head-on	16315770	30	16	14	0.466667	5.96175e-07
										APH 0.6 uM 96h (Inter)	APH 0.6 uM 96h	Inter	RDC-chr17-10.3	Qk	-	head-on	2696010	10	5	5	0.5	1.85459e-06
										APH 0.6 uM 96h (Inter)	APH 0.6 uM 96h	Inter	RDC-chr17-3.4	Tiam2	+	co-directional	5109013	13	10	3	0.769231	1.72473e-06
										APH 0.6 uM 96h (Inter)	APH 0.6 uM 96h	Inter	RDC-chr17-30.2	Btbd9	-	co-directional	500000	4	3	1	0.25	3.76551e-07
										APH 0.6 uM 96h (Inter)	APH 0.6 uM 96h	Inter	RDC-chr17-30.2	Btbd9	-	head-on	10700941	23	8	15	0.652174	9.82308e-07
										APH 0.6 uM 96h (Inter)	APH 0.6 uM 96h	Inter	RDC-chr17-50.7	Tbc1d5	-	head-on	3892779	9	3	6	0.666667	1.54132e-06
										APH 0.6 uM 96h (Inter)	APH 0.6 uM 96h	Inter	RDC-chr17-62.7	Efna5	-	co-directional	1272250	9	4	5	0.555556	1.82854e-06
										APH 0.6 uM 96h (Inter)	APH 0.6 uM 96h	Inter	RDC-chr17-62.7	Efna5	-	head-on	400000	4	2	2	0.5	1.64568e-06
										APH 0.6 uM 96h (Inter)	APH 0.6 uM 96h	Inter	RDC-chr17-67.0	Ptprm	-	co-directional	2259312	8	4	4	0.5	7.20996e-07
										APH 0.6 uM 96h (Inter)	APH 0.6 uM 96h	Inter	RDC-chr17-67.0	Ptprm	-	head-on	6988207	17	2	15	0.882353	1.27235e-06
										APH 0.6 uM 96h (Inter)	APH 0.6 uM 96h	Inter	RDC-chr17-86.3	Prkce	+	co-directional	6942888	18	14	4	0.777778	9.73029e-07
										APH 0.6 uM 96h (Inter)	APH 0.6 uM 96h	Inter	RDC-chr17-86.3	Prkce	+	head-on	3600000	9	3	6	0.333333	4.17012e-07
										APH 0.6 uM 96h (Inter)	APH 0.6 uM 96h	Inter	RDC-chr17-90.6	Nrxn1	-	co-directional	18525000	39	23	16	0.410256	5.50757e-07
										APH 0.6 uM 96h (Inter)	APH 0.6 uM 96h	Inter	RDC-chr17-90.6	Nrxn1	-	head-on	2168355	11	5	6	0.545455	7.32257e-07
										APH 0.6 uM 96h (Inter)	APH 0.6 uM 96h	Inter	RDC-chr18-25.2	Fhod3	+	co-directional	19984252	44	10	34	0.227273	2.23792e-07
										APH 0.6 uM 96h (Inter)	APH 0.6 uM 96h	Inter	RDC-chr18-25.2	Fhod3	+	head-on	5500000	20	12	8	0.6	5.90811e-07
										APH 0.6 uM 96h (Inter)	APH 0.6 uM 96h	Inter	RDC-chr18-35.4	Sil1	-	co-directional	4381542	11	4	7	0.636364	1.11935e-06
										APH 0.6 uM 96h (Inter)	APH 0.6 uM 96h	Inter	RDC-chr18-35.4	Sil1	-	head-on	510573	3	1	2	0.666667	1.17265e-06
										APH 0.6 uM 96h (Inter)	APH 0.6 uM 96h	Inter	RDC-chr18-69.5	Tcf4	+	co-directional	593844	4	2	2	0.5	1.32254e-06
										APH 0.6 uM 96h (Inter)	APH 0.6 uM 96h	Inter	RDC-chr18-69.5	Tcf4	+	head-on	688800	3	2	1	0.666667	1.76338e-06
										APH 0.6 uM 96h (Inter)	APH 0.6 uM 96h	Inter	RDC-chr18-71.8	Dcc	-	co-directional	5138495	25	18	7	0.28	4.07677e-07
										APH 0.6 uM 96h (Inter)	APH 0.6 uM 96h	Inter	RDC-chr18-71.8	Dcc	-	head-on	8250000	30	13	17	0.566667	8.25061e-07
										APH 0.6 uM 96h (Inter)	APH 0.6 uM 96h	Inter	RDC-chr19-31.1	Prkg1	-	co-directional	36500040	60	41	19	0.316667	2.59323e-07
										APH 0.6 uM 96h (Inter)	APH 0.6 uM 96h	Inter	RDC-chr19-31.1	Prkg1	-	head-on	45346756	74	26	48	0.648649	5.31188e-07
										APH 0.6 uM 96h (Inter)	APH 0.6 uM 96h	Inter	RDC-chr19-5.8	Malat1	-	co-directional	456535	5	3	2	0.4	3.81185e-06
										APH 0.6 uM 96h (Inter)	APH 0.6 uM 96h	Inter	RDC-chr2-141.0	Macrod2	+	co-directional	10892553	21	8	13	0.380952	6.75447e-07
										APH 0.6 uM 96h (Inter)	APH 0.6 uM 96h	Inter	RDC-chr2-161.9	Ptprt	-	co-directional	2416568	11	8	3	0.272727	3.12045e-07
										APH 0.6 uM 96h (Inter)	APH 0.6 uM 96h	Inter	RDC-chr2-161.9	Ptprt	-	head-on	21592296	33	8	25	0.757576	8.66791e-07
										APH 0.6 uM 96h (Inter)	APH 0.6 uM 96h	Inter	RDC-chr2-41.2	Lrp1b	-	co-directional	10680000	20	4	16	0.8	1.49813e-06
										APH 0.6 uM 96h (Inter)	APH 0.6 uM 96h	Inter	RDC-chr3-119.0	Dpyd	+	head-on	6000000	16	9	7	0.5625	1.06268e-06
										APH 0.6 uM 96h (Inter)	APH 0.6 uM 96h	Inter	RDC-chr3-127.0	Ank2	-	co-directional	1350000	5	1	4	0.8	2.96296e-06
										APH 0.6 uM 96h (Inter)	APH 0.6 uM 96h	Inter	RDC-chr3-141.8	Unc5c	+	head-on	14560320	20	11	9	0.55	7.55478e-07
										APH 0.6 uM 96h (Inter)	APH 0.6 uM 96h	Inter	RDC-chr3-148.9	Adgrl2	-	co-directional	2420000	10	6	4	0.4	1.65289e-06
										APH 0.6 uM 96h (Inter)	APH 0.6 uM 96h	Inter	RDC-chr3-157.0	Negr1	+	head-on	10349520	20	14	6	0.7	1.22254e-06
										APH 0.6 uM 96h (Inter)	APH 0.6 uM 96h	Inter	RDC-chr3-158.1	Lrrc7	-	head-on	8760000	20	8	12	0.6	1.36986e-06
										APH 0.6 uM 96h (Inter)	APH 0.6 uM 96h	Inter	RDC-chr3-24.6	Naaladl2	-	co-directional	46190400	60	40	20	0.333333	2.92649e-07
										APH 0.6 uM 96h (Inter)	APH 0.6 uM 96h	Inter	RDC-chr3-24.6	Naaladl2	-	head-on	6645276	18	3	15	0.833333	7.31622e-07
										APH 0.6 uM 96h (Inter)	APH 0.6 uM 96h	Inter	RDC-chr3-25.9	Nlgn1	-	co-directional	7255481	17	10	7	0.411765	6.6076e-07
										APH 0.6 uM 96h (Inter)	APH 0.6 uM 96h	Inter	RDC-chr3-25.9	Nlgn1	-	head-on	1767375	9	1	8	0.888889	1.4264e-06
										APH 0.6 uM 96h (Inter)	APH 0.6 uM 96h	Inter	RDC-chr3-55.7	Nbea	-	head-on	2128000	8	3	5	0.625	2.34962e-06
										APH 0.6 uM 96h (Inter)	APH 0.6 uM 96h	Inter	RDC-chr3-86.8	Lrba	+	co-directional	1233057	7	6	1	0.857143	2.35479e-06
										APH 0.6 uM 96h (Inter)	APH 0.6 uM 96h	Inter	RDC-chr3-88.6	Ash1l	+	co-directional	9413776	15	8	7	0.533333	3.93795e-07
										APH 0.6 uM 96h (Inter)	APH 0.6 uM 96h	Inter	RDC-chr3-88.6	Ash1l	+	head-on	5591182	14	6	8	0.428571	3.16442e-07
										APH 0.6 uM 96h (Inter)	APH 0.6 uM 96h	Inter	RDC-chr4-104.3	Dab1	+	co-directional	500000	4	2	2	0.5	5.9252e-07
										APH 0.6 uM 96h (Inter)	APH 0.6 uM 96h	Inter	RDC-chr4-104.3	Dab1	+	head-on	9432980	24	14	10	0.583333	6.91274e-07
										APH 0.6 uM 96h (Inter)	APH 0.6 uM 96h	Inter	RDC-chr4-110.6	Agbl4	+	co-directional	19838601	27	11	16	0.407407	4.17065e-07
										APH 0.6 uM 96h (Inter)	APH 0.6 uM 96h	Inter	RDC-chr4-110.6	Agbl4	+	head-on	3631215	15	12	3	0.8	8.18964e-07
										APH 0.6 uM 96h (Inter)	APH 0.6 uM 96h	Inter	RDC-chr4-155.4	Prkcz	-	co-directional	1517394	12	8	4	0.333333	5.71611e-07
										APH 0.6 uM 96h (Inter)	APH 0.6 uM 96h	Inter	RDC-chr4-155.4	Prkcz	-	head-on	1287879	7	1	6	0.857143	1.46986e-06
										APH 0.6 uM 96h (Inter)	APH 0.6 uM 96h	Inter	RDC-chr4-20.4	Nkain3	-	co-directional	2408530	10	7	3	0.3	7.40211e-07
										APH 0.6 uM 96h (Inter)	APH 0.6 uM 96h	Inter	RDC-chr4-20.4	Nkain3	-	head-on	1315496	8	2	6	0.75	1.85053e-06
										APH 0.6 uM 96h (Inter)	APH 0.6 uM 96h	Inter	RDC-chr4-65.8	Astn2	-	head-on	26631622	34	15	19	0.558824	7.00953e-07
										APH 0.6 uM 96h (Inter)	APH 0.6 uM 96h	Inter	RDC-chr4-76.2	Ptprd	-	co-directional	1625445	9	7	2	0.222222	4.95816e-07
										APH 0.6 uM 96h (Inter)	APH 0.6 uM 96h	Inter	RDC-chr4-76.2	Ptprd	-	head-on	1605540	6	1	5	0.833333	1.85931e-06
										APH 0.6 uM 96h (Inter)	APH 0.6 uM 96h	Inter	RDC-chr4-89.3	Gm12610	+	head-on	327354	3	1	2	0.333333	1.25313e-06
										APH 0.6 uM 96h (Inter)	APH 0.6 uM 96h	Inter	RDC-chr4-98.0	Nfia	+	co-directional	894948	4	3	1	0.75	1.72018e-06
										APH 0.6 uM 96h (Inter)	APH 0.6 uM 96h	Inter	RDC-chr4-98.0	Nfia	+	head-on	1273578	6	5	1	0.833333	1.91131e-06
										APH 0.6 uM 96h (Inter)	APH 0.6 uM 96h	Inter	RDC-chr5-125.2	Tmem132b	+	co-directional	1953426	7	4	3	0.571429	7.86859e-07
										APH 0.6 uM 96h (Inter)	APH 0.6 uM 96h	Inter	RDC-chr5-125.2	Tmem132b	+	head-on	300000	2	1	1	0.5	6.88501e-07
										APH 0.6 uM 96h (Inter)	APH 0.6 uM 96h	Inter	RDC-chr5-141.7	Sdk1	+	co-directional	2941896	12	5	7	0.416667	3.98312e-07
										APH 0.6 uM 96h (Inter)	APH 0.6 uM 96h	Inter	RDC-chr5-141.7	Sdk1	+	head-on	49657288	62	32	30	0.516129	4.93393e-07
										APH 0.6 uM 96h (Inter)	APH 0.6 uM 96h	Inter	RDC-chr5-20.0	Magi2	+	co-directional	5525000	17	15	2	0.882353	6.46405e-07
										APH 0.6 uM 96h (Inter)	APH 0.6 uM 96h	Inter	RDC-chr5-20.0	Magi2	+	head-on	30067956	58	35	23	0.603448	4.42082e-07
										APH 0.6 uM 96h (Inter)	APH 0.6 uM 96h	Inter	RDC-chr5-5.1	Cdk14	-	co-directional	2703470	11	7	4	0.363636	6.11697e-07
										APH 0.6 uM 96h (Inter)	APH 0.6 uM 96h	Inter	RDC-chr5-5.1	Cdk14	-	head-on	2789608	8	5	3	0.375	6.30813e-07
										APH 0.6 uM 96h (Inter)	APH 0.6 uM 96h	Inter	RDC-chr5-57.9	Pcdh7	+	head-on	9546560	20	9	11	0.45	9.17901e-07
										APH 0.6 uM 96h (Inter)	APH 0.6 uM 96h	Inter	RDC-chr5-81.5	Adgrl3	+	co-directional	12892153	29	8	21	0.275862	3.27211e-07
										APH 0.6 uM 96h (Inter)	APH 0.6 uM 96h	Inter	RDC-chr5-81.5	Adgrl3	+	head-on	8368773	21	14	7	0.666667	7.90761e-07
										APH 0.6 uM 96h (Inter)	APH 0.6 uM 96h	Inter	RDC-chr6-118.9	Cacna1c	-	head-on	2790200	8	6	2	0.25	4.25496e-07
										APH 0.6 uM 96h (Inter)	APH 0.6 uM 96h	Inter	RDC-chr6-27.8	Grm8	-	co-directional	6386808	12	9	3	0.25	4.69718e-07
										APH 0.6 uM 96h (Inter)	APH 0.6 uM 96h	Inter	RDC-chr6-28.8	Snd1	+	head-on	1563695	5	4	1	0.8	2.55804e-06
										APH 0.6 uM 96h (Inter)	APH 0.6 uM 96h	Inter	RDC-chr6-33.6	Exoc4	+	co-directional	4417326	18	5	13	0.277778	3.82923e-07
										APH 0.6 uM 96h (Inter)	APH 0.6 uM 96h	Inter	RDC-chr6-33.6	Exoc4	+	head-on	4320072	9	7	2	0.777778	1.07218e-06
										APH 0.6 uM 96h (Inter)	APH 0.6 uM 96h	Inter	RDC-chr6-43.5	Tpk1	-	head-on	613080	7	2	5	0.714286	2.19783e-06
										APH 0.6 uM 96h (Inter)	APH 0.6 uM 96h	Inter	RDC-chr6-61.8	Ccser1	+	co-directional	9903411	25	10	15	0.4	3.44873e-07
										APH 0.6 uM 96h (Inter)	APH 0.6 uM 96h	Inter	RDC-chr6-61.8	Ccser1	+	head-on	3669201	14	7	7	0.5	4.31091e-07
										APH 0.6 uM 96h (Inter)	APH 0.6 uM 96h	Inter	RDC-chr6-63.9	Grid2	+	head-on	30821028	28	13	15	0.464286	3.25333e-07
										APH 0.6 uM 96h (Inter)	APH 0.6 uM 96h	Inter	RDC-chr6-77.5	Ctnna2	-	co-directional	54632686	62	36	26	0.419355	3.52007e-07
										APH 0.6 uM 96h (Inter)	APH 0.6 uM 96h	Inter	RDC-chr6-77.5	Ctnna2	-	head-on	625000	5	2	3	0.6	5.0364e-07
										APH 0.6 uM 96h (Inter)	APH 0.6 uM 96h	Inter	RDC-chr6-84.8	Exoc6b	-	co-directional	1975730	5	4	1	0.2	3.51629e-07
										APH 0.6 uM 96h (Inter)	APH 0.6 uM 96h	Inter	RDC-chr6-93.8	Magi1	-	co-directional	2433788	7	4	3	0.428571	6.47631e-07
										APH 0.6 uM 96h (Inter)	APH 0.6 uM 96h	Inter	RDC-chr6-93.8	Magi1	-	head-on	3140680	10	4	6	0.6	9.06684e-07
										APH 0.6 uM 96h (Inter)	APH 0.6 uM 96h	Inter	RDC-chr6-99.2	Foxp1	-	co-directional	4735830	10	6	4	0.4	5.45372e-07
										APH 0.6 uM 96h (Inter)	APH 0.6 uM 96h	Inter	RDC-chr6-99.2	Foxp1	-	head-on	2338749	9	6	3	0.333333	4.54477e-07
										APH 0.6 uM 96h (Inter)	APH 0.6 uM 96h	Inter	RDC-chr7-102.1	Stim1	+	co-directional	9900000	22	10	12	0.454545	1.0101e-06
										APH 0.6 uM 96h (Inter)	APH 0.6 uM 96h	Inter	RDC-chr7-112.6	Tead1	+	co-directional	5071136	14	10	4	0.714286	1.03436e-06
										APH 0.6 uM 96h (Inter)	APH 0.6 uM 96h	Inter	RDC-chr7-112.6	Tead1	+	head-on	1969998	6	1	5	0.166667	2.41351e-07
										APH 0.6 uM 96h (Inter)	APH 0.6 uM 96h	Inter	RDC-chr7-115.8	Sox6	-	co-directional	4875000	13	5	8	0.615385	7.56444e-07
										APH 0.6 uM 96h (Inter)	APH 0.6 uM 96h	Inter	RDC-chr7-115.8	Sox6	-	head-on	2791683	12	6	6	0.5	6.14611e-07
										APH 0.6 uM 96h (Inter)	APH 0.6 uM 96h	Inter	RDC-chr7-134.9	Dock1	+	co-directional	5583984	16	7	9	0.4375	7.5306e-07
										APH 0.6 uM 96h (Inter)	APH 0.6 uM 96h	Inter	RDC-chr7-134.9	Dock1	+	head-on	1855712	8	7	1	0.875	1.50612e-06
										APH 0.6 uM 96h (Inter)	APH 0.6 uM 96h	Inter	RDC-chr7-91.7	Dlg2	+	co-directional	525000	3	1	2	0.333333	4.59015e-07
										APH 0.6 uM 96h (Inter)	APH 0.6 uM 96h	Inter	RDC-chr7-91.7	Dlg2	+	head-on	7546428	18	12	6	0.666667	9.18031e-07
										APH 0.6 uM 96h (Inter)	APH 0.6 uM 96h	Inter	RDC-chr7-96.8	Tenm4	+	co-directional	6325000	21	15	6	0.714286	5.54175e-07
										APH 0.6 uM 96h (Inter)	APH 0.6 uM 96h	Inter	RDC-chr7-96.8	Tenm4	+	head-on	4250000	22	12	10	0.545455	4.23188e-07
										APH 0.6 uM 96h (Inter)	APH 0.6 uM 96h	Inter	RDC-chr8-11.3	Col4a2	+	head-on	14038234	46	34	12	0.73913	2.13622e-06
										APH 0.6 uM 96h (Inter)	APH 0.6 uM 96h	Inter	RDC-chr8-114.8	Wwox	+	co-directional	6652748	29	15	14	0.517241	5.31856e-07
										APH 0.6 uM 96h (Inter)	APH 0.6 uM 96h	Inter	RDC-chr8-114.8	Wwox	+	head-on	7900000	32	15	17	0.46875	4.81994e-07
										APH 0.6 uM 96h (Inter)	APH 0.6 uM 96h	Inter	RDC-chr8-118.8	Cdh13	+	co-directional	8075000	19	9	10	0.473684	3.93995e-07
										APH 0.6 uM 96h (Inter)	APH 0.6 uM 96h	Inter	RDC-chr8-118.8	Cdh13	+	head-on	37353267	51	33	18	0.647059	5.38203e-07
										APH 0.6 uM 96h (Inter)	APH 0.6 uM 96h	Inter	RDC-chr8-120.4	Gse1	+	co-directional	1595052	8	5	3	0.625	1.35641e-06
										APH 0.6 uM 96h (Inter)	APH 0.6 uM 96h	Inter	RDC-chr8-120.4	Gse1	+	head-on	1000000	8	7	1	0.875	1.89898e-06
										APH 0.6 uM 96h (Inter)	APH 0.6 uM 96h	Inter	RDC-chr8-127.3	Pard3	+	co-directional	6803986	14	2	12	0.142857	2.38258e-07
										APH 0.6 uM 96h (Inter)	APH 0.6 uM 96h	Inter	RDC-chr8-16.8	Csmd1	-	co-directional	4270873	20	12	8	0.4	3.18557e-07
										APH 0.6 uM 96h (Inter)	APH 0.6 uM 96h	Inter	RDC-chr8-16.8	Csmd1	-	head-on	14150000	38	11	27	0.710526	5.65858e-07
										APH 0.6 uM 96h (Inter)	APH 0.6 uM 96h	Inter	RDC-chr8-18.8	Mcph1	+	co-directional	158356	2	1	1	0.5	1.66984e-06
										APH 0.6 uM 96h (Inter)	APH 0.6 uM 96h	Inter	RDC-chr8-18.8	Mcph1	+	head-on	660756	3	2	1	0.666667	2.22645e-06
										APH 0.6 uM 96h (Inter)	APH 0.6 uM 96h	Inter	RDC-chr8-38.2	Sgcz	-	co-directional	1185510	6	4	2	0.333333	6.211e-07
										APH 0.6 uM 96h (Inter)	APH 0.6 uM 96h	Inter	RDC-chr8-38.2	Sgcz	-	head-on	4747358	14	5	9	0.642857	1.19784e-06
										APH 0.6 uM 96h (Inter)	APH 0.6 uM 96h	Inter	RDC-chr8-48.5	Tenm3	-	co-directional	1626288	6	4	2	0.333333	3.03057e-07
										APH 0.6 uM 96h (Inter)	APH 0.6 uM 96h	Inter	RDC-chr8-48.5	Tenm3	-	head-on	20822040	43	10	33	0.767442	6.97735e-07
										APH 0.6 uM 96h (Inter)	APH 0.6 uM 96h	Inter	RDC-chr8-50.4	1700019L22Rik	-	head-on	8153462	18	8	10	0.555556	5.66306e-07
										APH 0.6 uM 96h (Inter)	APH 0.6 uM 96h	Inter	RDC-chr9-110.2	Map4	+	head-on	3952000	13	6	7	0.461538	1.51822e-06
										APH 0.6 uM 96h (Inter)	APH 0.6 uM 96h	Inter	RDC-chr9-116.9	Rbms3	-	co-directional	12500000	20	11	9	0.45	5.24994e-07
										APH 0.6 uM 96h (Inter)	APH 0.6 uM 96h	Inter	RDC-chr9-116.9	Rbms3	-	head-on	464306	4	2	2	0.5	5.83326e-07
										APH 0.6 uM 96h (Inter)	APH 0.6 uM 96h	Inter	RDC-chr9-13.7	Maml2	+	co-directional	2505576	14	10	4	0.714286	1.5873e-06
										APH 0.6 uM 96h (Inter)	APH 0.6 uM 96h	Inter	RDC-chr9-13.7	Maml2	+	head-on	200000	2	1	1	0.5	1.11111e-06
										APH 0.6 uM 96h (Inter)	APH 0.6 uM 96h	Inter	RDC-chr9-56.3	Peak1	-	co-directional	1553712	9	4	5	0.555556	1.02191e-06
										APH 0.6 uM 96h (Inter)	APH 0.6 uM 96h	Inter	RDC-chr9-56.3	Peak1	-	head-on	198965	2	1	1	0.5	9.19721e-07
										APH 0.6 uM 96h (Inter)	APH 0.6 uM 96h	Inter	RDC-chr9-67.1	Tln2	-	head-on	9133803	21	7	14	0.666667	1.51462e-06
										APH 0.6 uM 96h (Inter)	APH 0.6 uM 96h	Inter	RDC-chr9-69.1	Rora	+	co-directional	747698	5	1	4	0.2	2.12787e-07
										APH 0.6 uM 96h (Inter)	APH 0.6 uM 96h	Inter	RDC-chr9-69.1	Rora	+	head-on	14026621	25	12	13	0.48	5.1069e-07
										APH 0.6 uM 96h (Inter)	APH 0.6 uM 96h	Inter	RDC-chrX-120.6	Pcdh11x	+	co-directional	8065620	20	6	14	0.3	4.64554e-07
										APH 0.6 uM 96h (Inter)	APH 0.6 uM 96h	Inter	RDC-chrX-120.6	Pcdh11x	+	head-on	2182491	9	6	3	0.666667	1.03234e-06
										APH 0.6 uM 96h (Inter)	APH 0.6 uM 96h	Inter	RDC-chrX-130.2	Diaph2	+	head-on	5332624	11	5	6	0.454545	7.57205e-07
										APH 0.6 uM 96h (Inter)	APH 0.6 uM 96h	Inter	RDC-chrX-169.9	Mid1	+	co-directional	445020	4	3	1	0.75	1.72062e-06
										APH 0.6 uM 96h (Inter)	APH 0.6 uM 96h	Inter	RDC-chrX-169.9	Mid1	+	head-on	5518795	17	9	8	0.529412	1.21455e-06
										APH 0.6 uM 96h (Inter)	APH 0.6 uM 96h	Inter	RDC-chrX-83.5	Dmd	+	co-directional	1391771	8	5	3	0.625	1.09876e-06
										APH 0.6 uM 96h (Inter)	APH 0.6 uM 96h	Inter	RDC-chrX-83.5	Dmd	+	head-on	1575000	7	2	5	0.285714	5.0229e-07
										APH 0.6 uM 96h (Inter)	APH 0.6 uM 96h	Inter	RDC-chrX-84.6	Dmd	+	co-directional	401727	3	2	1	0.666667	1.15874e-06
										APH 0.6 uM 96h (Inter)	APH 0.6 uM 96h	Inter	RDC-chrX-84.6	Dmd	+	head-on	1765716	4	1	3	0.25	4.34527e-07
										APH 0.6 uM 96h (Inter)	APH 0.6 uM 96h	Inter	RDC-chrX-87.4	Il1rapl1	-	co-directional	13750000	22	10	12	0.545455	4.80917e-07
										APH 0.6 uM 96h (Inter)	APH 0.6 uM 96h	Inter	RDC-chrX-87.4	Il1rapl1	-	head-on	2577978	10	4	6	0.6	5.29008e-07
										APH 0.6 uM 96h (Intra)	APH 0.6 uM 96h	Intra	RDC-chr12-34.5	Hdac9	-	co-directional	1640819	9	2	7	0.777778	1.51507e-06
										APH 0.6 uM 96h (Intra)	APH 0.6 uM 96h	Intra	RDC-chr12-4.4	Klhl29	-	co-directional	12649890	28	21	7	0.25	1.16284e-07
										APH 0.6 uM 96h (Intra)	APH 0.6 uM 96h	Intra	RDC-chr12-4.4	Klhl29	-	head-on	21200000	38	21	17	0.447368	2.08088e-07
										APH 0.6 uM 96h (Intra)	APH 0.6 uM 96h	Intra	RDC-chr12-41.4	Immp2l	+	co-directional	19720224	56	32	24	0.571429	6.32381e-07
										APH 0.6 uM 96h (Intra)	APH 0.6 uM 96h	Intra	RDC-chr12-41.4	Immp2l	+	head-on	7700000	44	7	37	0.159091	1.76061e-07
										APH 0.6 uM 96h (Intra)	APH 0.6 uM 96h	Intra	RDC-chr12-53.7	Npas3	+	co-directional	3416680	8	2	6	0.25	2.75961e-07
										APH 0.6 uM 96h (Intra)	APH 0.6 uM 96h	Intra	RDC-chr12-53.7	Npas3	+	head-on	2975000	7	6	1	0.857143	9.46151e-07
										APH 0.6 uM 96h (Intra)	APH 0.6 uM 96h	Intra	RDC-chr12-66.9	Mdga2	-	head-on	6816940	13	5	8	0.615385	8.93128e-07
										APH 0.6 uM 96h (Intra)	APH 0.6 uM 96h	Intra	RDC-chr12-79.7	Rad51b	+	head-on	2760000	10	6	4	0.6	2.17391e-06
										APH 0.6 uM 96h (Intra)	APH 0.6 uM 96h	Intra	RDC-chr5-125.2	Tmem132b	+	co-directional	3305710	12	9	3	0.75	1.03275e-06
										APH 0.6 uM 96h (Intra)	APH 0.6 uM 96h	Intra	RDC-chr5-125.2	Tmem132b	+	head-on	1228220	9	3	6	0.333333	4.59001e-07
										APH 0.6 uM 96h (Intra)	APH 0.6 uM 96h	Intra	RDC-chr5-141.7	Sdk1	+	co-directional	2696738	11	2	9	0.181818	1.73809e-07
										APH 0.6 uM 96h (Intra)	APH 0.6 uM 96h	Intra	RDC-chr5-141.7	Sdk1	+	head-on	74485932	93	54	39	0.580645	5.55067e-07
										APH 0.6 uM 96h (Intra)	APH 0.6 uM 96h	Intra	RDC-chr5-20.0	Magi2	+	co-directional	15925000	49	37	12	0.755102	5.53182e-07
										APH 0.6 uM 96h (Intra)	APH 0.6 uM 96h	Intra	RDC-chr5-20.0	Magi2	+	head-on	75713391	144	90	54	0.625	4.5787e-07
										APH 0.6 uM 96h (Intra)	APH 0.6 uM 96h	Intra	RDC-chr5-5.1	Cdk14	-	head-on	6625319	19	4	15	0.789474	1.32803e-06
										APH 0.6 uM 96h (Intra)	APH 0.6 uM 96h	Intra	RDC-chr5-57.9	Pcdh7	+	head-on	33890288	71	46	25	0.647887	1.32155e-06
										APH 0.6 uM 96h (Intra)	APH 0.6 uM 96h	Intra	RDC-chr5-81.5	Adgrl3	+	co-directional	72018234	162	80	82	0.493827	5.85749e-07
										APH 0.6 uM 96h (Intra)	APH 0.6 uM 96h	Intra	RDC-chr5-81.5	Adgrl3	+	head-on	67348697	169	142	27	0.840237	9.96639e-07
										APH 0.6 uM 96h (Intra)	APH 0.6 uM 96h	Intra	RDC-chr6-118.9	Cacna1c	-	co-directional	4059175	17	11	6	0.352941	6.007e-07
										APH 0.6 uM 96h (Intra)	APH 0.6 uM 96h	Intra	RDC-chr6-118.9	Cacna1c	-	head-on	7673050	22	15	7	0.318182	5.4154e-07
										APH 0.6 uM 96h (Intra)	APH 0.6 uM 96h	Intra	RDC-chr6-27.8	Grm8	-	co-directional	18095956	34	24	10	0.294118	5.5261e-07
										APH 0.6 uM 96h (Intra)	APH 0.6 uM 96h	Intra	RDC-chr6-28.8	Snd1	+	head-on	8443953	27	22	5	0.814815	2.60541e-06
										APH 0.6 uM 96h (Intra)	APH 0.6 uM 96h	Intra	RDC-chr6-33.6	Exoc4	+	co-directional	10552501	43	5	38	0.116279	1.60293e-07
										APH 0.6 uM 96h (Intra)	APH 0.6 uM 96h	Intra	RDC-chr6-33.6	Exoc4	+	head-on	24480408	51	36	15	0.705882	9.73074e-07
										APH 0.6 uM 96h (Intra)	APH 0.6 uM 96h	Intra	RDC-chr6-36.8	Ptn	-	co-directional	2138055	15	4	11	0.733333	2.87184e-06
										APH 0.6 uM 96h (Intra)	APH 0.6 uM 96h	Intra	RDC-chr6-43.5	Tpk1	-	co-directional	1779192	20	10	10	0.5	1.53848e-06
										APH 0.6 uM 96h (Intra)	APH 0.6 uM 96h	Intra	RDC-chr6-43.5	Tpk1	-	head-on	1439240	17	8	9	0.529412	1.62898e-06
										APH 0.6 uM 96h (Intra)	APH 0.6 uM 96h	Intra	RDC-chr6-61.8	Ccser1	+	co-directional	78314700	198	107	91	0.540404	4.65927e-07
										APH 0.6 uM 96h (Intra)	APH 0.6 uM 96h	Intra	RDC-chr6-61.8	Ccser1	+	head-on	48046005	178	98	80	0.550562	4.74684e-07
										APH 0.6 uM 96h (Intra)	APH 0.6 uM 96h	Intra	RDC-chr6-63.9	Grid2	+	co-directional	17623386	54	17	37	0.314815	2.20596e-07
										APH 0.6 uM 96h (Intra)	APH 0.6 uM 96h	Intra	RDC-chr6-63.9	Grid2	+	head-on	394068858	358	213	145	0.594972	4.16907e-07
										APH 0.6 uM 96h (Intra)	APH 0.6 uM 96h	Intra	RDC-chr6-77.5	Ctnna2	-	co-directional	1837820416	2092	866	1226	0.586042	4.91924e-07
										APH 0.6 uM 96h (Intra)	APH 0.6 uM 96h	Intra	RDC-chr6-77.5	Ctnna2	-	head-on	28750000	230	33	197	0.856522	7.18965e-07
										APH 0.6 uM 96h (Intra)	APH 0.6 uM 96h	Intra	RDC-chr6-84.8	Exoc6b	-	co-directional	13282998	38	19	19	0.5	8.79071e-07
										APH 0.6 uM 96h (Intra)	APH 0.6 uM 96h	Intra	RDC-chr6-93.8	Magi1	-	co-directional	13559676	39	22	17	0.435897	6.58702e-07
										APH 0.6 uM 96h (Intra)	APH 0.6 uM 96h	Intra	RDC-chr6-93.8	Magi1	-	head-on	29836460	95	20	75	0.789474	1.19301e-06
										APH 0.6 uM 96h (Intra)	APH 0.6 uM 96h	Intra	RDC-chr6-99.2	Foxp1	-	co-directional	25099899	53	30	23	0.433962	5.91677e-07
										APH 0.6 uM 96h (Intra)	APH 0.6 uM 96h	Intra	RDC-chr6-99.2	Foxp1	-	head-on	14812077	57	15	42	0.736842	1.00463e-06
										APH 0.6 uM 96h (Intra)	APH 0.6 uM 96h	Intra	RDC-chr8-11.3	Col4a2	+	head-on	2136253	7	5	2	0.714286	2.06441e-06
										APH 0.6 uM 96h (Intra)	APH 0.6 uM 96h	Intra	RDC-chr8-114.8	Wwox	+	co-directional	4524744	18	7	11	0.388889	3.99877e-07
										APH 0.6 uM 96h (Intra)	APH 0.6 uM 96h	Intra	RDC-chr8-114.8	Wwox	+	head-on	2550000	12	9	3	0.75	7.71191e-07
										APH 0.6 uM 96h (Intra)	APH 0.6 uM 96h	Intra	RDC-chr8-118.8	Cdh13	+	co-directional	9350000	22	7	15	0.318182	2.64653e-07
										APH 0.6 uM 96h (Intra)	APH 0.6 uM 96h	Intra	RDC-chr8-118.8	Cdh13	+	head-on	18310425	25	13	12	0.52	4.32519e-07
										APH 0.6 uM 96h (Intra)	APH 0.6 uM 96h	Intra	RDC-chr8-127.3	Pard3	+	co-directional	4373991	9	2	7	0.222222	3.70623e-07
										APH 0.6 uM 96h (Intra)	APH 0.6 uM 96h	Intra	RDC-chr8-16.8	Csmd1	-	co-directional	8786788	35	27	8	0.228571	1.82033e-07
										APH 0.6 uM 96h (Intra)	APH 0.6 uM 96h	Intra	RDC-chr8-16.8	Csmd1	-	head-on	22575000	66	48	18	0.272727	2.17198e-07
										APH 0.6 uM 96h (Intra)	APH 0.6 uM 96h	Intra	RDC-chr8-18.8	Mcph1	+	co-directional	475068	6	3	3	0.5	1.66984e-06
										APH 0.6 uM 96h (Intra)	APH 0.6 uM 96h	Intra	RDC-chr8-18.8	Mcph1	+	head-on	1982268	9	8	1	0.888889	2.9686e-06
										APH 0.6 uM 96h (Intra)	APH 0.6 uM 96h	Intra	RDC-chr8-38.2	Sgcz	-	co-directional	3951700	20	15	5	0.25	4.65825e-07
										APH 0.6 uM 96h (Intra)	APH 0.6 uM 96h	Intra	RDC-chr8-38.2	Sgcz	-	head-on	8477425	25	13	12	0.48	8.94384e-07
										APH 0.6 uM 96h (Intra)	APH 0.6 uM 96h	Intra	RDC-chr8-48.5	Tenm3	-	co-directional	7964432	26	19	7	0.269231	2.44777e-07
										APH 0.6 uM 96h (Intra)	APH 0.6 uM 96h	Intra	RDC-chr8-48.5	Tenm3	-	head-on	37622040	75	28	47	0.626667	5.69747e-07
										APH 0.6 uM 96h (Intra)	APH 0.6 uM 96h	Intra	RDC-chr8-50.4	1700019L22Rik	-	head-on	14889497	31	19	12	0.387097	3.94588e-07
										DMSO (Inter)	DMSO	Inter	RDC-chr1-123.7	Dpp10	-	co-directional	1633950	3	2	1	0.333333	6.12014e-07
										DMSO (Inter)	DMSO	Inter	RDC-chr1-126.5	Nckap5	-	co-directional	2512668	4	1	3	0.75	1.18297e-06
										DMSO (Inter)	DMSO	Inter	RDC-chr1-177.0	Akt3	-	head-on	1177639	5	1	4	0.8	1.0403e-06
										DMSO (Inter)	DMSO	Inter	RDC-chr1-179.1	Smyd3	-	co-directional	4920037	9	4	5	0.555556	4.96632e-07
										DMSO (Inter)	DMSO	Inter	RDC-chr1-179.1	Smyd3	-	head-on	250000	2	1	1	0.5	4.46969e-07
										DMSO (Inter)	DMSO	Inter	RDC-chr1-25.4	Adgrb3	-	head-on	2323900	4	2	2	0.5	6.90498e-07
										DMSO (Inter)	DMSO	Inter	RDC-chr1-33.9	Dst	+	co-directional	700953	5	2	3	0.4	4.38835e-07
										DMSO (Inter)	DMSO	Inter	RDC-chr1-33.9	Dst	+	head-on	2717208	7	3	4	0.428571	4.7018e-07
										DMSO (Inter)	DMSO	Inter	RDC-chr1-62.3	Pard3b	+	co-directional	2241483	6	3	3	0.5	4.18251e-07
										DMSO (Inter)	DMSO	Inter	RDC-chr1-62.3	Pard3b	+	head-on	4375000	7	3	4	0.428571	3.58501e-07
										DMSO (Inter)	DMSO	Inter	RDC-chr1-89.7	Agap1	+	co-directional	1049372	4	1	3	0.25	4.72772e-07
										DMSO (Inter)	DMSO	Inter	RDC-chr10-110.1	Nav3	-	co-directional	633843	3	2	1	0.333333	4.8006e-07
										DMSO (Inter)	DMSO	Inter	RDC-chr10-119.9	Grip1	+	co-directional	1620670	7	3	4	0.428571	3.84885e-07
										DMSO (Inter)	DMSO	Inter	RDC-chr10-119.9	Grip1	+	head-on	2100000	4	2	2	0.5	4.49033e-07
										DMSO (Inter)	DMSO	Inter	RDC-chr10-12.7	Utrn	-	co-directional	1616000	4	2	2	0.5	1.23762e-06
										DMSO (Inter)	DMSO	Inter	RDC-chr10-28.3	Ptprk	+	co-directional	878067	3	2	1	0.666667	1.4887e-06
										DMSO (Inter)	DMSO	Inter	RDC-chr10-28.3	Ptprk	+	head-on	465384	3	1	2	0.333333	7.44352e-07
										DMSO (Inter)	DMSO	Inter	RDC-chr10-32.3	Nkain2	-	co-directional	950000	2	1	1	0.5	4.93627e-07
										DMSO (Inter)	DMSO	Inter	RDC-chr10-4.2	Plekhg1	+	co-directional	614928	3	2	1	0.666667	1.42458e-06
										DMSO (Inter)	DMSO	Inter	RDC-chr10-4.2	Plekhg1	+	head-on	1577994	6	3	3	0.5	1.06843e-06
										DMSO (Inter)	DMSO	Inter	RDC-chr10-73.8	Pcdh15	+	head-on	5495488	8	6	2	0.75	8.10526e-07
										DMSO (Inter)	DMSO	Inter	RDC-chr10-9.2	Samd5	-	co-directional	613768	2	1	1	0.5	5.0568e-07
										DMSO (Inter)	DMSO	Inter	RDC-chr10-90.7	Anks1b	+	head-on	3644424	7	6	1	0.857143	1.64635e-06
										DMSO (Inter)	DMSO	Inter	RDC-chr11-108.9	Cep112	+	head-on	347126	2	1	1	0.5	1.5481e-06
										DMSO (Inter)	DMSO	Inter	RDC-chr11-113.7	Slc39a11	-	co-directional	767367	3	2	1	0.333333	1.28205e-06
										DMSO (Inter)	DMSO	Inter	RDC-chr11-35.9	Tenm2	-	head-on	1376000	4	2	2	0.5	1.45349e-06
										DMSO (Inter)	DMSO	Inter	RDC-chr11-47.4	Sgcd	-	head-on	1485635	5	2	3	0.6	9.5805e-07
										DMSO (Inter)	DMSO	Inter	RDC-chr12-4.4	Klhl29	-	co-directional	6174897	14	7	7	0.5	2.32569e-07
										DMSO (Inter)	DMSO	Inter	RDC-chr12-41.4	Immp2l	+	head-on	350000	2	1	1	0.5	5.53333e-07
										DMSO (Inter)	DMSO	Inter	RDC-chr12-53.7	Npas3	+	co-directional	2562510	6	3	3	0.5	5.51921e-07
										DMSO (Inter)	DMSO	Inter	RDC-chr12-53.7	Npas3	+	head-on	1700000	4	1	3	0.25	2.75961e-07
										DMSO (Inter)	DMSO	Inter	RDC-chr12-66.9	Mdga2	-	head-on	2621900	5	4	1	0.2	2.90266e-07
										DMSO (Inter)	DMSO	Inter	RDC-chr12-79.7	Rad51b	+	head-on	828000	3	2	1	0.666667	2.41546e-06
										DMSO (Inter)	DMSO	Inter	RDC-chr13-102.9	Mast4	-	head-on	975000	3	1	2	0.666667	1.32595e-06
										DMSO (Inter)	DMSO	Inter	RDC-chr13-109.6	Pde4d	+	co-directional	1900000	4	1	3	0.25	3.55332e-07
										DMSO (Inter)	DMSO	Inter	RDC-chr13-36.3	Fars2	+	co-directional	1377800	4	3	1	0.75	1.21121e-06
										DMSO (Inter)	DMSO	Inter	RDC-chr13-45.8	Atxn1	-	head-on	984216	2	1	1	0.5	1.01604e-06
										DMSO (Inter)	DMSO	Inter	RDC-chr13-77.0	Mctp1	+	head-on	462905	3	2	1	0.666667	9.67354e-07
										DMSO (Inter)	DMSO	Inter	RDC-chr13-81.4	Adgrv1	-	co-directional	2684195	5	3	2	0.4	7.0043e-07
										DMSO (Inter)	DMSO	Inter	RDC-chr14-117.5	Gpc6	+	co-directional	832982	2	1	1	0.5	4.69603e-07
										DMSO (Inter)	DMSO	Inter	RDC-chr14-117.5	Gpc6	+	head-on	7130618	11	6	5	0.545455	5.12294e-07
										DMSO (Inter)	DMSO	Inter	RDC-chr14-12.0	Ptprg	+	co-directional	1566662	5	2	3	0.4	4.4018e-07
										DMSO (Inter)	DMSO	Inter	RDC-chr14-21.3	Adk	+	head-on	4339616	8	6	2	0.75	9.52797e-07
										DMSO (Inter)	DMSO	Inter	RDC-chr14-25.6	Zmiz1	+	co-directional	1702710	5	2	3	0.4	1.0886e-06
										DMSO (Inter)	DMSO	Inter	RDC-chr14-28.1	Erc2	+	co-directional	915501	3	1	2	0.333333	3.51144e-07
										DMSO (Inter)	DMSO	Inter	RDC-chr14-28.1	Erc2	+	head-on	2300000	4	2	2	0.5	5.26716e-07
										DMSO (Inter)	DMSO	Inter	RDC-chr14-38.9	Nrg3	-	co-directional	3729915	9	7	2	0.222222	2.44552e-07
										DMSO (Inter)	DMSO	Inter	RDC-chr14-38.9	Nrg3	-	head-on	4942570	10	4	6	0.6	6.6029e-07
										DMSO (Inter)	DMSO	Inter	RDC-chr14-93.4	Pcdh9	-	head-on	1582806	3	1	2	0.666667	7.79352e-07
										DMSO (Inter)	DMSO	Inter	RDC-chr15-30.7	Ctnnd2	+	head-on	2972052	6	3	3	0.5	6.14972e-07
										DMSO (Inter)	DMSO	Inter	RDC-chr15-48.2	Csmd3	-	co-directional	450000	2	1	1	0.5	6.4536e-07
										DMSO (Inter)	DMSO	Inter	RDC-chr15-48.2	Csmd3	-	head-on	1095614	2	1	1	0.5	6.4536e-07
										DMSO (Inter)	DMSO	Inter	RDC-chr15-73.2	Trappc9	-	co-directional	799834	7	4	3	0.428571	6.93481e-07
										DMSO (Inter)	DMSO	Inter	RDC-chr15-8.3	Nipbl	-	head-on	493818	2	1	1	0.5	1.68919e-06
										DMSO (Inter)	DMSO	Inter	RDC-chr15-86.2	Tbc1d22a	+	co-directional	569230	2	1	1	0.5	1.03144e-06
										DMSO (Inter)	DMSO	Inter	RDC-chr16-24.7	Lpp	+	head-on	840841	4	3	1	0.75	1.04762e-06
										DMSO (Inter)	DMSO	Inter	RDC-chr16-40.9	Lsamp	+	co-directional	937742	4	2	2	0.5	2.8586e-07
										DMSO (Inter)	DMSO	Inter	RDC-chr16-40.9	Lsamp	+	head-on	7801180	12	4	8	0.333333	1.90573e-07
										DMSO (Inter)	DMSO	Inter	RDC-chr16-6.5	Rbfox1	+	co-directional	2700000	4	3	1	0.75	5.82496e-07
										DMSO (Inter)	DMSO	Inter	RDC-chr16-6.5	Rbfox1	+	head-on	1300000	4	3	1	0.75	5.82496e-07
										DMSO (Inter)	DMSO	Inter	RDC-chr17-3.4	Tiam2	+	co-directional	1572004	4	1	3	0.25	5.60538e-07
										DMSO (Inter)	DMSO	Inter	RDC-chr17-3.4	Tiam2	+	head-on	105998	2	1	1	0.5	1.12108e-06
										DMSO (Inter)	DMSO	Inter	RDC-chr17-30.2	Btbd9	-	head-on	4558311	9	4	5	0.555556	8.36781e-07
										DMSO (Inter)	DMSO	Inter	RDC-chr17-67.0	Ptprm	-	co-directional	1412070	5	4	1	0.2	2.88398e-07
										DMSO (Inter)	DMSO	Inter	RDC-chr17-67.0	Ptprm	-	head-on	1233213	3	2	1	0.333333	4.80664e-07
										DMSO (Inter)	DMSO	Inter	RDC-chr17-90.6	Nrxn1	-	co-directional	2375000	5	2	3	0.6	8.05483e-07
										DMSO (Inter)	DMSO	Inter	RDC-chr18-25.2	Fhod3	+	co-directional	2312893	5	1	4	0.2	1.96937e-07
										DMSO (Inter)	DMSO	Inter	RDC-chr18-25.2	Fhod3	+	head-on	825000	3	2	1	0.666667	6.56456e-07
										DMSO (Inter)	DMSO	Inter	RDC-chr18-35.4	Sil1	-	co-directional	2389932	6	1	5	0.833333	1.46581e-06
										DMSO (Inter)	DMSO	Inter	RDC-chr18-69.5	Tcf4	+	head-on	688800	3	2	1	0.666667	1.76338e-06
										DMSO (Inter)	DMSO	Inter	RDC-chr18-71.8	Dcc	-	co-directional	823636	4	3	1	0.25	3.63997e-07
										DMSO (Inter)	DMSO	Inter	RDC-chr18-71.8	Dcc	-	head-on	1100000	4	3	1	0.25	3.63997e-07
										DMSO (Inter)	DMSO	Inter	RDC-chr19-31.1	Prkg1	-	co-directional	2433336	4	1	3	0.75	6.14186e-07
										DMSO (Inter)	DMSO	Inter	RDC-chr19-31.1	Prkg1	-	head-on	4289558	7	3	4	0.571429	4.67951e-07
										DMSO (Inter)	DMSO	Inter	RDC-chr2-141.0	Macrod2	+	co-directional	2593465	5	3	2	0.6	1.06383e-06
										DMSO (Inter)	DMSO	Inter	RDC-chr2-161.9	Ptprt	-	co-directional	659064	3	1	2	0.666667	7.62777e-07
										DMSO (Inter)	DMSO	Inter	RDC-chr2-161.9	Ptprt	-	head-on	6543120	10	8	2	0.2	2.28833e-07
										DMSO (Inter)	DMSO	Inter	RDC-chr2-41.2	Lrp1b	-	co-directional	2670000	5	4	1	0.2	3.74532e-07
										DMSO (Inter)	DMSO	Inter	RDC-chr3-119.0	Dpyd	+	head-on	1125000	3	2	1	0.666667	1.25948e-06
										DMSO (Inter)	DMSO	Inter	RDC-chr3-127.0	Ank2	-	co-directional	810000	3	2	1	0.333333	1.23457e-06
										DMSO (Inter)	DMSO	Inter	RDC-chr3-141.8	Unc5c	+	head-on	3640080	5	3	2	0.6	8.24158e-07
										DMSO (Inter)	DMSO	Inter	RDC-chr3-148.9	Adgrl2	-	co-directional	968000	4	3	1	0.25	1.03306e-06
										DMSO (Inter)	DMSO	Inter	RDC-chr3-157.0	Negr1	+	head-on	3104856	6	3	3	0.5	8.73243e-07
										DMSO (Inter)	DMSO	Inter	RDC-chr3-158.1	Lrrc7	-	head-on	2190000	5	1	4	0.8	1.82648e-06
										DMSO (Inter)	DMSO	Inter	RDC-chr3-24.6	Naaladl2	-	co-directional	6928560	9	4	5	0.555556	4.87748e-07
										DMSO (Inter)	DMSO	Inter	RDC-chr3-25.9	Nlgn1	-	co-directional	2133965	5	3	2	0.4	6.41881e-07
										DMSO (Inter)	DMSO	Inter	RDC-chr3-88.6	Ash1l	+	co-directional	10631280	15	7	8	0.466667	3.44571e-07
										DMSO (Inter)	DMSO	Inter	RDC-chr3-88.6	Ash1l	+	head-on	3600000	8	4	4	0.5	3.69183e-07
										DMSO (Inter)	DMSO	Inter	RDC-chr4-104.3	Dab1	+	head-on	2054576	7	2	5	0.285714	3.38583e-07
										DMSO (Inter)	DMSO	Inter	RDC-chr4-110.6	Agbl4	+	co-directional	3673815	5	2	3	0.4	4.09482e-07
										DMSO (Inter)	DMSO	Inter	RDC-chr4-110.6	Agbl4	+	head-on	968324	4	3	1	0.75	7.67779e-07
										DMSO (Inter)	DMSO	Inter	RDC-chr4-155.4	Prkcz	-	head-on	804293	4	3	1	0.25	4.28708e-07
										DMSO (Inter)	DMSO	Inter	RDC-chr4-20.4	Nkain3	-	head-on	328874	2	1	1	0.5	1.23368e-06
										DMSO (Inter)	DMSO	Inter	RDC-chr4-65.8	Astn2	-	head-on	3916415	5	2	3	0.6	7.52602e-07
										DMSO (Inter)	DMSO	Inter	RDC-chr4-98.0	Nfia	+	co-directional	447474	2	1	1	0.5	1.14679e-06
										DMSO (Inter)	DMSO	Inter	RDC-chr5-125.2	Tmem132b	+	co-directional	2103997	7	3	4	0.428571	5.90144e-07
										DMSO (Inter)	DMSO	Inter	RDC-chr5-125.2	Tmem132b	+	head-on	251288	2	1	1	0.5	6.88501e-07
										DMSO (Inter)	DMSO	Inter	RDC-chr5-141.7	Sdk1	+	head-on	4805544	6	3	3	0.5	4.77974e-07
										DMSO (Inter)	DMSO	Inter	RDC-chr5-20.0	Magi2	+	head-on	3120045	6	2	4	0.333333	2.44198e-07
										DMSO (Inter)	DMSO	Inter	RDC-chr5-5.1	Cdk14	-	co-directional	491540	2	1	1	0.5	8.41084e-07
										DMSO (Inter)	DMSO	Inter	RDC-chr6-27.8	Grm8	-	co-directional	1064468	2	1	1	0.5	9.39436e-07
										DMSO (Inter)	DMSO	Inter	RDC-chr6-28.8	Snd1	+	head-on	625478	2	1	1	0.5	1.59878e-06
										DMSO (Inter)	DMSO	Inter	RDC-chr6-61.8	Ccser1	+	head-on	825000	3	2	1	0.666667	5.74788e-07
										DMSO (Inter)	DMSO	Inter	RDC-chr6-63.9	Grid2	+	head-on	7705257	7	2	5	0.285714	2.00205e-07
										DMSO (Inter)	DMSO	Inter	RDC-chr6-77.5	Ctnna2	-	co-directional	7402537	9	5	4	0.444444	3.73067e-07
										DMSO (Inter)	DMSO	Inter	RDC-chr6-84.8	Exoc6b	-	co-directional	1185438	3	2	1	0.333333	5.86048e-07
										DMSO (Inter)	DMSO	Inter	RDC-chr6-93.8	Magi1	-	head-on	628136	2	1	1	0.5	7.5557e-07
										DMSO (Inter)	DMSO	Inter	RDC-chr6-99.2	Foxp1	-	co-directional	1894332	4	1	3	0.75	1.02257e-06
										DMSO (Inter)	DMSO	Inter	RDC-chr6-99.2	Foxp1	-	head-on	519722	2	1	1	0.5	6.81715e-07
										DMSO (Inter)	DMSO	Inter	RDC-chr7-102.1	Stim1	+	co-directional	3600000	8	4	4	0.5	1.11111e-06
										DMSO (Inter)	DMSO	Inter	RDC-chr7-112.6	Tead1	+	co-directional	2897792	8	4	4	0.5	7.24053e-07
										DMSO (Inter)	DMSO	Inter	RDC-chr7-112.6	Tead1	+	head-on	1313332	4	1	3	0.25	3.62027e-07
										DMSO (Inter)	DMSO	Inter	RDC-chr7-115.8	Sox6	-	co-directional	1875000	5	3	2	0.4	4.91689e-07
										DMSO (Inter)	DMSO	Inter	RDC-chr7-115.8	Sox6	-	head-on	930561	4	3	1	0.25	3.07305e-07
										DMSO (Inter)	DMSO	Inter	RDC-chr7-91.7	Dlg2	+	head-on	1473213	3	1	2	0.333333	4.59015e-07
										DMSO (Inter)	DMSO	Inter	RDC-chr7-96.8	Tenm4	+	co-directional	3075000	8	4	4	0.5	3.87922e-07
										DMSO (Inter)	DMSO	Inter	RDC-chr8-11.3	Col4a2	+	co-directional	81642	2	1	1	0.5	1.44509e-06
										DMSO (Inter)	DMSO	Inter	RDC-chr8-11.3	Col4a2	+	head-on	915537	3	1	2	0.333333	9.63391e-07
										DMSO (Inter)	DMSO	Inter	RDC-chr8-114.8	Wwox	+	co-directional	797522	4	2	2	0.5	5.14127e-07
										DMSO (Inter)	DMSO	Inter	RDC-chr8-118.8	Cdh13	+	co-directional	3825000	9	3	6	0.333333	2.77256e-07
										DMSO (Inter)	DMSO	Inter	RDC-chr8-118.8	Cdh13	+	head-on	7369012	11	9	2	0.818182	6.80537e-07
										DMSO (Inter)	DMSO	Inter	RDC-chr8-120.4	Gse1	+	co-directional	1616132	7	5	2	0.714286	1.55019e-06
										DMSO (Inter)	DMSO	Inter	RDC-chr8-120.4	Gse1	+	head-on	500000	4	1	3	0.25	5.42565e-07
										DMSO (Inter)	DMSO	Inter	RDC-chr8-127.3	Pard3	+	co-directional	2429995	5	1	4	0.2	3.33561e-07
										DMSO (Inter)	DMSO	Inter	RDC-chr8-38.2	Sgcz	-	co-directional	395170	2	1	1	0.5	9.3165e-07
										DMSO (Inter)	DMSO	Inter	RDC-chr8-48.5	Tenm3	-	head-on	6825000	13	8	5	0.384615	3.49681e-07
										DMSO (Inter)	DMSO	Inter	RDC-chr8-50.4	1700019L22Rik	-	head-on	1209365	3	2	1	0.333333	3.39784e-07
										DMSO (Inter)	DMSO	Inter	RDC-chr9-110.2	Map4	+	head-on	1520000	5	1	4	0.2	6.57895e-07
										DMSO (Inter)	DMSO	Inter	RDC-chr9-116.9	Rbms3	-	co-directional	5625000	9	2	7	0.777778	9.07397e-07
										DMSO (Inter)	DMSO	Inter	RDC-chr9-13.7	Maml2	+	co-directional	294424	2	1	1	0.5	1.11111e-06
										DMSO (Inter)	DMSO	Inter	RDC-chr9-56.3	Peak1	-	co-directional	678712	4	3	1	0.25	4.59861e-07
										DMSO (Inter)	DMSO	Inter	RDC-chr9-56.3	Peak1	-	head-on	350000	2	1	1	0.5	9.19721e-07
										DMSO (Inter)	DMSO	Inter	RDC-chr9-69.1	Rora	+	co-directional	525000	3	2	1	0.666667	7.09292e-07
										DMSO (Inter)	DMSO	Inter	RDC-chr9-69.1	Rora	+	head-on	4467207	8	5	3	0.625	6.64961e-07
										DMSO (Inter)	DMSO	Inter	RDC-chrX-130.2	Diaph2	+	head-on	1454352	3	2	1	0.666667	1.11057e-06
										DMSO (Inter)	DMSO	Inter	RDC-chrX-169.9	Mid1	+	co-directional	1112550	10	9	1	0.9	2.06474e-06
										DMSO (Inter)	DMSO	Inter	RDC-chrX-169.9	Mid1	+	head-on	3570985	11	9	2	0.818182	1.87704e-06
										DMSO (Inter)	DMSO	Inter	RDC-chrX-87.4	Il1rapl1	-	co-directional	4375000	7	5	2	0.285714	2.51909e-07
										DMSO (Intra)	DMSO	Intra	RDC-chr5-125.2	Tmem132b	+	co-directional	3453426	17	9	8	0.529412	7.29001e-07
										DMSO (Intra)	DMSO	Intra	RDC-chr5-125.2	Tmem132b	+	head-on	701288	5	3	2	0.6	8.26202e-07
										DMSO (Intra)	DMSO	Intra	RDC-chr5-141.7	Sdk1	+	co-directional	735474	3	2	1	0.666667	6.37299e-07
										DMSO (Intra)	DMSO	Intra	RDC-chr5-141.7	Sdk1	+	head-on	12013860	15	7	8	0.466667	4.46109e-07
										DMSO (Intra)	DMSO	Intra	RDC-chr5-20.0	Magi2	+	co-directional	5200000	16	12	4	0.75	5.49445e-07
										DMSO (Intra)	DMSO	Intra	RDC-chr5-20.0	Magi2	+	head-on	13520195	26	20	6	0.769231	5.63533e-07
										DMSO (Intra)	DMSO	Intra	RDC-chr5-5.1	Cdk14	-	co-directional	491540	2	1	1	0.5	8.41084e-07
										DMSO (Intra)	DMSO	Intra	RDC-chr5-5.1	Cdk14	-	head-on	1046103	3	1	2	0.666667	1.12145e-06
										DMSO (Intra)	DMSO	Intra	RDC-chr5-57.9	Pcdh7	+	head-on	3818624	8	5	3	0.625	1.27486e-06
										DMSO (Intra)	DMSO	Intra	RDC-chr5-81.5	Adgrl3	+	co-directional	4890127	11	2	9	0.181818	2.15662e-07
										DMSO (Intra)	DMSO	Intra	RDC-chr5-81.5	Adgrl3	+	head-on	4782156	12	9	3	0.75	8.89606e-07
										DMSO (Intra)	DMSO	Intra	RDC-chr6-27.8	Grm8	-	co-directional	1596702	3	2	1	0.333333	6.26291e-07
										DMSO (Intra)	DMSO	Intra	RDC-chr6-28.8	Snd1	+	head-on	1563695	5	3	2	0.6	1.91853e-06
										DMSO (Intra)	DMSO	Intra	RDC-chr6-33.6	Exoc4	+	co-directional	1227035	5	3	2	0.6	8.27113e-07
										DMSO (Intra)	DMSO	Intra	RDC-chr6-33.6	Exoc4	+	head-on	4320072	9	8	1	0.888889	1.22535e-06
										DMSO (Intra)	DMSO	Intra	RDC-chr6-36.8	Ptn	-	co-directional	285074	2	1	1	0.5	1.95807e-06
										DMSO (Intra)	DMSO	Intra	RDC-chr6-43.5	Tpk1	-	co-directional	200000	2	1	1	0.5	1.53848e-06
										DMSO (Intra)	DMSO	Intra	RDC-chr6-61.8	Ccser1	+	co-directional	4865823	12	3	9	0.25	2.15545e-07
										DMSO (Intra)	DMSO	Intra	RDC-chr6-61.8	Ccser1	+	head-on	1013402	5	2	3	0.4	3.44873e-07
										DMSO (Intra)	DMSO	Intra	RDC-chr6-63.9	Grid2	+	co-directional	1958154	6	3	3	0.5	3.50358e-07
										DMSO (Intra)	DMSO	Intra	RDC-chr6-63.9	Grid2	+	head-on	22015020	20	8	12	0.4	2.80287e-07
										DMSO (Intra)	DMSO	Intra	RDC-chr6-77.5	Ctnna2	-	co-directional	39889357	49	29	20	0.408163	3.42613e-07
										DMSO (Intra)	DMSO	Intra	RDC-chr6-77.5	Ctnna2	-	head-on	625000	5	4	1	0.2	1.6788e-07
										DMSO (Intra)	DMSO	Intra	RDC-chr6-84.8	Exoc6b	-	co-directional	4000096	11	5	6	0.545455	9.58987e-07
										DMSO (Intra)	DMSO	Intra	RDC-chr6-93.8	Magi1	-	co-directional	2433788	7	6	1	0.142857	2.15877e-07
										DMSO (Intra)	DMSO	Intra	RDC-chr6-93.8	Magi1	-	head-on	2826612	9	3	6	0.666667	1.00743e-06
										DMSO (Intra)	DMSO	Intra	RDC-chr6-99.2	Foxp1	-	co-directional	3788664	8	3	5	0.625	8.52144e-07
										DMSO (Intra)	DMSO	Intra	RDC-chr6-99.2	Foxp1	-	head-on	2338749	9	2	7	0.777778	1.06045e-06
										DMSO (Intra)	DMSO	Intra	RDC-chr8-11.3	Col4a2	+	head-on	610358	2	1	1	0.5	1.44509e-06
										DMSO (Intra)	DMSO	Intra	RDC-chr8-114.8	Wwox	+	head-on	525000	3	1	2	0.333333	3.42751e-07
										DMSO (Intra)	DMSO	Intra	RDC-chr8-118.8	Cdh13	+	co-directional	1700000	4	2	2	0.5	4.15884e-07
										DMSO (Intra)	DMSO	Intra	RDC-chr8-118.8	Cdh13	+	head-on	2929668	4	3	1	0.75	6.23826e-07
										DMSO (Intra)	DMSO	Intra	RDC-chr8-127.3	Pard3	+	co-directional	3401993	7	2	5	0.285714	4.76515e-07
										DMSO (Intra)	DMSO	Intra	RDC-chr8-16.8	Csmd1	-	head-on	2500000	7	5	2	0.285714	2.27541e-07
										DMSO (Intra)	DMSO	Intra	RDC-chr8-38.2	Sgcz	-	head-on	678194	2	1	1	0.5	9.3165e-07
										DMSO (Intra)	DMSO	Intra	RDC-chr8-48.5	Tenm3	-	co-directional	3576288	12	8	4	0.333333	3.03057e-07
										DMSO (Intra)	DMSO	Intra	RDC-chr8-48.5	Tenm3	-	head-on	10673520	22	15	7	0.318182	2.89281e-07
										DMSO (Intra)	DMSO	Intra	RDC-chr8-50.4	1700019L22Rik	-	head-on	2539017	5	3	2	0.4	4.07741e-07

## Sheet: 6C
Value "tlx_fc" was used to plot figure 6C															rdc_name	tlx_group	tlx_concentration	tlx_translocation	rdc_gene.x	rdc_gene_strand	collision	replication_overlap_length	junctions_count	junctions_sense_count	junctions_anti_count	tlx_fc	tlx_relfc	cate	rdc_gene.y	gene_strand	single_cate	dual_cate
															RDC-chr1-126.5	APH 0.2 uM 96h (Inter)	APH 0.2 uM 96h	Inter	Nckap5	-	co-directional	3140835	5	3	2	0.4	6.30915e-07	Inward-moving	Nckap5	-	0 - 7	0 - 2
															RDC-chr1-126.5	APH 0.6 uM 96h (Inter)	APH 0.6 uM 96h	Inter	Nckap5	-	co-directional	8794338	14	6	8	0.571429	9.01307e-07	Inward-moving	Nckap5	-	0 - 7	0 - 2
tlx_concentration	collision	dual_cate	n	min	mean	median	max								RDC-chr1-126.5	APH 0.3 uM 96h (Inter)	APH 0.3 uM 96h	Inter	Nckap5	-	co-directional	16332342	26	14	12	0.461538	7.27979e-07	Inward-moving	Nckap5	-	0 - 7	0 - 2
DMSO	co-directional	0 - 2	13	0.2	0.511966	0.5	0.75								RDC-chr1-126.5	APH 0.4 uM 96h (Inter)	APH 0.4 uM 96h	Inter	Nckap5	-	co-directional	6281670	10	8	2	0.2	3.15457e-07	Inward-moving	Nckap5	-	0 - 7	0 - 2
DMSO	co-directional	3 - 6	19	0.25	0.483083	0.428571	0.8								RDC-chr1-126.5	DMSO (Inter)	DMSO	Inter	Nckap5	-	co-directional	2512668	4	1	3	0.75	1.18297e-06	Inward-moving	Nckap5	-	0 - 7	0 - 2
DMSO	co-directional	> 6	22	0.2	0.462374	0.5	0.833333								RDC-chr1-177	APH 0.4 uM 96h (Inter)	APH 0.4 uM 96h	Inter	Akt3	-	head-on	1636852	7	4	3	0.428571	5.57302e-07	Inward-moving	Akt3	-	> 18	3 - 6
DMSO	head-on	0 - 2	22	0.2	0.531385	0.535714	0.8								RDC-chr1-177	APH 0.6 uM 96h (Inter)	APH 0.6 uM 96h	Inter	Akt3	-	co-directional	1400000	7	1	6	0.857143	1.1146e-06	Inward-moving	Akt3	-	> 18	3 - 6
DMSO	head-on	3 - 6	22	0.25	0.535035	0.5	0.857143								RDC-chr1-177	APH 0.6 uM 96h (Inter)	APH 0.6 uM 96h	Inter	Akt3	-	head-on	1696065	7	2	5	0.714286	9.28837e-07	Inward-moving	Akt3	-	> 18	3 - 6
DMSO	head-on	> 6	14	0.25	0.490483	0.5	0.75								RDC-chr1-177	APH 0.3 uM 96h (Inter)	APH 0.3 uM 96h	Inter	Akt3	-	head-on	4732917	21	11	10	0.47619	6.19225e-07	Inward-moving	Akt3	-	> 18	3 - 6
APH 0.2 uM 96h	co-directional	0 - 2	15	0.25	0.507937	0.5	0.714286								RDC-chr1-177	APH 0.2 uM 96h (Inter)	APH 0.2 uM 96h	Inter	Akt3	-	head-on	918426	4	2	2	0.5	6.50186e-07	Inward-moving	Akt3	-	> 18	3 - 6
APH 0.2 uM 96h	co-directional	3 - 6	17	0.25	0.520308	0.5	0.666667								RDC-chr1-177	APH 0.4 uM 96h (Inter)	APH 0.4 uM 96h	Inter	Akt3	-	co-directional	1109798	6	2	4	0.666667	8.66914e-07	Inward-moving	Akt3	-	> 18	3 - 6
APH 0.2 uM 96h	co-directional	> 6	19	0.2	0.448371	0.428571	0.8								RDC-chr1-177	APH 0.3 uM 96h (Inter)	APH 0.3 uM 96h	Inter	Akt3	-	co-directional	3529394	19	15	4	0.210526	2.73762e-07	Inward-moving	Akt3	-	> 18	3 - 6
APH 0.2 uM 96h	head-on	0 - 2	22	0.142857	0.477137	0.5	0.888889								RDC-chr1-177	DMSO (Inter)	DMSO	Inter	Akt3	-	head-on	1177639	5	1	4	0.8	1.0403e-06	Inward-moving	Akt3	-	> 18	3 - 6
APH 0.2 uM 96h	head-on	3 - 6	25	0.166667	0.52602	0.5	0.916667								RDC-chr1-179.1	APH 0.6 uM 96h (Inter)	APH 0.6 uM 96h	Inter	Smyd3	-	co-directional	25869669	49	28	21	0.428571	3.83116e-07	Inward-moving	Smyd3	-	0 - 7	0 - 2
APH 0.2 uM 96h	head-on	> 6	13	0.142857	0.54654	0.583333	0.8								RDC-chr1-179.1	APH 0.6 uM 96h (Inter)	APH 0.6 uM 96h	Inter	Smyd3	-	head-on	1000000	8	6	2	0.25	2.23484e-07	Inward-moving	Smyd3	-	0 - 7	0 - 2
APH 0.3 uM 96h	co-directional	0 - 2	33	0.2	0.444679	0.428571	0.777778								RDC-chr1-179.1	APH 0.3 uM 96h (Inter)	APH 0.3 uM 96h	Inter	Smyd3	-	head-on	1000000	8	3	5	0.625	5.58711e-07	Inward-moving	Smyd3	-	0 - 7	0 - 2
APH 0.3 uM 96h	co-directional	3 - 6	33	0.166667	0.445248	0.407407	0.8								RDC-chr1-179.1	DMSO (Inter)	DMSO	Inter	Smyd3	-	co-directional	4920037	9	4	5	0.555556	4.96632e-07	Inward-moving	Smyd3	-	0 - 7	0 - 2
APH 0.3 uM 96h	co-directional	> 6	27	0.0769231	0.479267	0.47619	0.9								RDC-chr1-179.1	APH 0.3 uM 96h (Inter)	APH 0.3 uM 96h	Inter	Smyd3	-	co-directional	35757936	68	43	25	0.367647	3.28654e-07	Inward-moving	Smyd3	-	0 - 7	0 - 2
APH 0.3 uM 96h	head-on	0 - 2	35	0.25	0.557312	0.6	0.782609								RDC-chr1-179.1	APH 0.2 uM 96h (Inter)	APH 0.2 uM 96h	Inter	Smyd3	-	co-directional	3746939	7	3	4	0.571429	5.10822e-07	Inward-moving	Smyd3	-	0 - 7	0 - 2
APH 0.3 uM 96h	head-on	3 - 6	34	0.243902	0.591913	0.614144	0.866667								RDC-chr1-179.1	APH 0.4 uM 96h (Inter)	APH 0.4 uM 96h	Inter	Smyd3	-	head-on	375000	3	2	1	0.333333	2.97979e-07	Inward-moving	Smyd3	-	0 - 7	0 - 2
APH 0.3 uM 96h	head-on	> 6	27	0.346154	0.628427	0.612903	0.916667								RDC-chr1-179.1	APH 0.4 uM 96h (Inter)	APH 0.4 uM 96h	Inter	Smyd3	-	co-directional	8535717	17	7	10	0.588235	5.25846e-07	Inward-moving	Smyd3	-	0 - 7	0 - 2
APH 0.4 uM 96h	co-directional	0 - 2	31	0.0833333	0.455789	0.5	0.75								RDC-chr1-179.1	DMSO (Inter)	DMSO	Inter	Smyd3	-	head-on	250000	2	1	1	0.5	4.46969e-07	Inward-moving	Smyd3	-	0 - 7	0 - 2
APH 0.4 uM 96h	co-directional	3 - 6	31	0.166667	0.438459	0.444444	0.666667								RDC-chr1-25.4	DMSO (Inter)	DMSO	Inter	Adgrb3	-	head-on	2323900	4	2	2	0.5	6.90498e-07	Inward-moving	Adgrb3	-	8 - 18	3 - 6
APH 0.4 uM 96h	co-directional	> 6	24	0.166667	0.475496	0.5	0.857143								RDC-chr1-25.4	APH 0.6 uM 96h (Inter)	APH 0.6 uM 96h	Inter	Adgrb3	-	head-on	24981925	43	13	30	0.697674	9.63486e-07	Inward-moving	Adgrb3	-	8 - 18	3 - 6
APH 0.4 uM 96h	head-on	0 - 2	30	0.235294	0.524063	0.5	0.857143								RDC-chr1-25.4	APH 0.3 uM 96h (Inter)	APH 0.3 uM 96h	Inter	Adgrb3	-	head-on	32534600	56	25	31	0.553571	7.6448e-07	Inward-moving	Adgrb3	-	8 - 18	3 - 6
APH 0.4 uM 96h	head-on	3 - 6	34	0.181818	0.546814	0.506757	0.85								RDC-chr1-25.4	APH 0.6 uM 96h (Inter)	APH 0.6 uM 96h	Inter	Adgrb3	-	co-directional	858840	6	4	2	0.333333	4.60332e-07	Inward-moving	Adgrb3	-	8 - 18	3 - 6
APH 0.4 uM 96h	head-on	> 6	22	0.142857	0.616719	0.633333	0.947368								RDC-chr1-25.4	APH 0.3 uM 96h (Inter)	APH 0.3 uM 96h	Inter	Adgrb3	-	co-directional	858840	6	4	2	0.333333	4.60332e-07	Inward-moving	Adgrb3	-	8 - 18	3 - 6
APH 0.6 uM 96h	co-directional	0 - 2	29	0.0769231	0.417058	0.416667	0.695652								RDC-chr1-25.4	APH 0.4 uM 96h (Inter)	APH 0.4 uM 96h	Inter	Adgrb3	-	head-on	8714625	15	3	12	0.8	1.1048e-06	Inward-moving	Adgrb3	-	8 - 18	3 - 6
APH 0.6 uM 96h	co-directional	3 - 6	32	0.2	0.454306	0.405882	0.882353								RDC-chr1-25.4	APH 0.2 uM 96h (Inter)	APH 0.2 uM 96h	Inter	Adgrb3	-	head-on	2323900	4	2	2	0.5	6.90498e-07	Inward-moving	Adgrb3	-	8 - 18	3 - 6
APH 0.6 uM 96h	co-directional	> 6	25	0.111111	0.446862	0.45	0.785714								RDC-chr1-3.4	APH 0.6 uM 96h (Inter)	APH 0.6 uM 96h	Inter	Xkr4	-	co-directional	3960000	11	4	7	0.636364	1.76768e-06	Inward-moving	Xkr4	-	0 - 7	3 - 6
APH 0.6 uM 96h	head-on	0 - 2	32	0.166667	0.574228	0.6125	0.882353								RDC-chr1-3.4	APH 0.4 uM 96h (Inter)	APH 0.4 uM 96h	Inter	Xkr4	-	co-directional	3240000	9	5	4	0.444444	1.23457e-06	Inward-moving	Xkr4	-	0 - 7	3 - 6
APH 0.6 uM 96h	head-on	3 - 6	35	0.333333	0.622496	0.647059	0.888889								RDC-chr1-3.4	APH 0.3 uM 96h (Inter)	APH 0.3 uM 96h	Inter	Xkr4	-	co-directional	9720000	27	11	16	0.592593	1.64609e-06	Inward-moving	Xkr4	-	0 - 7	3 - 6
APH 0.6 uM 96h	head-on	> 6	26	0.0909091	0.57837	0.558442	0.888889								RDC-chr1-33.9	APH 0.6 uM 96h (Inter)	APH 0.6 uM 96h	Inter	Dst	+	co-directional	1050000	6	3	3	0.5	5.48543e-07	Complex	Dst	+	> 18	> 6
															RDC-chr1-33.9	APH 0.2 uM 96h (Inter)	APH 0.2 uM 96h	Inter	Dst	+	head-on	3738312	9	6	3	0.666667	7.31391e-07	Complex	Dst	+	> 18	> 6
															RDC-chr1-33.9	APH 0.6 uM 96h (Inter)	APH 0.6 uM 96h	Inter	Dst	+	head-on	10089936	22	14	8	0.636364	6.98146e-07	Complex	Dst	+	> 18	> 6
															RDC-chr1-33.9	APH 0.2 uM 96h (Inter)	APH 0.2 uM 96h	Inter	Dst	+	co-directional	350000	2	1	1	0.5	5.48543e-07	Complex	Dst	+	> 18	> 6
															RDC-chr1-33.9	DMSO (Inter)	DMSO	Inter	Dst	+	head-on	2717208	7	3	4	0.428571	4.7018e-07	Complex	Dst	+	> 18	> 6
															RDC-chr1-33.9	APH 0.3 uM 96h (Inter)	APH 0.3 uM 96h	Inter	Dst	+	co-directional	2450000	14	8	6	0.571429	6.26907e-07	Complex	Dst	+	> 18	> 6
															RDC-chr1-33.9	APH 0.3 uM 96h (Inter)	APH 0.3 uM 96h	Inter	Dst	+	head-on	14503248	34	16	18	0.470588	5.16276e-07	Complex	Dst	+	> 18	> 6
															RDC-chr1-33.9	APH 0.4 uM 96h (Inter)	APH 0.4 uM 96h	Inter	Dst	+	head-on	8558280	19	18	1	0.947368	1.03935e-06	Complex	Dst	+	> 18	> 6
tlx_concentration	dual_cate	.y.	group1	group2	n1	n2	statistic	df	p	p.signif					RDC-chr1-33.9	DMSO (Inter)	DMSO	Inter	Dst	+	co-directional	700953	5	2	3	0.4	4.38835e-07	Complex	Dst	+	> 18	> 6
APH 0.2 uM 96h	0 - 2	tlx_fc	APH 0.2 uM 96h	APH 0.2 uM 96h	15	22	0.648461	34.9971	0.521	ns					RDC-chr1-62.3	APH 0.2 uM 96h (Inter)	APH 0.2 uM 96h	Inter	Pard3b	+	head-on	5000000	8	5	3	0.625	5.22813e-07	Inward-moving	Pard3b	+	8 - 18	> 6
APH 0.2 uM 96h	3 - 6	tlx_fc	APH 0.2 uM 96h	APH 0.2 uM 96h	17	25	-0.116125	39.4065	0.908	ns					RDC-chr1-62.3	APH 0.4 uM 96h (Inter)	APH 0.4 uM 96h	Inter	Pard3b	+	head-on	13125000	21	10	11	0.47619	3.98334e-07	Inward-moving	Pard3b	+	8 - 18	> 6
APH 0.2 uM 96h	> 6	tlx_fc	APH 0.2 uM 96h	APH 0.2 uM 96h	19	13	-1.53021	24.3207	0.139	ns					RDC-chr1-62.3	APH 0.4 uM 96h (Inter)	APH 0.4 uM 96h	Inter	Pard3b	+	co-directional	3687789	12	7	5	0.583333	4.87959e-07	Inward-moving	Pard3b	+	8 - 18	> 6
APH 0.3 uM 96h	0 - 2	tlx_fc	APH 0.3 uM 96h	APH 0.3 uM 96h	33	35	-3.27037	65.4366	0.00172	**					RDC-chr1-62.3	APH 0.6 uM 96h (Inter)	APH 0.6 uM 96h	Inter	Pard3b	+	co-directional	9271328	26	11	15	0.423077	3.53905e-07	Inward-moving	Pard3b	+	8 - 18	> 6
APH 0.3 uM 96h	3 - 6	tlx_fc	APH 0.3 uM 96h	APH 0.3 uM 96h	33	34	-3.83715	63.9822	0.000287	***					RDC-chr1-62.3	APH 0.6 uM 96h (Inter)	APH 0.6 uM 96h	Inter	Pard3b	+	head-on	22500000	36	18	18	0.5	4.18251e-07	Inward-moving	Pard3b	+	8 - 18	> 6
APH 0.3 uM 96h	> 6	tlx_fc	APH 0.3 uM 96h	APH 0.3 uM 96h	27	27	-3.6996	49.0586	0.000546	***					RDC-chr1-62.3	DMSO (Inter)	DMSO	Inter	Pard3b	+	head-on	4375000	7	3	4	0.428571	3.58501e-07	Inward-moving	Pard3b	+	8 - 18	> 6
APH 0.4 uM 96h	0 - 2	tlx_fc	APH 0.4 uM 96h	APH 0.4 uM 96h	31	30	-1.59368	58.6065	0.116	ns					RDC-chr1-62.3	DMSO (Inter)	DMSO	Inter	Pard3b	+	co-directional	2241483	6	3	3	0.5	4.18251e-07	Inward-moving	Pard3b	+	8 - 18	> 6
APH 0.4 uM 96h	3 - 6	tlx_fc	APH 0.4 uM 96h	APH 0.4 uM 96h	31	34	-2.96627	62.9979	0.00425	**					RDC-chr1-62.3	APH 0.3 uM 96h (Inter)	APH 0.3 uM 96h	Inter	Pard3b	+	co-directional	13601596	37	13	24	0.351351	2.93906e-07	Inward-moving	Pard3b	+	8 - 18	> 6
APH 0.4 uM 96h	> 6	tlx_fc	APH 0.4 uM 96h	APH 0.4 uM 96h	24	22	-2.56367	43.0907	0.0139	*					RDC-chr1-62.3	APH 0.2 uM 96h (Inter)	APH 0.2 uM 96h	Inter	Pard3b	+	co-directional	1823726	5	4	1	0.8	6.69201e-07	Inward-moving	Pard3b	+	8 - 18	> 6
APH 0.6 uM 96h	0 - 2	tlx_fc	APH 0.6 uM 96h	APH 0.6 uM 96h	29	32	-3.60802	57.8935	0.000644	***					RDC-chr1-62.3	APH 0.3 uM 96h (Inter)	APH 0.3 uM 96h	Inter	Pard3b	+	head-on	40000000	64	46	18	0.71875	6.01236e-07	Inward-moving	Pard3b	+	8 - 18	> 6
APH 0.6 uM 96h	3 - 6	tlx_fc	APH 0.6 uM 96h	APH 0.6 uM 96h	32	35	-3.80004	60.2754	0.000339	***					RDC-chr1-68.6	APH 0.6 uM 96h (Inter)	APH 0.6 uM 96h	Inter	Erbb4	-	co-directional	4156350	20	14	6	0.3	2.87614e-07	Inward-moving	Erbb4	-	0 - 7	3 - 6
APH 0.6 uM 96h	> 6	tlx_fc	APH 0.6 uM 96h	APH 0.6 uM 96h	25	26	-2.51466	48.6218	0.0153	*					RDC-chr1-68.6	DMSO (Inter)	DMSO	Inter	Erbb4	-	head-on	1809716	4	2	2	0.5	4.79357e-07	Inward-moving	Erbb4	-	0 - 7	3 - 6
DMSO	0 - 2	tlx_fc	DMSO	DMSO	13	22	-0.32794	25.8483	0.746	ns					RDC-chr1-68.6	DMSO (Inter)	DMSO	Inter	Erbb4	-	co-directional	1287540	5	1	4	0.8	7.66971e-07	Inward-moving	Erbb4	-	0 - 7	3 - 6
DMSO	3 - 6	tlx_fc	DMSO	DMSO	19	22	-0.937282	37.9743	0.355	ns					RDC-chr1-68.6	APH 0.6 uM 96h (Inter)	APH 0.6 uM 96h	Inter	Erbb4	-	head-on	10768722	33	11	22	0.666667	6.39143e-07	Inward-moving	Erbb4	-	0 - 7	3 - 6
DMSO	> 6	tlx_fc	DMSO	DMSO	22	14	-0.549041	32.1232	0.587	ns					RDC-chr1-68.6	APH 0.3 uM 96h (Inter)	APH 0.3 uM 96h	Inter	Erbb4	-	head-on	19932586	60	20	40	0.666667	6.39143e-07	Inward-moving	Erbb4	-	0 - 7	3 - 6
															RDC-chr1-68.6	APH 0.4 uM 96h (Inter)	APH 0.4 uM 96h	Inter	Erbb4	-	head-on	7661435	20	3	17	0.85	8.14907e-07	Inward-moving	Erbb4	-	0 - 7	3 - 6
															RDC-chr1-68.6	APH 0.2 uM 96h (Inter)	APH 0.2 uM 96h	Inter	Erbb4	-	head-on	3794432	9	2	7	0.777778	7.45666e-07	Inward-moving	Erbb4	-	0 - 7	3 - 6
df: degree of freedom															RDC-chr1-68.6	APH 0.4 uM 96h (Inter)	APH 0.4 uM 96h	Inter	Erbb4	-	co-directional	3615715	17	7	10	0.588235	5.63949e-07	Inward-moving	Erbb4	-	0 - 7	3 - 6
statistic: position of the p value															RDC-chr1-68.6	APH 0.3 uM 96h (Inter)	APH 0.3 uM 96h	Inter	Erbb4	-	co-directional	9515875	43	27	16	0.372093	3.56731e-07	Inward-moving	Erbb4	-	0 - 7	3 - 6
p: p value															RDC-chr1-89.7	APH 0.3 uM 96h (Inter)	APH 0.3 uM 96h	Inter	Agap1	+	head-on	3730342	14	8	6	0.571429	1.08062e-06	Inward-moving	Agap1	+	> 18	> 6
p.adj: adjisted P value															RDC-chr1-89.7	APH 0.6 uM 96h (Inter)	APH 0.6 uM 96h	Inter	Agap1	+	co-directional	1311715	5	3	2	0.6	1.13465e-06	Inward-moving	Agap1	+	> 18	> 6
p.adj.signif: significance marks															RDC-chr1-89.7	DMSO (Inter)	DMSO	Inter	Agap1	+	co-directional	1049372	4	1	3	0.25	4.72772e-07	Inward-moving	Agap1	+	> 18	> 6
ns: not significant															RDC-chr1-89.7	APH 0.3 uM 96h (Inter)	APH 0.3 uM 96h	Inter	Agap1	+	co-directional	2098744	8	3	5	0.375	7.09158e-07	Inward-moving	Agap1	+	> 18	> 6
****: P < 0.0001															RDC-chr1-89.7	APH 0.6 uM 96h (Inter)	APH 0.6 uM 96h	Inter	Agap1	+	head-on	1598718	6	5	1	0.833333	1.57591e-06	Inward-moving	Agap1	+	> 18	> 6
***: P < 0.001															RDC-chr1-89.7	APH 0.4 uM 96h (Inter)	APH 0.4 uM 96h	Inter	Agap1	+	head-on	1065812	4	1	3	0.25	4.72772e-07	Inward-moving	Agap1	+	> 18	> 6
**: P < 0.01															RDC-chr1-89.7	APH 0.4 uM 96h (Inter)	APH 0.4 uM 96h	Inter	Agap1	+	co-directional	1311715	5	2	3	0.4	7.56435e-07	Inward-moving	Agap1	+	> 18	> 6
*: P < 0.05															RDC-chr10-110.1	APH 0.3 uM 96h (Inter)	APH 0.3 uM 96h	Inter	Nav3	-	head-on	4225000	13	4	9	0.692308	9.97047e-07	Inward-moving	Nav3	-	0 - 7	0 - 2
															RDC-chr10-110.1	APH 0.4 uM 96h (Inter)	APH 0.4 uM 96h	Inter	Nav3	-	co-directional	896793	5	3	2	0.4	5.76072e-07	Inward-moving	Nav3	-	0 - 7	0 - 2
															RDC-chr10-110.1	APH 0.6 uM 96h (Inter)	APH 0.6 uM 96h	Inter	Nav3	-	co-directional	791920	4	2	2	0.5	7.2009e-07	Inward-moving	Nav3	-	0 - 7	0 - 2
															RDC-chr10-110.1	DMSO (Inter)	DMSO	Inter	Nav3	-	co-directional	633843	3	2	1	0.333333	4.8006e-07	Inward-moving	Nav3	-	0 - 7	0 - 2
															RDC-chr10-110.1	APH 0.4 uM 96h (Inter)	APH 0.4 uM 96h	Inter	Nav3	-	head-on	1950000	6	4	2	0.333333	4.8006e-07	Inward-moving	Nav3	-	0 - 7	0 - 2
															RDC-chr10-110.1	APH 0.6 uM 96h (Inter)	APH 0.6 uM 96h	Inter	Nav3	-	head-on	3575000	11	3	8	0.727273	1.0474e-06	Inward-moving	Nav3	-	0 - 7	0 - 2
															RDC-chr10-110.1	APH 0.3 uM 96h (Inter)	APH 0.3 uM 96h	Inter	Nav3	-	co-directional	1951663	11	7	4	0.363636	5.23702e-07	Inward-moving	Nav3	-	0 - 7	0 - 2
															RDC-chr10-119.9	APH 0.2 uM 96h (Inter)	APH 0.2 uM 96h	Inter	Grip1	+	head-on	3675000	7	5	2	0.714286	6.41475e-07	Complex	Grip1	+	> 18	> 6
															RDC-chr10-119.9	APH 0.4 uM 96h (Inter)	APH 0.4 uM 96h	Inter	Grip1	+	co-directional	2016340	7	2	5	0.285714	2.5659e-07	Complex	Grip1	+	> 18	> 6
															RDC-chr10-119.9	DMSO (Inter)	DMSO	Inter	Grip1	+	head-on	2100000	4	2	2	0.5	4.49033e-07	Complex	Grip1	+	> 18	> 6
															RDC-chr10-119.9	APH 0.6 uM 96h (Inter)	APH 0.6 uM 96h	Inter	Grip1	+	head-on	11550000	22	19	3	0.863636	7.75602e-07	Complex	Grip1	+	> 18	> 6
															RDC-chr10-119.9	APH 0.4 uM 96h (Inter)	APH 0.4 uM 96h	Inter	Grip1	+	head-on	4725000	9	5	4	0.555556	4.98925e-07	Complex	Grip1	+	> 18	> 6
															RDC-chr10-119.9	APH 0.2 uM 96h (Inter)	APH 0.2 uM 96h	Inter	Grip1	+	co-directional	2016340	7	3	4	0.428571	3.84885e-07	Complex	Grip1	+	> 18	> 6
															RDC-chr10-119.9	APH 0.3 uM 96h (Inter)	APH 0.3 uM 96h	Inter	Grip1	+	co-directional	6642525	21	10	11	0.47619	4.2765e-07	Complex	Grip1	+	> 18	> 6
															RDC-chr10-119.9	DMSO (Inter)	DMSO	Inter	Grip1	+	co-directional	1620670	7	3	4	0.428571	3.84885e-07	Complex	Grip1	+	> 18	> 6
															RDC-chr10-119.9	APH 0.6 uM 96h (Inter)	APH 0.6 uM 96h	Inter	Grip1	+	co-directional	6117525	18	2	16	0.111111	9.9785e-08	Complex	Grip1	+	> 18	> 6
															RDC-chr10-119.9	APH 0.3 uM 96h (Inter)	APH 0.3 uM 96h	Inter	Grip1	+	head-on	16315670	32	24	8	0.75	6.73549e-07	Complex	Grip1	+	> 18	> 6
															RDC-chr10-12.7	APH 0.4 uM 96h (Inter)	APH 0.4 uM 96h	Inter	Utrn	-	co-directional	4040000	10	7	3	0.3	7.42574e-07	Unidirection	Utrn	-	0 - 7	0 - 2
															RDC-chr10-12.7	DMSO (Inter)	DMSO	Inter	Utrn	-	co-directional	1616000	4	2	2	0.5	1.23762e-06	Unidirection	Utrn	-	0 - 7	0 - 2
															RDC-chr10-12.7	APH 0.6 uM 96h (Inter)	APH 0.6 uM 96h	Inter	Utrn	-	co-directional	5252000	13	9	4	0.307692	7.61615e-07	Unidirection	Utrn	-	0 - 7	0 - 2
															RDC-chr10-12.7	APH 0.3 uM 96h (Inter)	APH 0.3 uM 96h	Inter	Utrn	-	co-directional	7676000	19	11	8	0.421053	1.04221e-06	Unidirection	Utrn	-	0 - 7	0 - 2
															RDC-chr10-28.3	APH 0.6 uM 96h (Inter)	APH 0.6 uM 96h	Inter	Ptprk	+	head-on	930768	6	3	3	0.5	1.11653e-06	Inward-moving	Ptprk	+	0 - 7	3 - 6
															RDC-chr10-28.3	APH 0.4 uM 96h (Inter)	APH 0.4 uM 96h	Inter	Ptprk	+	co-directional	3219579	11	3	8	0.272727	6.09015e-07	Inward-moving	Ptprk	+	0 - 7	3 - 6
															RDC-chr10-28.3	APH 0.4 uM 96h (Inter)	APH 0.4 uM 96h	Inter	Ptprk	+	head-on	465384	3	2	1	0.666667	1.4887e-06	Inward-moving	Ptprk	+	0 - 7	3 - 6
															RDC-chr10-28.3	APH 0.6 uM 96h (Inter)	APH 0.6 uM 96h	Inter	Ptprk	+	co-directional	4390335	15	4	11	0.266667	5.95481e-07	Inward-moving	Ptprk	+	0 - 7	3 - 6
															RDC-chr10-28.3	APH 0.3 uM 96h (Inter)	APH 0.3 uM 96h	Inter	Ptprk	+	head-on	1706408	11	8	3	0.727273	1.62404e-06	Inward-moving	Ptprk	+	0 - 7	3 - 6
															RDC-chr10-28.3	APH 0.3 uM 96h (Inter)	APH 0.3 uM 96h	Inter	Ptprk	+	co-directional	5268402	18	7	11	0.388889	8.6841e-07	Inward-moving	Ptprk	+	0 - 7	3 - 6
															RDC-chr10-28.3	DMSO (Inter)	DMSO	Inter	Ptprk	+	co-directional	878067	3	2	1	0.666667	1.4887e-06	Inward-moving	Ptprk	+	0 - 7	3 - 6
															RDC-chr10-28.3	APH 0.2 uM 96h (Inter)	APH 0.2 uM 96h	Inter	Ptprk	+	co-directional	878067	3	2	1	0.666667	1.4887e-06	Inward-moving	Ptprk	+	0 - 7	3 - 6
															RDC-chr10-28.3	DMSO (Inter)	DMSO	Inter	Ptprk	+	head-on	465384	3	1	2	0.333333	7.44352e-07	Inward-moving	Ptprk	+	0 - 7	3 - 6
															RDC-chr10-32.3	APH 0.6 uM 96h (Inter)	APH 0.6 uM 96h	Inter	Nkain2	-	head-on	2683502	10	3	7	0.7	6.91077e-07	Inward-moving	Nkain2	-	0 - 7	0 - 2
															RDC-chr10-32.3	APH 0.3 uM 96h (Inter)	APH 0.3 uM 96h	Inter	Nkain2	-	co-directional	26600000	56	31	25	0.446429	4.40738e-07	Inward-moving	Nkain2	-	0 - 7	0 - 2
															RDC-chr10-32.3	APH 0.2 uM 96h (Inter)	APH 0.2 uM 96h	Inter	Nkain2	-	head-on	537911	2	1	1	0.5	4.93627e-07	Inward-moving	Nkain2	-	0 - 7	0 - 2
															RDC-chr10-32.3	APH 0.2 uM 96h (Inter)	APH 0.2 uM 96h	Inter	Nkain2	-	co-directional	4750000	10	5	5	0.5	4.93627e-07	Inward-moving	Nkain2	-	0 - 7	0 - 2
															RDC-chr10-32.3	APH 0.6 uM 96h (Inter)	APH 0.6 uM 96h	Inter	Nkain2	-	co-directional	19000000	40	17	23	0.575	5.67671e-07	Inward-moving	Nkain2	-	0 - 7	0 - 2
															RDC-chr10-32.3	DMSO (Inter)	DMSO	Inter	Nkain2	-	co-directional	950000	2	1	1	0.5	4.93627e-07	Inward-moving	Nkain2	-	0 - 7	0 - 2
															RDC-chr10-32.3	APH 0.4 uM 96h (Inter)	APH 0.4 uM 96h	Inter	Nkain2	-	head-on	3481289	13	9	4	0.307692	3.0377e-07	Inward-moving	Nkain2	-	0 - 7	0 - 2
															RDC-chr10-32.3	APH 0.4 uM 96h (Inter)	APH 0.4 uM 96h	Inter	Nkain2	-	co-directional	9975000	21	7	14	0.666667	6.58169e-07	Inward-moving	Nkain2	-	0 - 7	0 - 2
															RDC-chr10-32.3	APH 0.3 uM 96h (Inter)	APH 0.3 uM 96h	Inter	Nkain2	-	head-on	7264825	27	15	12	0.444444	4.38779e-07	Inward-moving	Nkain2	-	0 - 7	0 - 2
															RDC-chr10-9.2	DMSO (Inter)	DMSO	Inter	Samd5	-	co-directional	613768	2	1	1	0.5	5.0568e-07	Inward-moving	Samd5	-	8 - 18	> 6
															RDC-chr10-9.2	APH 0.3 uM 96h (Inter)	APH 0.3 uM 96h	Inter	Samd5	-	head-on	9375000	25	12	13	0.52	5.25907e-07	Inward-moving	Samd5	-	8 - 18	> 6
															RDC-chr10-9.2	APH 0.6 uM 96h (Inter)	APH 0.6 uM 96h	Inter	Samd5	-	head-on	7500000	20	12	8	0.4	4.04544e-07	Inward-moving	Samd5	-	8 - 18	> 6
															RDC-chr10-9.2	APH 0.6 uM 96h (Inter)	APH 0.6 uM 96h	Inter	Samd5	-	co-directional	8333700	27	13	14	0.518519	5.24409e-07	Inward-moving	Samd5	-	8 - 18	> 6
															RDC-chr10-9.2	APH 0.4 uM 96h (Inter)	APH 0.4 uM 96h	Inter	Samd5	-	co-directional	2777900	9	3	6	0.666667	6.7424e-07	Inward-moving	Samd5	-	8 - 18	> 6
															RDC-chr10-9.2	APH 0.4 uM 96h (Inter)	APH 0.4 uM 96h	Inter	Samd5	-	head-on	1875000	5	1	4	0.8	8.09088e-07	Inward-moving	Samd5	-	8 - 18	> 6
															RDC-chr10-9.2	APH 0.3 uM 96h (Inter)	APH 0.3 uM 96h	Inter	Samd5	-	co-directional	14666656	48	23	25	0.520833	5.2675e-07	Inward-moving	Samd5	-	8 - 18	> 6
															RDC-chr10-9.2	APH 0.2 uM 96h (Inter)	APH 0.2 uM 96h	Inter	Samd5	-	co-directional	1227536	4	2	2	0.5	5.0568e-07	Inward-moving	Samd5	-	8 - 18	> 6
															RDC-chr10-90.7	APH 0.3 uM 96h (Inter)	APH 0.3 uM 96h	Inter	Anks1b	+	head-on	11974536	23	19	4	0.826087	1.5867e-06	Unidirection	Anks1b	+	0 - 7	3 - 6
															RDC-chr10-90.7	APH 0.6 uM 96h (Inter)	APH 0.6 uM 96h	Inter	Anks1b	+	head-on	5206320	10	8	2	0.8	1.53659e-06	Unidirection	Anks1b	+	0 - 7	3 - 6
															RDC-chr10-90.7	APH 0.2 uM 96h (Inter)	APH 0.2 uM 96h	Inter	Anks1b	+	head-on	1041264	2	1	1	0.5	9.60371e-07	Unidirection	Anks1b	+	0 - 7	3 - 6
															RDC-chr10-90.7	DMSO (Inter)	DMSO	Inter	Anks1b	+	head-on	3644424	7	6	1	0.857143	1.64635e-06	Unidirection	Anks1b	+	0 - 7	3 - 6
															RDC-chr10-90.7	APH 0.4 uM 96h (Inter)	APH 0.4 uM 96h	Inter	Anks1b	+	head-on	2082528	4	2	2	0.5	9.60371e-07	Unidirection	Anks1b	+	0 - 7	3 - 6
															RDC-chr11-108.9	APH 0.3 uM 96h (Inter)	APH 0.3 uM 96h	Inter	Cep112	+	co-directional	4625000	37	22	15	0.594595	1.84099e-06	Unidirection	Cep112	+	8 - 18	0 - 2
															RDC-chr11-108.9	APH 0.6 uM 96h (Inter)	APH 0.6 uM 96h	Inter	Cep112	+	head-on	2429882	14	7	7	0.5	1.5481e-06	Unidirection	Cep112	+	8 - 18	0 - 2
															RDC-chr11-108.9	APH 0.3 uM 96h (Inter)	APH 0.3 uM 96h	Inter	Cep112	+	head-on	2825834	18	10	8	0.555556	1.72011e-06	Unidirection	Cep112	+	8 - 18	0 - 2
															RDC-chr11-108.9	APH 0.4 uM 96h (Inter)	APH 0.4 uM 96h	Inter	Cep112	+	co-directional	1250000	10	4	6	0.4	1.23848e-06	Unidirection	Cep112	+	8 - 18	0 - 2
															RDC-chr11-108.9	APH 0.6 uM 96h (Inter)	APH 0.6 uM 96h	Inter	Cep112	+	co-directional	1375000	11	4	7	0.363636	1.12589e-06	Unidirection	Cep112	+	8 - 18	0 - 2
															RDC-chr11-108.9	DMSO (Inter)	DMSO	Inter	Cep112	+	head-on	347126	2	1	1	0.5	1.5481e-06	Unidirection	Cep112	+	8 - 18	0 - 2
															RDC-chr11-108.9	APH 0.4 uM 96h (Inter)	APH 0.4 uM 96h	Inter	Cep112	+	head-on	1065791	7	4	3	0.571429	1.76926e-06	Unidirection	Cep112	+	8 - 18	0 - 2
															RDC-chr11-113.7	APH 0.2 uM 96h (Inter)	APH 0.2 uM 96h	Inter	Slc39a11	-	co-directional	1023156	4	3	1	0.25	9.61538e-07	Unidirection	Slc39a11	-	> 18	0 - 2
															RDC-chr11-113.7	APH 0.6 uM 96h (Inter)	APH 0.6 uM 96h	Inter	Slc39a11	-	co-directional	3581046	14	9	5	0.357143	1.37363e-06	Unidirection	Slc39a11	-	> 18	0 - 2
															RDC-chr11-113.7	DMSO (Inter)	DMSO	Inter	Slc39a11	-	co-directional	767367	3	2	1	0.333333	1.28205e-06	Unidirection	Slc39a11	-	> 18	0 - 2
															RDC-chr11-113.7	APH 0.3 uM 96h (Inter)	APH 0.3 uM 96h	Inter	Slc39a11	-	co-directional	5115780	20	13	7	0.35	1.34615e-06	Unidirection	Slc39a11	-	> 18	0 - 2
															RDC-chr11-113.7	APH 0.4 uM 96h (Inter)	APH 0.4 uM 96h	Inter	Slc39a11	-	co-directional	2046312	8	5	3	0.375	1.44231e-06	Unidirection	Slc39a11	-	> 18	0 - 2
															RDC-chr11-47.4	APH 0.4 uM 96h (Inter)	APH 0.4 uM 96h	Inter	Sgcd	-	head-on	4159778	14	9	5	0.357143	5.70268e-07	Inward-moving	Sgcd	-	0 - 7	0 - 2
															RDC-chr11-47.4	APH 0.6 uM 96h (Inter)	APH 0.6 uM 96h	Inter	Sgcd	-	head-on	6239667	21	13	8	0.380952	6.08286e-07	Inward-moving	Sgcd	-	0 - 7	0 - 2
															RDC-chr11-47.4	DMSO (Inter)	DMSO	Inter	Sgcd	-	head-on	1485635	5	2	3	0.6	9.5805e-07	Inward-moving	Sgcd	-	0 - 7	0 - 2
															RDC-chr11-47.4	APH 0.3 uM 96h (Inter)	APH 0.3 uM 96h	Inter	Sgcd	-	head-on	8616683	29	21	8	0.275862	4.40483e-07	Inward-moving	Sgcd	-	0 - 7	0 - 2
															RDC-chr11-47.4	APH 0.3 uM 96h (Inter)	APH 0.3 uM 96h	Inter	Sgcd	-	co-directional	14153235	43	14	29	0.674419	1.07688e-06	Inward-moving	Sgcd	-	0 - 7	0 - 2
															RDC-chr11-47.4	APH 0.4 uM 96h (Inter)	APH 0.4 uM 96h	Inter	Sgcd	-	co-directional	3620595	11	3	8	0.727273	1.16127e-06	Inward-moving	Sgcd	-	0 - 7	0 - 2
															RDC-chr11-47.4	APH 0.6 uM 96h (Inter)	APH 0.6 uM 96h	Inter	Sgcd	-	co-directional	7570335	23	7	16	0.695652	1.11078e-06	Inward-moving	Sgcd	-	0 - 7	0 - 2
															RDC-chr11-88.4	APH 0.2 uM 96h (Inter)	APH 0.2 uM 96h	Inter	Msi2	-	co-directional	248950	2	1	1	0.5	1.37363e-06	Inward-moving	Msi2	-	> 18	> 6
															RDC-chr11-88.4	APH 0.4 uM 96h (Inter)	APH 0.4 uM 96h	Inter	Msi2	-	head-on	718575	3	1	2	0.666667	1.8315e-06	Inward-moving	Msi2	-	> 18	> 6
															RDC-chr11-88.4	DMSO (Inter)	DMSO	Inter	Msi2	-	head-on	1197625	5	2	3	0.6	1.64835e-06	Inward-moving	Msi2	-	> 18	> 6
															RDC-chr11-88.4	APH 0.6 uM 96h (Inter)	APH 0.6 uM 96h	Inter	Msi2	-	head-on	1676675	7	3	4	0.571429	1.56986e-06	Inward-moving	Msi2	-	> 18	> 6
															RDC-chr11-88.4	APH 0.3 uM 96h (Inter)	APH 0.3 uM 96h	Inter	Msi2	-	head-on	4790500	20	3	17	0.85	2.33516e-06	Inward-moving	Msi2	-	> 18	> 6
															RDC-chr11-88.4	APH 0.3 uM 96h (Inter)	APH 0.3 uM 96h	Inter	Msi2	-	co-directional	622375	5	2	3	0.6	1.64835e-06	Inward-moving	Msi2	-	> 18	> 6
															RDC-chr12-34.5	APH 0.3 uM 96h (Intra)	APH 0.3 uM 96h	Intra	Hdac9	-	head-on	875000	5	4	1	0.2	3.89589e-07	Inward-moving	Hdac9	-	0 - 7	0 - 2
															RDC-chr12-34.5	APH 0.6 uM 96h (Inter)	APH 0.6 uM 96h	Inter	Hdac9	-	head-on	895086	6	1	5	0.833333	1.62329e-06	Inward-moving	Hdac9	-	0 - 7	0 - 2
															RDC-chr12-34.5	APH 0.4 uM 96h (Intra)	APH 0.4 uM 96h	Intra	Hdac9	-	co-directional	2400000	12	5	7	0.583333	1.1363e-06	Inward-moving	Hdac9	-	0 - 7	0 - 2
															RDC-chr12-34.5	APH 0.2 uM 96h (Inter)	APH 0.2 uM 96h	Inter	Hdac9	-	head-on	272543	2	1	1	0.5	9.73972e-07	Inward-moving	Hdac9	-	0 - 7	0 - 2
															RDC-chr12-34.5	APH 0.6 uM 96h (Inter)	APH 0.6 uM 96h	Inter	Hdac9	-	co-directional	2040819	11	5	6	0.545455	1.06251e-06	Inward-moving	Hdac9	-	0 - 7	0 - 2
															RDC-chr12-34.5	APH 0.3 uM 96h (Intra)	APH 0.3 uM 96h	Intra	Hdac9	-	co-directional	2200000	11	5	6	0.545455	1.06251e-06	Inward-moving	Hdac9	-	0 - 7	0 - 2
															RDC-chr12-34.5	APH 0.6 uM 96h (Intra)	APH 0.6 uM 96h	Intra	Hdac9	-	co-directional	1640819	9	2	7	0.777778	1.51507e-06	Inward-moving	Hdac9	-	0 - 7	0 - 2
															RDC-chr12-34.5	APH 0.4 uM 96h (Inter)	APH 0.4 uM 96h	Inter	Hdac9	-	co-directional	1881638	11	3	8	0.727273	1.41669e-06	Inward-moving	Hdac9	-	0 - 7	0 - 2
															RDC-chr12-34.5	APH 0.3 uM 96h (Inter)	APH 0.3 uM 96h	Inter	Hdac9	-	head-on	1712715	12	6	6	0.5	9.73972e-07	Inward-moving	Hdac9	-	0 - 7	0 - 2
															RDC-chr12-34.5	APH 0.3 uM 96h (Inter)	APH 0.3 uM 96h	Inter	Hdac9	-	co-directional	2522457	15	7	8	0.533333	1.0389e-06	Inward-moving	Hdac9	-	0 - 7	0 - 2
															RDC-chr12-4.4	APH 0.2 uM 96h (Inter)	APH 0.2 uM 96h	Inter	Klhl29	-	head-on	6100000	11	4	7	0.636364	2.95996e-07	Complex	Klhl29	-	> 18	> 6
															RDC-chr12-4.4	APH 0.6 uM 96h (Inter)	APH 0.6 uM 96h	Inter	Klhl29	-	head-on	10175000	17	9	8	0.470588	2.18888e-07	Complex	Klhl29	-	> 18	> 6
															RDC-chr12-4.4	APH 0.4 uM 96h (Inter)	APH 0.4 uM 96h	Inter	Klhl29	-	co-directional	5224803	13	5	8	0.615385	2.86238e-07	Complex	Klhl29	-	> 18	> 6
															RDC-chr12-4.4	APH 0.6 uM 96h (Inter)	APH 0.6 uM 96h	Inter	Klhl29	-	co-directional	10999700	26	13	13	0.5	2.32569e-07	Complex	Klhl29	-	> 18	> 6
															RDC-chr12-4.4	APH 0.3 uM 96h (Inter)	APH 0.3 uM 96h	Inter	Klhl29	-	head-on	21975000	40	18	22	0.55	2.55825e-07	Complex	Klhl29	-	> 18	> 6
															RDC-chr12-4.4	APH 0.3 uM 96h (Inter)	APH 0.3 uM 96h	Inter	Klhl29	-	co-directional	20699496	48	27	21	0.4375	2.03498e-07	Complex	Klhl29	-	> 18	> 6
															RDC-chr12-4.4	APH 0.4 uM 96h (Intra)	APH 0.4 uM 96h	Intra	Klhl29	-	co-directional	9149702	22	12	10	0.454545	2.11426e-07	Complex	Klhl29	-	> 18	> 6
															RDC-chr12-4.4	APH 0.2 uM 96h (Inter)	APH 0.2 uM 96h	Inter	Klhl29	-	co-directional	3399900	8	3	5	0.625	2.90711e-07	Complex	Klhl29	-	> 18	> 6
															RDC-chr12-4.4	APH 0.4 uM 96h (Inter)	APH 0.4 uM 96h	Inter	Klhl29	-	head-on	10600000	19	9	10	0.526316	2.44809e-07	Complex	Klhl29	-	> 18	> 6
															RDC-chr12-4.4	APH 0.3 uM 96h (Intra)	APH 0.3 uM 96h	Intra	Klhl29	-	head-on	19025000	36	15	21	0.583333	2.7133e-07	Complex	Klhl29	-	> 18	> 6
															RDC-chr12-4.4	APH 0.6 uM 96h (Intra)	APH 0.6 uM 96h	Intra	Klhl29	-	co-directional	12649890	28	21	7	0.25	1.16284e-07	Complex	Klhl29	-	> 18	> 6
															RDC-chr12-4.4	DMSO (Inter)	DMSO	Inter	Klhl29	-	co-directional	6174897	14	7	7	0.5	2.32569e-07	Complex	Klhl29	-	> 18	> 6
															RDC-chr12-4.4	APH 0.6 uM 96h (Intra)	APH 0.6 uM 96h	Intra	Klhl29	-	head-on	21200000	38	21	17	0.447368	2.08088e-07	Complex	Klhl29	-	> 18	> 6
															RDC-chr12-4.4	APH 0.3 uM 96h (Intra)	APH 0.3 uM 96h	Intra	Klhl29	-	co-directional	11849414	31	16	15	0.483871	2.25066e-07	Complex	Klhl29	-	> 18	> 6
															RDC-chr12-4.4	APH 0.4 uM 96h (Intra)	APH 0.4 uM 96h	Intra	Klhl29	-	head-on	19775000	35	26	9	0.257143	1.19607e-07	Complex	Klhl29	-	> 18	> 6
															RDC-chr12-41.4	APH 0.6 uM 96h (Intra)	APH 0.6 uM 96h	Intra	Immp2l	+	head-on	7700000	44	7	37	0.159091	1.76061e-07	Inward-moving	Immp2l	+	0 - 7	0 - 2
															RDC-chr12-41.4	APH 0.6 uM 96h (Inter)	APH 0.6 uM 96h	Inter	Immp2l	+	head-on	2450000	14	9	5	0.642857	7.11428e-07	Inward-moving	Immp2l	+	0 - 7	0 - 2
															RDC-chr12-41.4	APH 0.3 uM 96h (Inter)	APH 0.3 uM 96h	Inter	Immp2l	+	head-on	4375000	25	10	15	0.4	4.42666e-07	Inward-moving	Immp2l	+	0 - 7	0 - 2
															RDC-chr12-41.4	APH 0.6 uM 96h (Intra)	APH 0.6 uM 96h	Intra	Immp2l	+	co-directional	19720224	56	32	24	0.571429	6.32381e-07	Inward-moving	Immp2l	+	0 - 7	0 - 2
															RDC-chr12-41.4	APH 0.3 uM 96h (Inter)	APH 0.3 uM 96h	Inter	Immp2l	+	co-directional	16090845	43	20	23	0.465116	5.14728e-07	Inward-moving	Immp2l	+	0 - 7	0 - 2
															RDC-chr12-41.4	APH 0.3 uM 96h (Intra)	APH 0.3 uM 96h	Intra	Immp2l	+	co-directional	32746587	99	47	52	0.474747	5.25387e-07	Inward-moving	Immp2l	+	0 - 7	0 - 2
															RDC-chr12-41.4	APH 0.4 uM 96h (Inter)	APH 0.4 uM 96h	Inter	Immp2l	+	head-on	2975000	17	4	13	0.235294	2.60392e-07	Inward-moving	Immp2l	+	0 - 7	0 - 2
															RDC-chr12-41.4	APH 0.2 uM 96h (Inter)	APH 0.2 uM 96h	Inter	Immp2l	+	co-directional	2465028	7	5	2	0.714286	7.90476e-07	Inward-moving	Immp2l	+	0 - 7	0 - 2
															RDC-chr12-41.4	APH 0.2 uM 96h (Inter)	APH 0.2 uM 96h	Inter	Immp2l	+	head-on	350000	2	1	1	0.5	5.53333e-07	Inward-moving	Immp2l	+	0 - 7	0 - 2
															RDC-chr12-41.4	APH 0.6 uM 96h (Inter)	APH 0.6 uM 96h	Inter	Immp2l	+	co-directional	7626648	20	7	13	0.35	3.87333e-07	Inward-moving	Immp2l	+	0 - 7	0 - 2
															RDC-chr12-41.4	DMSO (Inter)	DMSO	Inter	Immp2l	+	head-on	350000	2	1	1	0.5	5.53333e-07	Inward-moving	Immp2l	+	0 - 7	0 - 2
															RDC-chr12-41.4	APH 0.4 uM 96h (Intra)	APH 0.4 uM 96h	Intra	Immp2l	+	head-on	5950000	34	17	17	0.5	5.53333e-07	Inward-moving	Immp2l	+	0 - 7	0 - 2
															RDC-chr12-41.4	APH 0.4 uM 96h (Inter)	APH 0.4 uM 96h	Inter	Immp2l	+	co-directional	5440803	14	7	7	0.5	5.53333e-07	Inward-moving	Immp2l	+	0 - 7	0 - 2
															RDC-chr12-41.4	APH 0.4 uM 96h (Intra)	APH 0.4 uM 96h	Intra	Immp2l	+	co-directional	18555873	50	21	29	0.42	4.648e-07	Inward-moving	Immp2l	+	0 - 7	0 - 2
															RDC-chr12-41.4	APH 0.3 uM 96h (Intra)	APH 0.3 uM 96h	Intra	Immp2l	+	head-on	8225000	47	15	32	0.319149	3.53191e-07	Inward-moving	Immp2l	+	0 - 7	0 - 2
															RDC-chr12-53.7	APH 0.6 uM 96h (Inter)	APH 0.6 uM 96h	Inter	Npas3	+	head-on	3825000	9	8	1	0.888889	9.81194e-07	Inward-moving	Npas3	+	> 18	> 6
															RDC-chr12-53.7	DMSO (Inter)	DMSO	Inter	Npas3	+	head-on	1700000	4	1	3	0.25	2.75961e-07	Inward-moving	Npas3	+	> 18	> 6
															RDC-chr12-53.7	APH 0.3 uM 96h (Inter)	APH 0.3 uM 96h	Inter	Npas3	+	co-directional	13027914	34	13	21	0.382353	4.22058e-07	Inward-moving	Npas3	+	> 18	> 6
															RDC-chr12-53.7	APH 0.3 uM 96h (Inter)	APH 0.3 uM 96h	Inter	Npas3	+	head-on	13600000	32	19	13	0.59375	6.55407e-07	Inward-moving	Npas3	+	> 18	> 6
															RDC-chr12-53.7	APH 0.4 uM 96h (Intra)	APH 0.4 uM 96h	Intra	Npas3	+	head-on	2125000	5	2	3	0.4	4.41537e-07	Inward-moving	Npas3	+	> 18	> 6
															RDC-chr12-53.7	APH 0.3 uM 96h (Intra)	APH 0.3 uM 96h	Intra	Npas3	+	head-on	5525000	13	8	5	0.615385	6.79288e-07	Inward-moving	Npas3	+	> 18	> 6
															RDC-chr12-53.7	APH 0.6 uM 96h (Inter)	APH 0.6 uM 96h	Inter	Npas3	+	co-directional	4324691	11	4	7	0.363636	4.01397e-07	Inward-moving	Npas3	+	> 18	> 6
															RDC-chr12-53.7	APH 0.4 uM 96h (Inter)	APH 0.4 uM 96h	Inter	Npas3	+	head-on	6800000	16	12	4	0.75	8.27882e-07	Inward-moving	Npas3	+	> 18	> 6
															RDC-chr12-53.7	DMSO (Inter)	DMSO	Inter	Npas3	+	co-directional	2562510	6	3	3	0.5	5.51921e-07	Inward-moving	Npas3	+	> 18	> 6
															RDC-chr12-53.7	APH 0.2 uM 96h (Inter)	APH 0.2 uM 96h	Inter	Npas3	+	head-on	2550000	6	3	3	0.5	5.51921e-07	Inward-moving	Npas3	+	> 18	> 6
															RDC-chr12-53.7	APH 0.3 uM 96h (Intra)	APH 0.3 uM 96h	Intra	Npas3	+	co-directional	3416680	8	5	3	0.625	6.89902e-07	Inward-moving	Npas3	+	> 18	> 6
															RDC-chr12-53.7	APH 0.6 uM 96h (Intra)	APH 0.6 uM 96h	Intra	Npas3	+	head-on	2975000	7	6	1	0.857143	9.46151e-07	Inward-moving	Npas3	+	> 18	> 6
															RDC-chr12-53.7	APH 0.4 uM 96h (Inter)	APH 0.4 uM 96h	Inter	Npas3	+	co-directional	5979190	14	7	7	0.5	5.51921e-07	Inward-moving	Npas3	+	> 18	> 6
															RDC-chr12-53.7	APH 0.6 uM 96h (Intra)	APH 0.6 uM 96h	Intra	Npas3	+	co-directional	3416680	8	2	6	0.25	2.75961e-07	Inward-moving	Npas3	+	> 18	> 6
															RDC-chr12-66.9	APH 0.6 uM 96h (Inter)	APH 0.6 uM 96h	Inter	Mdga2	-	head-on	11536360	22	6	16	0.727273	1.05551e-06	Inward-moving	Mdga2	-	0 - 7	0 - 2
															RDC-chr12-66.9	APH 0.6 uM 96h (Inter)	APH 0.6 uM 96h	Inter	Mdga2	-	co-directional	823210	5	4	1	0.2	2.90266e-07	Inward-moving	Mdga2	-	0 - 7	0 - 2
															RDC-chr12-66.9	APH 0.4 uM 96h (Intra)	APH 0.4 uM 96h	Intra	Mdga2	-	head-on	6816940	13	5	8	0.615385	8.93128e-07	Inward-moving	Mdga2	-	0 - 7	0 - 2
															RDC-chr12-66.9	APH 0.3 uM 96h (Inter)	APH 0.3 uM 96h	Inter	Mdga2	-	head-on	25170240	48	21	27	0.5625	8.16375e-07	Inward-moving	Mdga2	-	0 - 7	0 - 2
															RDC-chr12-66.9	APH 0.4 uM 96h (Inter)	APH 0.4 uM 96h	Inter	Mdga2	-	head-on	9963220	19	10	9	0.473684	6.87473e-07	Inward-moving	Mdga2	-	0 - 7	0 - 2
															RDC-chr12-66.9	APH 0.3 uM 96h (Inter)	APH 0.3 uM 96h	Inter	Mdga2	-	co-directional	987852	6	4	2	0.333333	4.83777e-07	Inward-moving	Mdga2	-	0 - 7	0 - 2
															RDC-chr12-66.9	DMSO (Inter)	DMSO	Inter	Mdga2	-	head-on	2621900	5	4	1	0.2	2.90266e-07	Inward-moving	Mdga2	-	0 - 7	0 - 2
															RDC-chr12-66.9	APH 0.2 uM 96h (Inter)	APH 0.2 uM 96h	Inter	Mdga2	-	head-on	1048760	2	1	1	0.5	7.25666e-07	Inward-moving	Mdga2	-	0 - 7	0 - 2
															RDC-chr12-66.9	APH 0.3 uM 96h (Intra)	APH 0.3 uM 96h	Intra	Mdga2	-	head-on	9438840	18	7	11	0.611111	8.86925e-07	Inward-moving	Mdga2	-	0 - 7	0 - 2
															RDC-chr12-66.9	APH 0.6 uM 96h (Intra)	APH 0.6 uM 96h	Intra	Mdga2	-	head-on	6816940	13	5	8	0.615385	8.93128e-07	Inward-moving	Mdga2	-	0 - 7	0 - 2
															RDC-chr12-66.9	APH 0.4 uM 96h (Inter)	APH 0.4 uM 96h	Inter	Mdga2	-	co-directional	823210	5	3	2	0.4	5.80533e-07	Inward-moving	Mdga2	-	0 - 7	0 - 2
															RDC-chr13-102.9	APH 0.3 uM 96h (Inter)	APH 0.3 uM 96h	Inter	Mast4	-	co-directional	1098816	9	4	5	0.555556	1.10496e-06	Inward-moving	Mast4	-	8 - 18	0 - 2
															RDC-chr13-102.9	APH 0.4 uM 96h (Inter)	APH 0.4 uM 96h	Inter	Mast4	-	co-directional	177783	2	1	1	0.5	9.94465e-07	Inward-moving	Mast4	-	8 - 18	0 - 2
															RDC-chr13-102.9	APH 0.6 uM 96h (Inter)	APH 0.6 uM 96h	Inter	Mast4	-	head-on	3250000	10	2	8	0.8	1.59114e-06	Inward-moving	Mast4	-	8 - 18	0 - 2
															RDC-chr13-102.9	APH 0.4 uM 96h (Inter)	APH 0.4 uM 96h	Inter	Mast4	-	head-on	2275000	7	5	2	0.285714	5.68266e-07	Inward-moving	Mast4	-	8 - 18	0 - 2
															RDC-chr13-102.9	APH 0.3 uM 96h (Inter)	APH 0.3 uM 96h	Inter	Mast4	-	head-on	7475000	23	8	15	0.652174	1.29713e-06	Inward-moving	Mast4	-	8 - 18	0 - 2
															RDC-chr13-102.9	APH 0.6 uM 96h (Inter)	APH 0.6 uM 96h	Inter	Mast4	-	co-directional	475083	4	2	2	0.5	9.94465e-07	Inward-moving	Mast4	-	8 - 18	0 - 2
															RDC-chr13-102.9	DMSO (Inter)	DMSO	Inter	Mast4	-	head-on	975000	3	1	2	0.666667	1.32595e-06	Inward-moving	Mast4	-	8 - 18	0 - 2
															RDC-chr13-109.6	APH 0.3 uM 96h (Inter)	APH 0.3 uM 96h	Inter	Pde4d	+	head-on	1375000	11	8	3	0.727273	1.03369e-06	Inward-moving	Pde4d	+	> 18	> 6
															RDC-chr13-109.6	APH 0.6 uM 96h (Inter)	APH 0.6 uM 96h	Inter	Pde4d	+	co-directional	7812239	22	16	6	0.727273	1.03369e-06	Inward-moving	Pde4d	+	> 18	> 6
															RDC-chr13-109.6	APH 0.3 uM 96h (Inter)	APH 0.3 uM 96h	Inter	Pde4d	+	co-directional	12562239	32	17	15	0.53125	7.5508e-07	Inward-moving	Pde4d	+	> 18	> 6
															RDC-chr13-109.6	DMSO (Inter)	DMSO	Inter	Pde4d	+	co-directional	1900000	4	1	3	0.25	3.55332e-07	Inward-moving	Pde4d	+	> 18	> 6
															RDC-chr13-109.6	APH 0.4 uM 96h (Inter)	APH 0.4 uM 96h	Inter	Pde4d	+	co-directional	3800000	8	4	4	0.5	7.10663e-07	Inward-moving	Pde4d	+	> 18	> 6
															RDC-chr13-109.6	APH 0.6 uM 96h (Inter)	APH 0.6 uM 96h	Inter	Pde4d	+	head-on	500000	4	1	3	0.25	3.55332e-07	Inward-moving	Pde4d	+	> 18	> 6
															RDC-chr13-109.6	APH 0.2 uM 96h (Inter)	APH 0.2 uM 96h	Inter	Pde4d	+	co-directional	2473177	6	2	4	0.333333	4.73776e-07	Inward-moving	Pde4d	+	> 18	> 6
															RDC-chr13-15.7	APH 0.4 uM 96h (Inter)	APH 0.4 uM 96h	Inter	Gli3	+	co-directional	398440	4	2	2	0.5	1.72414e-06	Inward-moving	Gli3	+	0 - 7	0 - 2
															RDC-chr13-15.7	APH 0.2 uM 96h (Inter)	APH 0.2 uM 96h	Inter	Gli3	+	co-directional	199220	2	1	1	0.5	1.72414e-06	Inward-moving	Gli3	+	0 - 7	0 - 2
															RDC-chr13-15.7	APH 0.3 uM 96h (Inter)	APH 0.3 uM 96h	Inter	Gli3	+	head-on	400000	4	3	1	0.75	2.58621e-06	Inward-moving	Gli3	+	0 - 7	0 - 2
															RDC-chr13-15.7	APH 0.3 uM 96h (Inter)	APH 0.3 uM 96h	Inter	Gli3	+	co-directional	499220	5	3	2	0.6	2.06897e-06	Inward-moving	Gli3	+	0 - 7	0 - 2
															RDC-chr13-15.7	APH 0.6 uM 96h (Inter)	APH 0.6 uM 96h	Inter	Gli3	+	co-directional	798830	8	4	4	0.5	1.72414e-06	Inward-moving	Gli3	+	0 - 7	0 - 2
															RDC-chr13-29.8	APH 0.4 uM 96h (Inter)	APH 0.4 uM 96h	Inter	Cdkal1	-	co-directional	2475000	9	5	4	0.444444	1.05375e-06	Unidirection	Cdkal1	-	8 - 18	0 - 2
															RDC-chr13-29.8	APH 0.3 uM 96h (Inter)	APH 0.3 uM 96h	Inter	Cdkal1	-	co-directional	2475000	9	3	6	0.666667	1.58062e-06	Unidirection	Cdkal1	-	8 - 18	0 - 2
															RDC-chr13-29.8	APH 0.2 uM 96h (Inter)	APH 0.2 uM 96h	Inter	Cdkal1	-	head-on	168890	2	1	1	0.5	1.18547e-06	Unidirection	Cdkal1	-	8 - 18	0 - 2
															RDC-chr13-29.8	APH 0.4 uM 96h (Inter)	APH 0.4 uM 96h	Inter	Cdkal1	-	head-on	146775	2	1	1	0.5	1.18547e-06	Unidirection	Cdkal1	-	8 - 18	0 - 2
															RDC-chr13-29.8	APH 0.3 uM 96h (Inter)	APH 0.3 uM 96h	Inter	Cdkal1	-	head-on	418210	6	4	2	0.333333	7.90311e-07	Unidirection	Cdkal1	-	8 - 18	0 - 2
															RDC-chr13-36.3	DMSO (Inter)	DMSO	Inter	Fars2	+	co-directional	1377800	4	3	1	0.75	1.21121e-06	Inward-moving	Fars2	+	0 - 7	3 - 6
															RDC-chr13-36.3	APH 0.6 uM 96h (Inter)	APH 0.6 uM 96h	Inter	Fars2	+	head-on	1648584	6	3	3	0.5	8.07475e-07	Inward-moving	Fars2	+	0 - 7	3 - 6
															RDC-chr13-36.3	APH 0.6 uM 96h (Inter)	APH 0.6 uM 96h	Inter	Fars2	+	co-directional	3444500	10	2	8	0.2	3.2299e-07	Inward-moving	Fars2	+	0 - 7	3 - 6
															RDC-chr13-36.3	APH 0.4 uM 96h (Inter)	APH 0.4 uM 96h	Inter	Fars2	+	co-directional	2755600	8	4	4	0.5	8.07475e-07	Inward-moving	Fars2	+	0 - 7	3 - 6
															RDC-chr13-36.3	APH 0.4 uM 96h (Inter)	APH 0.4 uM 96h	Inter	Fars2	+	head-on	1099056	4	2	2	0.5	8.07475e-07	Inward-moving	Fars2	+	0 - 7	3 - 6
															RDC-chr13-36.3	APH 0.3 uM 96h (Inter)	APH 0.3 uM 96h	Inter	Fars2	+	head-on	3846696	14	9	5	0.642857	1.03818e-06	Inward-moving	Fars2	+	0 - 7	3 - 6
															RDC-chr13-36.3	APH 0.3 uM 96h (Inter)	APH 0.3 uM 96h	Inter	Fars2	+	co-directional	7577900	22	12	10	0.545455	8.80882e-07	Inward-moving	Fars2	+	0 - 7	3 - 6
															RDC-chr13-45.8	APH 0.3 uM 96h (Inter)	APH 0.3 uM 96h	Inter	Atxn1	-	head-on	10334268	21	13	8	0.380952	7.74124e-07	Inward-moving	Atxn1	-	8 - 18	3 - 6
															RDC-chr13-45.8	APH 0.4 uM 96h (Inter)	APH 0.4 uM 96h	Inter	Atxn1	-	head-on	5413188	11	7	4	0.363636	7.38936e-07	Inward-moving	Atxn1	-	8 - 18	3 - 6
															RDC-chr13-45.8	DMSO (Inter)	DMSO	Inter	Atxn1	-	head-on	984216	2	1	1	0.5	1.01604e-06	Inward-moving	Atxn1	-	8 - 18	3 - 6
															RDC-chr13-45.8	APH 0.2 uM 96h (Inter)	APH 0.2 uM 96h	Inter	Atxn1	-	head-on	2460540	5	2	3	0.6	1.21924e-06	Inward-moving	Atxn1	-	8 - 18	3 - 6
															RDC-chr13-45.8	APH 0.6 uM 96h (Inter)	APH 0.6 uM 96h	Inter	Atxn1	-	head-on	3936864	8	1	7	0.875	1.77806e-06	Inward-moving	Atxn1	-	8 - 18	3 - 6
															RDC-chr13-77	APH 0.3 uM 96h (Inter)	APH 0.3 uM 96h	Inter	Mctp1	+	co-directional	4550000	13	6	7	0.461538	6.69707e-07	Complex	Mctp1	+	0 - 7	0 - 2
															RDC-chr13-77	APH 0.3 uM 96h (Inter)	APH 0.3 uM 96h	Inter	Mctp1	+	head-on	1292550	6	2	4	0.333333	4.83677e-07	Complex	Mctp1	+	0 - 7	0 - 2
															RDC-chr13-77	APH 0.4 uM 96h (Inter)	APH 0.4 uM 96h	Inter	Mctp1	+	head-on	1448345	8	4	4	0.5	7.25516e-07	Complex	Mctp1	+	0 - 7	0 - 2
															RDC-chr13-77	DMSO (Inter)	DMSO	Inter	Mctp1	+	head-on	462905	3	2	1	0.666667	9.67354e-07	Complex	Mctp1	+	0 - 7	0 - 2
															RDC-chr13-77	APH 0.4 uM 96h (Inter)	APH 0.4 uM 96h	Inter	Mctp1	+	co-directional	1400000	4	3	1	0.75	1.08827e-06	Complex	Mctp1	+	0 - 7	0 - 2
															RDC-chr13-77	APH 0.6 uM 96h (Inter)	APH 0.6 uM 96h	Inter	Mctp1	+	head-on	2310045	12	2	10	0.166667	2.41839e-07	Complex	Mctp1	+	0 - 7	0 - 2
															RDC-chr13-77	APH 0.6 uM 96h (Inter)	APH 0.6 uM 96h	Inter	Mctp1	+	co-directional	3500000	10	3	7	0.3	4.35309e-07	Complex	Mctp1	+	0 - 7	0 - 2
															RDC-chr13-81.4	APH 0.6 uM 96h (Inter)	APH 0.6 uM 96h	Inter	Adgrv1	-	co-directional	15031492	28	6	22	0.785714	1.37584e-06	Inward-moving	Adgrv1	-	> 18	> 6
															RDC-chr13-81.4	DMSO (Inter)	DMSO	Inter	Adgrv1	-	co-directional	2684195	5	3	2	0.4	7.0043e-07	Inward-moving	Adgrv1	-	> 18	> 6
															RDC-chr13-81.4	APH 0.3 uM 96h (Inter)	APH 0.3 uM 96h	Inter	Adgrv1	-	co-directional	17178848	32	15	17	0.53125	9.30258e-07	Inward-moving	Adgrv1	-	> 18	> 6
															RDC-chr13-81.4	APH 0.2 uM 96h (Inter)	APH 0.2 uM 96h	Inter	Adgrv1	-	co-directional	2684195	5	3	2	0.4	7.0043e-07	Inward-moving	Adgrv1	-	> 18	> 6
															RDC-chr13-81.4	APH 0.4 uM 96h (Inter)	APH 0.4 uM 96h	Inter	Adgrv1	-	co-directional	9663102	18	8	10	0.555556	9.72819e-07	Inward-moving	Adgrv1	-	> 18	> 6
															RDC-chr14-117.5	APH 0.6 uM 96h (Inter)	APH 0.6 uM 96h	Inter	Gpc6	+	head-on	25929520	40	28	12	0.7	6.57444e-07	Inward-moving	Gpc6	+	8 - 18	3 - 6
															RDC-chr14-117.5	APH 0.2 uM 96h (Inter)	APH 0.2 uM 96h	Inter	Gpc6	+	co-directional	832982	2	1	1	0.5	4.69603e-07	Inward-moving	Gpc6	+	8 - 18	3 - 6
															RDC-chr14-117.5	APH 0.2 uM 96h (Inter)	APH 0.2 uM 96h	Inter	Gpc6	+	head-on	7778856	12	11	1	0.916667	8.60939e-07	Inward-moving	Gpc6	+	8 - 18	3 - 6
															RDC-chr14-117.5	DMSO (Inter)	DMSO	Inter	Gpc6	+	co-directional	832982	2	1	1	0.5	4.69603e-07	Inward-moving	Gpc6	+	8 - 18	3 - 6
															RDC-chr14-117.5	DMSO (Inter)	DMSO	Inter	Gpc6	+	head-on	7130618	11	6	5	0.545455	5.12294e-07	Inward-moving	Gpc6	+	8 - 18	3 - 6
															RDC-chr14-117.5	APH 0.6 uM 96h (Inter)	APH 0.6 uM 96h	Inter	Gpc6	+	co-directional	8746311	21	7	14	0.333333	3.13069e-07	Inward-moving	Gpc6	+	8 - 18	3 - 6
															RDC-chr14-117.5	APH 0.3 uM 96h (Inter)	APH 0.3 uM 96h	Inter	Gpc6	+	head-on	65472038	101	71	30	0.70297	6.60234e-07	Inward-moving	Gpc6	+	8 - 18	3 - 6
															RDC-chr14-117.5	APH 0.3 uM 96h (Inter)	APH 0.3 uM 96h	Inter	Gpc6	+	co-directional	14993676	36	10	26	0.277778	2.60891e-07	Inward-moving	Gpc6	+	8 - 18	3 - 6
															RDC-chr14-117.5	APH 0.4 uM 96h (Inter)	APH 0.4 uM 96h	Inter	Gpc6	+	head-on	20095378	31	24	7	0.774194	7.27127e-07	Inward-moving	Gpc6	+	8 - 18	3 - 6
															RDC-chr14-117.5	APH 0.4 uM 96h (Inter)	APH 0.4 uM 96h	Inter	Gpc6	+	co-directional	5414383	13	4	9	0.307692	2.88987e-07	Inward-moving	Gpc6	+	8 - 18	3 - 6
															RDC-chr14-12	APH 0.3 uM 96h (Inter)	APH 0.3 uM 96h	Inter	Ptprg	+	head-on	11250000	30	17	13	0.566667	6.23588e-07	Inward-moving	Ptprg	+	> 18	3 - 6
															RDC-chr14-12	APH 0.2 uM 96h (Inter)	APH 0.2 uM 96h	Inter	Ptprg	+	head-on	1125000	3	2	1	0.666667	7.33633e-07	Inward-moving	Ptprg	+	> 18	3 - 6
															RDC-chr14-12	APH 0.4 uM 96h (Inter)	APH 0.4 uM 96h	Inter	Ptprg	+	co-directional	3890948	14	5	9	0.357143	3.93017e-07	Inward-moving	Ptprg	+	> 18	3 - 6
															RDC-chr14-12	APH 0.4 uM 96h (Inter)	APH 0.4 uM 96h	Inter	Ptprg	+	head-on	4500000	12	6	6	0.5	5.50224e-07	Inward-moving	Ptprg	+	> 18	3 - 6
															RDC-chr14-12	APH 0.6 uM 96h (Inter)	APH 0.6 uM 96h	Inter	Ptprg	+	head-on	4500000	12	5	7	0.416667	4.5852e-07	Inward-moving	Ptprg	+	> 18	3 - 6
															RDC-chr14-12	DMSO (Inter)	DMSO	Inter	Ptprg	+	co-directional	1566662	5	2	3	0.4	4.4018e-07	Inward-moving	Ptprg	+	> 18	3 - 6
															RDC-chr14-12	APH 0.3 uM 96h (Inter)	APH 0.3 uM 96h	Inter	Ptprg	+	co-directional	9279562	31	10	21	0.322581	3.54984e-07	Inward-moving	Ptprg	+	> 18	3 - 6
															RDC-chr14-12	APH 0.6 uM 96h (Inter)	APH 0.6 uM 96h	Inter	Ptprg	+	co-directional	5612518	19	4	15	0.210526	2.31673e-07	Inward-moving	Ptprg	+	> 18	3 - 6
															RDC-chr14-12	APH 0.2 uM 96h (Inter)	APH 0.2 uM 96h	Inter	Ptprg	+	co-directional	1032942	3	1	2	0.333333	3.66816e-07	Inward-moving	Ptprg	+	> 18	3 - 6
															RDC-chr14-21.3	APH 0.6 uM 96h (Inter)	APH 0.6 uM 96h	Inter	Adk	+	head-on	12476396	23	11	12	0.478261	6.07581e-07	Inward-moving	Adk	+	8 - 18	> 6
															RDC-chr14-21.3	APH 0.3 uM 96h (Inter)	APH 0.3 uM 96h	Inter	Adk	+	co-directional	6362304	26	10	16	0.384615	4.88614e-07	Inward-moving	Adk	+	8 - 18	> 6
															RDC-chr14-21.3	APH 0.4 uM 96h (Inter)	APH 0.4 uM 96h	Inter	Adk	+	co-directional	1712928	7	6	1	0.857143	1.08891e-06	Inward-moving	Adk	+	8 - 18	> 6
															RDC-chr14-21.3	APH 0.6 uM 96h (Inter)	APH 0.6 uM 96h	Inter	Adk	+	co-directional	3181152	13	2	11	0.153846	1.95446e-07	Inward-moving	Adk	+	8 - 18	> 6
															RDC-chr14-21.3	APH 0.3 uM 96h (Inter)	APH 0.3 uM 96h	Inter	Adk	+	head-on	23867888	44	32	12	0.727273	9.23925e-07	Inward-moving	Adk	+	8 - 18	> 6
															RDC-chr14-21.3	APH 0.4 uM 96h (Inter)	APH 0.4 uM 96h	Inter	Adk	+	head-on	6509424	12	9	3	0.75	9.52797e-07	Inward-moving	Adk	+	8 - 18	> 6
															RDC-chr14-21.3	DMSO (Inter)	DMSO	Inter	Adk	+	head-on	4339616	8	6	2	0.75	9.52797e-07	Inward-moving	Adk	+	8 - 18	> 6
															RDC-chr14-25.6	APH 0.4 uM 96h (Inter)	APH 0.4 uM 96h	Inter	Zmiz1	+	co-directional	2724336	8	5	3	0.625	1.70094e-06	Inward-moving	Zmiz1	+	> 18	> 6
															RDC-chr14-25.6	APH 0.3 uM 96h (Inter)	APH 0.3 uM 96h	Inter	Zmiz1	+	co-directional	3405420	10	9	1	0.9	2.44935e-06	Inward-moving	Zmiz1	+	> 18	> 6
															RDC-chr14-25.6	APH 0.6 uM 96h (Inter)	APH 0.6 uM 96h	Inter	Zmiz1	+	co-directional	4767588	14	8	6	0.571429	1.55514e-06	Inward-moving	Zmiz1	+	> 18	> 6
															RDC-chr14-25.6	DMSO (Inter)	DMSO	Inter	Zmiz1	+	co-directional	1702710	5	2	3	0.4	1.0886e-06	Inward-moving	Zmiz1	+	> 18	> 6
															RDC-chr14-25.6	APH 0.2 uM 96h (Inter)	APH 0.2 uM 96h	Inter	Zmiz1	+	co-directional	681084	2	1	1	0.5	1.36075e-06	Inward-moving	Zmiz1	+	> 18	> 6
															RDC-chr14-28.1	APH 0.4 uM 96h (Inter)	APH 0.4 uM 96h	Inter	Erc2	+	co-directional	3425948	12	4	8	0.333333	3.51144e-07	Inward-moving	Erc2	+	8 - 18	3 - 6
															RDC-chr14-28.1	APH 0.6 uM 96h (Inter)	APH 0.6 uM 96h	Inter	Erc2	+	head-on	14950000	26	14	12	0.538462	5.67233e-07	Inward-moving	Erc2	+	8 - 18	3 - 6
															RDC-chr14-28.1	APH 0.3 uM 96h (Inter)	APH 0.3 uM 96h	Inter	Erc2	+	head-on	28750000	50	29	21	0.58	6.10991e-07	Inward-moving	Erc2	+	8 - 18	3 - 6
															RDC-chr14-28.1	DMSO (Inter)	DMSO	Inter	Erc2	+	co-directional	915501	3	1	2	0.333333	3.51144e-07	Inward-moving	Erc2	+	8 - 18	3 - 6
															RDC-chr14-28.1	APH 0.3 uM 96h (Inter)	APH 0.3 uM 96h	Inter	Erc2	+	co-directional	5562117	19	5	14	0.263158	2.77219e-07	Inward-moving	Erc2	+	8 - 18	3 - 6
															RDC-chr14-28.1	DMSO (Inter)	DMSO	Inter	Erc2	+	head-on	2300000	4	2	2	0.5	5.26716e-07	Inward-moving	Erc2	+	8 - 18	3 - 6
															RDC-chr14-28.1	APH 0.4 uM 96h (Inter)	APH 0.4 uM 96h	Inter	Erc2	+	head-on	12075000	21	12	9	0.571429	6.01961e-07	Inward-moving	Erc2	+	8 - 18	3 - 6
															RDC-chr14-28.1	APH 0.2 uM 96h (Inter)	APH 0.2 uM 96h	Inter	Erc2	+	co-directional	1594946	6	3	3	0.5	5.26716e-07	Inward-moving	Erc2	+	8 - 18	3 - 6
															RDC-chr14-28.1	APH 0.6 uM 96h (Inter)	APH 0.6 uM 96h	Inter	Erc2	+	co-directional	3328114	14	9	5	0.642857	6.77206e-07	Inward-moving	Erc2	+	8 - 18	3 - 6
															RDC-chr14-28.1	APH 0.2 uM 96h (Inter)	APH 0.2 uM 96h	Inter	Erc2	+	head-on	2875000	5	3	2	0.6	6.32059e-07	Inward-moving	Erc2	+	8 - 18	3 - 6
															RDC-chr14-35.1	APH 0.4 uM 96h (Inter)	APH 0.4 uM 96h	Inter	Grid1	+	co-directional	20949861	29	7	22	0.241379	3.21186e-07	Inward-moving	Grid1	+	0 - 7	0 - 2
															RDC-chr14-35.1	APH 0.6 uM 96h (Inter)	APH 0.6 uM 96h	Inter	Grid1	+	co-directional	36842859	51	17	34	0.333333	4.43543e-07	Inward-moving	Grid1	+	0 - 7	0 - 2
															RDC-chr14-35.1	APH 0.3 uM 96h (Inter)	APH 0.3 uM 96h	Inter	Grid1	+	co-directional	40454904	56	24	32	0.428571	5.7027e-07	Inward-moving	Grid1	+	0 - 7	0 - 2
															RDC-chr14-35.1	APH 0.2 uM 96h (Inter)	APH 0.2 uM 96h	Inter	Grid1	+	co-directional	1444818	2	1	1	0.5	6.65315e-07	Inward-moving	Grid1	+	0 - 7	0 - 2
															RDC-chr14-93.4	APH 0.3 uM 96h (Inter)	APH 0.3 uM 96h	Inter	Pcdh9	-	head-on	37459742	71	24	47	0.661972	7.73863e-07	Inward-moving	Pcdh9	-	0 - 7	3 - 6
															RDC-chr14-93.4	APH 0.6 uM 96h (Inter)	APH 0.6 uM 96h	Inter	Pcdh9	-	head-on	13717652	26	12	14	0.538462	6.29476e-07	Inward-moving	Pcdh9	-	0 - 7	3 - 6
															RDC-chr14-93.4	APH 0.4 uM 96h (Inter)	APH 0.4 uM 96h	Inter	Pcdh9	-	head-on	8441632	16	5	11	0.6875	8.03706e-07	Inward-moving	Pcdh9	-	0 - 7	3 - 6
															RDC-chr14-93.4	APH 0.4 uM 96h (Inter)	APH 0.4 uM 96h	Inter	Pcdh9	-	co-directional	1966860	6	5	1	0.166667	1.94838e-07	Inward-moving	Pcdh9	-	0 - 7	3 - 6
															RDC-chr14-93.4	APH 0.6 uM 96h (Inter)	APH 0.6 uM 96h	Inter	Pcdh9	-	co-directional	4261530	13	7	6	0.461538	5.39551e-07	Inward-moving	Pcdh9	-	0 - 7	3 - 6
															RDC-chr14-93.4	DMSO (Inter)	DMSO	Inter	Pcdh9	-	head-on	1582806	3	1	2	0.666667	7.79352e-07	Inward-moving	Pcdh9	-	0 - 7	3 - 6
															RDC-chr14-93.4	APH 0.3 uM 96h (Inter)	APH 0.3 uM 96h	Inter	Pcdh9	-	co-directional	8850870	27	16	11	0.407407	4.7627e-07	Inward-moving	Pcdh9	-	0 - 7	3 - 6
															RDC-chr14-93.4	APH 0.2 uM 96h (Inter)	APH 0.2 uM 96h	Inter	Pcdh9	-	head-on	3165612	6	2	4	0.666667	7.79352e-07	Inward-moving	Pcdh9	-	0 - 7	3 - 6
															RDC-chr15-30.7	APH 0.4 uM 96h (Inter)	APH 0.4 uM 96h	Inter	Ctnnd2	+	co-directional	2541624	8	4	4	0.5	6.14972e-07	Inward-moving	Ctnnd2	+	8 - 18	0 - 2
															RDC-chr15-30.7	APH 0.3 uM 96h (Inter)	APH 0.3 uM 96h	Inter	Ctnnd2	+	co-directional	6354060	20	9	11	0.45	5.53475e-07	Inward-moving	Ctnnd2	+	8 - 18	0 - 2
															RDC-chr15-30.7	APH 0.6 uM 96h (Inter)	APH 0.6 uM 96h	Inter	Ctnnd2	+	co-directional	4765545	15	3	12	0.2	2.45989e-07	Inward-moving	Ctnnd2	+	8 - 18	0 - 2
															RDC-chr15-30.7	APH 0.3 uM 96h (Inter)	APH 0.3 uM 96h	Inter	Ctnnd2	+	head-on	17336970	35	22	13	0.628571	7.73108e-07	Inward-moving	Ctnnd2	+	8 - 18	0 - 2
															RDC-chr15-30.7	APH 0.6 uM 96h (Inter)	APH 0.6 uM 96h	Inter	Ctnnd2	+	head-on	13869576	28	20	8	0.714286	8.78532e-07	Inward-moving	Ctnnd2	+	8 - 18	0 - 2
															RDC-chr15-30.7	APH 0.4 uM 96h (Inter)	APH 0.4 uM 96h	Inter	Ctnnd2	+	head-on	6439446	13	7	6	0.538462	6.62278e-07	Inward-moving	Ctnnd2	+	8 - 18	0 - 2
															RDC-chr15-30.7	APH 0.2 uM 96h (Inter)	APH 0.2 uM 96h	Inter	Ctnnd2	+	head-on	1486026	3	1	2	0.333333	4.09981e-07	Inward-moving	Ctnnd2	+	8 - 18	0 - 2
															RDC-chr15-30.7	DMSO (Inter)	DMSO	Inter	Ctnnd2	+	head-on	2972052	6	3	3	0.5	6.14972e-07	Inward-moving	Ctnnd2	+	8 - 18	0 - 2
															RDC-chr15-73.2	APH 0.4 uM 96h (Inter)	APH 0.4 uM 96h	Inter	Trappc9	-	co-directional	1360444	9	6	3	0.333333	5.39374e-07	Complex	Trappc9	-	> 18	3 - 6
															RDC-chr15-73.2	APH 0.3 uM 96h (Inter)	APH 0.3 uM 96h	Inter	Trappc9	-	head-on	3475000	30	22	8	0.266667	4.31499e-07	Complex	Trappc9	-	> 18	3 - 6
															RDC-chr15-73.2	APH 0.3 uM 96h (Inter)	APH 0.3 uM 96h	Inter	Trappc9	-	co-directional	3030166	22	11	11	0.5	8.09061e-07	Complex	Trappc9	-	> 18	3 - 6
															RDC-chr15-73.2	APH 0.6 uM 96h (Inter)	APH 0.6 uM 96h	Inter	Trappc9	-	co-directional	2174278	18	11	7	0.388889	6.2927e-07	Complex	Trappc9	-	> 18	3 - 6
															RDC-chr15-73.2	DMSO (Inter)	DMSO	Inter	Trappc9	-	co-directional	799834	7	4	3	0.428571	6.93481e-07	Complex	Trappc9	-	> 18	3 - 6
															RDC-chr15-73.2	APH 0.2 uM 96h (Inter)	APH 0.2 uM 96h	Inter	Trappc9	-	co-directional	393000	3	2	1	0.333333	5.39374e-07	Complex	Trappc9	-	> 18	3 - 6
															RDC-chr15-73.2	APH 0.6 uM 96h (Inter)	APH 0.6 uM 96h	Inter	Trappc9	-	head-on	1325000	11	7	4	0.363636	5.88408e-07	Complex	Trappc9	-	> 18	3 - 6
															RDC-chr15-73.2	APH 0.4 uM 96h (Inter)	APH 0.4 uM 96h	Inter	Trappc9	-	head-on	200000	2	1	1	0.5	8.09061e-07	Complex	Trappc9	-	> 18	3 - 6
															RDC-chr16-24.7	APH 0.3 uM 96h (Inter)	APH 0.3 uM 96h	Inter	Lpp	+	head-on	7700000	28	19	9	0.678571	9.47845e-07	Inward-moving	Lpp	+	8 - 18	0 - 2
															RDC-chr16-24.7	APH 0.3 uM 96h (Inter)	APH 0.3 uM 96h	Inter	Lpp	+	co-directional	8025207	24	8	16	0.333333	4.65608e-07	Inward-moving	Lpp	+	8 - 18	0 - 2
															RDC-chr16-24.7	APH 0.6 uM 96h (Inter)	APH 0.6 uM 96h	Inter	Lpp	+	head-on	2200000	8	5	3	0.625	8.73015e-07	Inward-moving	Lpp	+	8 - 18	0 - 2
															RDC-chr16-24.7	DMSO (Inter)	DMSO	Inter	Lpp	+	head-on	840841	4	3	1	0.75	1.04762e-06	Inward-moving	Lpp	+	8 - 18	0 - 2
															RDC-chr16-24.7	APH 0.4 uM 96h (Inter)	APH 0.4 uM 96h	Inter	Lpp	+	head-on	2475000	9	4	5	0.444444	6.2081e-07	Inward-moving	Lpp	+	8 - 18	0 - 2
															RDC-chr16-24.7	APH 0.6 uM 96h (Inter)	APH 0.6 uM 96h	Inter	Lpp	+	co-directional	9425069	26	2	24	0.0769231	1.07448e-07	Inward-moving	Lpp	+	8 - 18	0 - 2
															RDC-chr16-24.7	APH 0.2 uM 96h (Inter)	APH 0.2 uM 96h	Inter	Lpp	+	co-directional	1550069	5	3	2	0.6	8.38094e-07	Inward-moving	Lpp	+	8 - 18	0 - 2
															RDC-chr16-24.7	APH 0.4 uM 96h (Inter)	APH 0.4 uM 96h	Inter	Lpp	+	co-directional	4875000	13	4	9	0.307692	4.29792e-07	Inward-moving	Lpp	+	8 - 18	0 - 2
															RDC-chr16-40.9	DMSO (Inter)	DMSO	Inter	Lsamp	+	head-on	7801180	12	4	8	0.333333	1.90573e-07	Complex	Lsamp	+	0 - 7	3 - 6
															RDC-chr16-40.9	APH 0.2 uM 96h (Inter)	APH 0.2 uM 96h	Inter	Lsamp	+	head-on	6981416	11	3	8	0.272727	1.55924e-07	Complex	Lsamp	+	0 - 7	3 - 6
															RDC-chr16-40.9	APH 0.3 uM 96h (Inter)	APH 0.3 uM 96h	Inter	Lsamp	+	head-on	46567552	72	28	44	0.388889	2.22336e-07	Complex	Lsamp	+	0 - 7	3 - 6
															RDC-chr16-40.9	APH 0.2 uM 96h (Inter)	APH 0.2 uM 96h	Inter	Lsamp	+	co-directional	1075484	4	1	3	0.25	1.4293e-07	Complex	Lsamp	+	0 - 7	3 - 6
															RDC-chr16-40.9	APH 0.6 uM 96h (Inter)	APH 0.6 uM 96h	Inter	Lsamp	+	co-directional	3419839	14	7	7	0.5	2.8586e-07	Complex	Lsamp	+	0 - 7	3 - 6
															RDC-chr16-40.9	APH 0.6 uM 96h (Inter)	APH 0.6 uM 96h	Inter	Lsamp	+	head-on	24904720	39	25	14	0.641026	3.66487e-07	Complex	Lsamp	+	0 - 7	3 - 6
															RDC-chr16-40.9	DMSO (Inter)	DMSO	Inter	Lsamp	+	co-directional	937742	4	2	2	0.5	2.8586e-07	Complex	Lsamp	+	0 - 7	3 - 6
															RDC-chr16-40.9	APH 0.3 uM 96h (Inter)	APH 0.3 uM 96h	Inter	Lsamp	+	co-directional	8377420	35	18	17	0.514286	2.94028e-07	Complex	Lsamp	+	0 - 7	3 - 6
															RDC-chr16-40.9	APH 0.4 uM 96h (Inter)	APH 0.4 uM 96h	Inter	Lsamp	+	head-on	25945428	41	18	23	0.439024	2.50999e-07	Complex	Lsamp	+	0 - 7	3 - 6
															RDC-chr16-40.9	APH 0.4 uM 96h (Inter)	APH 0.4 uM 96h	Inter	Lsamp	+	co-directional	2944355	13	6	7	0.461538	2.63871e-07	Complex	Lsamp	+	0 - 7	3 - 6
															RDC-chr16-43.4	APH 0.3 uM 96h (Inter)	APH 0.3 uM 96h	Inter	Zbtb20	+	head-on	24347927	47	36	11	0.765957	1.47857e-06	Inward-moving	Zbtb20	+	8 - 18	0 - 2
															RDC-chr16-43.4	APH 0.2 uM 96h (Inter)	APH 0.2 uM 96h	Inter	Zbtb20	+	head-on	2590205	5	2	3	0.4	7.7214e-07	Inward-moving	Zbtb20	+	8 - 18	0 - 2
															RDC-chr16-43.4	APH 0.4 uM 96h (Inter)	APH 0.4 uM 96h	Inter	Zbtb20	+	head-on	7770615	15	12	3	0.8	1.54428e-06	Inward-moving	Zbtb20	+	8 - 18	0 - 2
															RDC-chr16-43.4	APH 0.6 uM 96h (Inter)	APH 0.6 uM 96h	Inter	Zbtb20	+	head-on	10878861	21	14	7	0.666667	1.2869e-06	Inward-moving	Zbtb20	+	8 - 18	0 - 2
															RDC-chr16-6.5	DMSO (Inter)	DMSO	Inter	Rbfox1	+	head-on	1300000	4	3	1	0.75	5.82496e-07	Complex	Rbfox1	+	0 - 7	3 - 6
															RDC-chr16-6.5	APH 0.2 uM 96h (Inter)	APH 0.2 uM 96h	Inter	Rbfox1	+	co-directional	2923390	5	2	3	0.4	3.10665e-07	Complex	Rbfox1	+	0 - 7	3 - 6
															RDC-chr16-6.5	DMSO (Inter)	DMSO	Inter	Rbfox1	+	co-directional	2700000	4	3	1	0.75	5.82496e-07	Complex	Rbfox1	+	0 - 7	3 - 6
															RDC-chr16-6.5	APH 0.2 uM 96h (Inter)	APH 0.2 uM 96h	Inter	Rbfox1	+	head-on	2014172	7	3	4	0.428571	3.32855e-07	Complex	Rbfox1	+	0 - 7	3 - 6
															RDC-chr16-6.5	APH 0.3 uM 96h (Inter)	APH 0.3 uM 96h	Inter	Rbfox1	+	head-on	13060032	45	24	21	0.533333	4.1422e-07	Complex	Rbfox1	+	0 - 7	3 - 6
															RDC-chr16-6.5	APH 0.4 uM 96h (Inter)	APH 0.4 uM 96h	Inter	Rbfox1	+	head-on	3964172	13	9	4	0.692308	5.37689e-07	Complex	Rbfox1	+	0 - 7	3 - 6
															RDC-chr16-6.5	APH 0.6 uM 96h (Inter)	APH 0.6 uM 96h	Inter	Rbfox1	+	head-on	5003344	17	11	6	0.647059	5.02546e-07	Complex	Rbfox1	+	0 - 7	3 - 6
															RDC-chr16-6.5	APH 0.3 uM 96h (Inter)	APH 0.3 uM 96h	Inter	Rbfox1	+	co-directional	41146020	73	39	34	0.534247	4.14929e-07	Complex	Rbfox1	+	0 - 7	3 - 6
															RDC-chr16-6.5	APH 0.6 uM 96h (Inter)	APH 0.6 uM 96h	Inter	Rbfox1	+	co-directional	22250850	43	21	22	0.488372	3.793e-07	Complex	Rbfox1	+	0 - 7	3 - 6
															RDC-chr16-6.5	APH 0.4 uM 96h (Inter)	APH 0.4 uM 96h	Inter	Rbfox1	+	co-directional	14607290	29	11	18	0.37931	2.94596e-07	Complex	Rbfox1	+	0 - 7	3 - 6
															RDC-chr16-67.2	APH 0.4 uM 96h (Inter)	APH 0.4 uM 96h	Inter	Cadm2	-	co-directional	1194545	5	2	3	0.6	7.66511e-07	Inward-moving	Cadm2	-	0 - 7	3 - 6
															RDC-chr16-67.2	APH 0.4 uM 96h (Inter)	APH 0.4 uM 96h	Inter	Cadm2	-	head-on	15771911	29	18	11	0.37931	4.84576e-07	Inward-moving	Cadm2	-	0 - 7	3 - 6
															RDC-chr16-67.2	APH 0.3 uM 96h (Inter)	APH 0.3 uM 96h	Inter	Cadm2	-	co-directional	3822544	16	6	10	0.625	7.98449e-07	Inward-moving	Cadm2	-	0 - 7	3 - 6
															RDC-chr16-67.2	APH 0.6 uM 96h (Inter)	APH 0.6 uM 96h	Inter	Cadm2	-	head-on	16315770	30	16	14	0.466667	5.96175e-07	Inward-moving	Cadm2	-	0 - 7	3 - 6
															RDC-chr16-67.2	APH 0.3 uM 96h (Inter)	APH 0.3 uM 96h	Inter	Cadm2	-	head-on	39157848	72	34	38	0.527778	6.74245e-07	Inward-moving	Cadm2	-	0 - 7	3 - 6
															RDC-chr16-67.2	APH 0.2 uM 96h (Inter)	APH 0.2 uM 96h	Inter	Cadm2	-	head-on	3807013	7	3	4	0.571429	7.3001e-07	Inward-moving	Cadm2	-	0 - 7	3 - 6
															RDC-chr17-10.3	APH 0.2 uM 96h (Inter)	APH 0.2 uM 96h	Inter	Qk	-	head-on	1348005	5	1	4	0.8	2.96735e-06	Inward-moving	Qk	-	8 - 18	3 - 6
															RDC-chr17-10.3	APH 0.6 uM 96h (Inter)	APH 0.6 uM 96h	Inter	Qk	-	head-on	2696010	10	5	5	0.5	1.85459e-06	Inward-moving	Qk	-	8 - 18	3 - 6
															RDC-chr17-10.3	APH 0.4 uM 96h (Inter)	APH 0.4 uM 96h	Inter	Qk	-	head-on	3774414	14	7	7	0.5	1.85459e-06	Inward-moving	Qk	-	8 - 18	3 - 6
															RDC-chr17-10.3	APH 0.3 uM 96h (Inter)	APH 0.3 uM 96h	Inter	Qk	-	head-on	4044015	15	2	13	0.866667	3.21463e-06	Inward-moving	Qk	-	8 - 18	3 - 6
															RDC-chr17-11	APH 0.2 uM 96h (Inter)	APH 0.2 uM 96h	Inter	Park2	+	co-directional	4847968	8	5	3	0.625	9.8987e-07	Inward-moving	Park2	+	0 - 7	0 - 2
															RDC-chr17-11	DMSO (Inter)	DMSO	Inter	Park2	+	co-directional	1817988	3	2	1	0.666667	1.05586e-06	Inward-moving	Park2	+	0 - 7	0 - 2
															RDC-chr17-11	APH 0.3 uM 96h (Inter)	APH 0.3 uM 96h	Inter	Park2	+	head-on	127000	5	3	2	0.6	9.50275e-07	Inward-moving	Park2	+	0 - 7	0 - 2
															RDC-chr17-11	APH 0.6 uM 96h (Inter)	APH 0.6 uM 96h	Inter	Park2	+	co-directional	8483944	14	6	8	0.428571	6.78768e-07	Inward-moving	Park2	+	0 - 7	0 - 2
															RDC-chr17-11	APH 0.3 uM 96h (Inter)	APH 0.3 uM 96h	Inter	Park2	+	co-directional	26057828	43	21	22	0.488372	7.7348e-07	Inward-moving	Park2	+	0 - 7	0 - 2
															RDC-chr17-11	APH 0.4 uM 96h (Inter)	APH 0.4 uM 96h	Inter	Park2	+	co-directional	2423984	4	1	3	0.25	3.95948e-07	Inward-moving	Park2	+	0 - 7	0 - 2
															RDC-chr17-50.7	APH 0.3 uM 96h (Inter)	APH 0.3 uM 96h	Inter	Tbc1d5	-	head-on	6920496	16	3	13	0.8125	1.87848e-06	Inward-moving	Tbc1d5	-	8 - 18	3 - 6
															RDC-chr17-50.7	APH 0.2 uM 96h (Inter)	APH 0.2 uM 96h	Inter	Tbc1d5	-	head-on	865062	2	1	1	0.5	1.15599e-06	Inward-moving	Tbc1d5	-	8 - 18	3 - 6
															RDC-chr17-50.7	APH 0.4 uM 96h (Inter)	APH 0.4 uM 96h	Inter	Tbc1d5	-	head-on	3892779	9	6	3	0.333333	7.70658e-07	Inward-moving	Tbc1d5	-	8 - 18	3 - 6
															RDC-chr17-50.7	APH 0.6 uM 96h (Inter)	APH 0.6 uM 96h	Inter	Tbc1d5	-	head-on	3892779	9	3	6	0.666667	1.54132e-06	Inward-moving	Tbc1d5	-	8 - 18	3 - 6
															RDC-chr17-62.7	APH 0.2 uM 96h (Inter)	APH 0.2 uM 96h	Inter	Efna5	-	head-on	200000	2	1	1	0.5	1.64568e-06	Inward-moving	Efna5	-	8 - 18	0 - 2
															RDC-chr17-62.7	APH 0.3 uM 96h (Inter)	APH 0.3 uM 96h	Inter	Efna5	-	co-directional	2451785	15	10	5	0.333333	1.09712e-06	Inward-moving	Efna5	-	8 - 18	0 - 2
															RDC-chr17-62.7	APH 0.6 uM 96h (Inter)	APH 0.6 uM 96h	Inter	Efna5	-	head-on	400000	4	2	2	0.5	1.64568e-06	Inward-moving	Efna5	-	8 - 18	0 - 2
															RDC-chr17-62.7	APH 0.6 uM 96h (Inter)	APH 0.6 uM 96h	Inter	Efna5	-	co-directional	1272250	9	4	5	0.555556	1.82854e-06	Inward-moving	Efna5	-	8 - 18	0 - 2
															RDC-chr17-62.7	APH 0.3 uM 96h (Inter)	APH 0.3 uM 96h	Inter	Efna5	-	head-on	300000	3	2	1	0.333333	1.09712e-06	Inward-moving	Efna5	-	8 - 18	0 - 2
															RDC-chr17-62.7	APH 0.4 uM 96h (Inter)	APH 0.4 uM 96h	Inter	Efna5	-	co-directional	1037520	6	4	2	0.333333	1.09712e-06	Inward-moving	Efna5	-	8 - 18	0 - 2
															RDC-chr17-67	APH 0.2 uM 96h (Inter)	APH 0.2 uM 96h	Inter	Ptprm	-	head-on	1233213	3	1	2	0.666667	9.61328e-07	Inward-moving	Ptprm	-	0 - 7	0 - 2
															RDC-chr17-67	APH 0.6 uM 96h (Inter)	APH 0.6 uM 96h	Inter	Ptprm	-	co-directional	2259312	8	4	4	0.5	7.20996e-07	Inward-moving	Ptprm	-	0 - 7	0 - 2
															RDC-chr17-67	APH 0.4 uM 96h (Inter)	APH 0.4 uM 96h	Inter	Ptprm	-	head-on	2877497	7	2	5	0.714286	1.02999e-06	Inward-moving	Ptprm	-	0 - 7	0 - 2
															RDC-chr17-67	APH 0.3 uM 96h (Inter)	APH 0.3 uM 96h	Inter	Ptprm	-	co-directional	3388968	12	4	8	0.666667	9.61328e-07	Inward-moving	Ptprm	-	0 - 7	0 - 2
															RDC-chr17-67	APH 0.6 uM 96h (Inter)	APH 0.6 uM 96h	Inter	Ptprm	-	head-on	6988207	17	2	15	0.882353	1.27235e-06	Inward-moving	Ptprm	-	0 - 7	0 - 2
															RDC-chr17-67	APH 0.3 uM 96h (Inter)	APH 0.3 uM 96h	Inter	Ptprm	-	head-on	13565343	33	13	20	0.606061	8.73935e-07	Inward-moving	Ptprm	-	0 - 7	0 - 2
															RDC-chr17-67	APH 0.4 uM 96h (Inter)	APH 0.4 uM 96h	Inter	Ptprm	-	co-directional	1694484	6	4	2	0.333333	4.80664e-07	Inward-moving	Ptprm	-	0 - 7	0 - 2
															RDC-chr17-67	DMSO (Inter)	DMSO	Inter	Ptprm	-	head-on	1233213	3	2	1	0.333333	4.80664e-07	Inward-moving	Ptprm	-	0 - 7	0 - 2
															RDC-chr17-67	DMSO (Inter)	DMSO	Inter	Ptprm	-	co-directional	1412070	5	4	1	0.2	2.88398e-07	Inward-moving	Ptprm	-	0 - 7	0 - 2
															RDC-chr17-86.3	APH 0.3 uM 96h (Inter)	APH 0.3 uM 96h	Inter	Prkce	+	head-on	8000000	20	8	12	0.4	5.00415e-07	Inward-moving	Prkce	+	8 - 18	3 - 6
															RDC-chr17-86.3	APH 0.6 uM 96h (Inter)	APH 0.6 uM 96h	Inter	Prkce	+	head-on	3600000	9	3	6	0.333333	4.17012e-07	Inward-moving	Prkce	+	8 - 18	3 - 6
															RDC-chr17-86.3	APH 0.4 uM 96h (Inter)	APH 0.4 uM 96h	Inter	Prkce	+	co-directional	3471444	9	5	4	0.555556	6.9502e-07	Inward-moving	Prkce	+	8 - 18	3 - 6
															RDC-chr17-86.3	APH 0.6 uM 96h (Inter)	APH 0.6 uM 96h	Inter	Prkce	+	co-directional	6942888	18	14	4	0.777778	9.73029e-07	Inward-moving	Prkce	+	8 - 18	3 - 6
															RDC-chr17-86.3	APH 0.2 uM 96h (Inter)	APH 0.2 uM 96h	Inter	Prkce	+	co-directional	2314296	6	4	2	0.666667	8.34025e-07	Inward-moving	Prkce	+	8 - 18	3 - 6
															RDC-chr17-86.3	APH 0.4 uM 96h (Inter)	APH 0.4 uM 96h	Inter	Prkce	+	head-on	4400000	11	2	9	0.181818	2.27461e-07	Inward-moving	Prkce	+	8 - 18	3 - 6
															RDC-chr17-86.3	APH 0.3 uM 96h (Inter)	APH 0.3 uM 96h	Inter	Prkce	+	co-directional	7342225	20	13	7	0.65	8.13174e-07	Inward-moving	Prkce	+	8 - 18	3 - 6
															RDC-chr17-90.6	APH 0.6 uM 96h (Inter)	APH 0.6 uM 96h	Inter	Nrxn1	-	head-on	2168355	11	5	6	0.545455	7.32257e-07	Complex	Nrxn1	-	8 - 18	> 6
															RDC-chr17-90.6	APH 0.4 uM 96h (Inter)	APH 0.4 uM 96h	Inter	Nrxn1	-	head-on	1113655	6	2	4	0.666667	8.94981e-07	Complex	Nrxn1	-	8 - 18	> 6
															RDC-chr17-90.6	APH 0.4 uM 96h (Inter)	APH 0.4 uM 96h	Inter	Nrxn1	-	co-directional	10925000	23	8	15	0.652174	8.75525e-07	Complex	Nrxn1	-	8 - 18	> 6
															RDC-chr17-90.6	APH 0.2 uM 96h (Inter)	APH 0.2 uM 96h	Inter	Nrxn1	-	co-directional	2375000	5	1	4	0.8	1.07398e-06	Complex	Nrxn1	-	8 - 18	> 6
															RDC-chr17-90.6	APH 0.3 uM 96h (Inter)	APH 0.3 uM 96h	Inter	Nrxn1	-	head-on	1560415	11	5	6	0.545455	7.32257e-07	Complex	Nrxn1	-	8 - 18	> 6
															RDC-chr17-90.6	APH 0.3 uM 96h (Inter)	APH 0.3 uM 96h	Inter	Nrxn1	-	co-directional	30875000	65	31	34	0.523077	7.02216e-07	Complex	Nrxn1	-	8 - 18	> 6
															RDC-chr17-90.6	APH 0.6 uM 96h (Inter)	APH 0.6 uM 96h	Inter	Nrxn1	-	co-directional	18525000	39	23	16	0.410256	5.50757e-07	Complex	Nrxn1	-	8 - 18	> 6
															RDC-chr17-90.6	APH 0.2 uM 96h (Inter)	APH 0.2 uM 96h	Inter	Nrxn1	-	head-on	1265640	6	3	3	0.5	6.71236e-07	Complex	Nrxn1	-	8 - 18	> 6
															RDC-chr17-90.6	DMSO (Inter)	DMSO	Inter	Nrxn1	-	co-directional	2375000	5	2	3	0.6	8.05483e-07	Complex	Nrxn1	-	8 - 18	> 6
															RDC-chr18-25.2	APH 0.4 uM 96h (Inter)	APH 0.4 uM 96h	Inter	Fhod3	+	co-directional	12088578	26	8	18	0.307692	3.0298e-07	Inward-moving	Fhod3	+	> 18	> 6
															RDC-chr18-25.2	APH 0.6 uM 96h (Inter)	APH 0.6 uM 96h	Inter	Fhod3	+	head-on	5500000	20	12	8	0.6	5.90811e-07	Inward-moving	Fhod3	+	> 18	> 6
															RDC-chr18-25.2	APH 0.3 uM 96h (Inter)	APH 0.3 uM 96h	Inter	Fhod3	+	head-on	8800000	32	20	12	0.625	6.15428e-07	Inward-moving	Fhod3	+	> 18	> 6
															RDC-chr18-25.2	DMSO (Inter)	DMSO	Inter	Fhod3	+	head-on	825000	3	2	1	0.666667	6.56456e-07	Inward-moving	Fhod3	+	> 18	> 6
															RDC-chr18-25.2	DMSO (Inter)	DMSO	Inter	Fhod3	+	co-directional	2312893	5	1	4	0.2	1.96937e-07	Inward-moving	Fhod3	+	> 18	> 6
															RDC-chr18-25.2	APH 0.6 uM 96h (Inter)	APH 0.6 uM 96h	Inter	Fhod3	+	co-directional	19984252	44	10	34	0.227273	2.23792e-07	Inward-moving	Fhod3	+	> 18	> 6
															RDC-chr18-25.2	APH 0.3 uM 96h (Inter)	APH 0.3 uM 96h	Inter	Fhod3	+	co-directional	22297145	49	13	36	0.265306	2.61243e-07	Inward-moving	Fhod3	+	> 18	> 6
															RDC-chr18-35.4	APH 0.3 uM 96h (Inter)	APH 0.3 uM 96h	Inter	Sil1	-	co-directional	6373152	16	8	8	0.5	8.79487e-07	Inward-moving	Sil1	-	8 - 18	> 6
															RDC-chr18-35.4	APH 0.6 uM 96h (Inter)	APH 0.6 uM 96h	Inter	Sil1	-	co-directional	4381542	11	4	7	0.636364	1.11935e-06	Inward-moving	Sil1	-	8 - 18	> 6
															RDC-chr18-35.4	APH 0.6 uM 96h (Inter)	APH 0.6 uM 96h	Inter	Sil1	-	head-on	510573	3	1	2	0.666667	1.17265e-06	Inward-moving	Sil1	-	8 - 18	> 6
															RDC-chr18-35.4	APH 0.2 uM 96h (Inter)	APH 0.2 uM 96h	Inter	Sil1	-	co-directional	3186576	8	5	3	0.375	6.59616e-07	Inward-moving	Sil1	-	8 - 18	> 6
															RDC-chr18-35.4	APH 0.4 uM 96h (Inter)	APH 0.4 uM 96h	Inter	Sil1	-	co-directional	4381542	11	8	3	0.272727	4.7972e-07	Inward-moving	Sil1	-	8 - 18	> 6
															RDC-chr18-35.4	APH 0.3 uM 96h (Inter)	APH 0.3 uM 96h	Inter	Sil1	-	head-on	1531719	9	4	5	0.555556	9.77208e-07	Inward-moving	Sil1	-	8 - 18	> 6
															RDC-chr18-35.4	DMSO (Inter)	DMSO	Inter	Sil1	-	co-directional	2389932	6	1	5	0.833333	1.46581e-06	Inward-moving	Sil1	-	8 - 18	> 6
															RDC-chr18-69.5	APH 0.4 uM 96h (Inter)	APH 0.4 uM 96h	Inter	Tcf4	+	co-directional	445383	3	1	2	0.333333	8.81692e-07	Inward-moving	Tcf4	+	> 18	3 - 6
															RDC-chr18-69.5	APH 0.4 uM 96h (Inter)	APH 0.4 uM 96h	Inter	Tcf4	+	head-on	918400	4	3	1	0.75	1.98381e-06	Inward-moving	Tcf4	+	> 18	3 - 6
															RDC-chr18-69.5	APH 0.6 uM 96h (Inter)	APH 0.6 uM 96h	Inter	Tcf4	+	co-directional	593844	4	2	2	0.5	1.32254e-06	Inward-moving	Tcf4	+	> 18	3 - 6
															RDC-chr18-69.5	APH 0.3 uM 96h (Inter)	APH 0.3 uM 96h	Inter	Tcf4	+	co-directional	742305	5	4	1	0.8	2.11606e-06	Inward-moving	Tcf4	+	> 18	3 - 6
															RDC-chr18-69.5	APH 0.2 uM 96h (Inter)	APH 0.2 uM 96h	Inter	Tcf4	+	head-on	918400	4	2	2	0.5	1.32254e-06	Inward-moving	Tcf4	+	> 18	3 - 6
															RDC-chr18-69.5	APH 0.3 uM 96h (Inter)	APH 0.3 uM 96h	Inter	Tcf4	+	head-on	3673600	16	10	6	0.625	1.65317e-06	Inward-moving	Tcf4	+	> 18	3 - 6
															RDC-chr18-69.5	DMSO (Inter)	DMSO	Inter	Tcf4	+	head-on	688800	3	2	1	0.666667	1.76338e-06	Inward-moving	Tcf4	+	> 18	3 - 6
															RDC-chr18-69.5	APH 0.6 uM 96h (Inter)	APH 0.6 uM 96h	Inter	Tcf4	+	head-on	688800	3	2	1	0.666667	1.76338e-06	Inward-moving	Tcf4	+	> 18	3 - 6
															RDC-chr18-69.5	APH 0.2 uM 96h (Inter)	APH 0.2 uM 96h	Inter	Tcf4	+	co-directional	296922	2	1	1	0.5	1.32254e-06	Inward-moving	Tcf4	+	> 18	3 - 6
															RDC-chr18-71.8	APH 0.4 uM 96h (Inter)	APH 0.4 uM 96h	Inter	Dcc	-	head-on	4950000	18	11	7	0.388889	5.66218e-07	Inward-moving	Dcc	-	0 - 7	3 - 6
															RDC-chr18-71.8	APH 0.3 uM 96h (Inter)	APH 0.3 uM 96h	Inter	Dcc	-	head-on	13750000	50	30	20	0.4	5.82396e-07	Inward-moving	Dcc	-	0 - 7	3 - 6
															RDC-chr18-71.8	DMSO (Inter)	DMSO	Inter	Dcc	-	co-directional	823636	4	3	1	0.25	3.63997e-07	Inward-moving	Dcc	-	0 - 7	3 - 6
															RDC-chr18-71.8	APH 0.6 uM 96h (Inter)	APH 0.6 uM 96h	Inter	Dcc	-	head-on	8250000	30	13	17	0.566667	8.25061e-07	Inward-moving	Dcc	-	0 - 7	3 - 6
															RDC-chr18-71.8	APH 0.3 uM 96h (Inter)	APH 0.3 uM 96h	Inter	Dcc	-	co-directional	10328678	50	22	28	0.56	8.15354e-07	Inward-moving	Dcc	-	0 - 7	3 - 6
															RDC-chr18-71.8	APH 0.2 uM 96h (Inter)	APH 0.2 uM 96h	Inter	Dcc	-	co-directional	1239146	6	3	3	0.5	7.27995e-07	Inward-moving	Dcc	-	0 - 7	3 - 6
															RDC-chr18-71.8	APH 0.6 uM 96h (Inter)	APH 0.6 uM 96h	Inter	Dcc	-	co-directional	5138495	25	18	7	0.28	4.07677e-07	Inward-moving	Dcc	-	0 - 7	3 - 6
															RDC-chr18-71.8	DMSO (Inter)	DMSO	Inter	Dcc	-	head-on	1100000	4	3	1	0.25	3.63997e-07	Inward-moving	Dcc	-	0 - 7	3 - 6
															RDC-chr18-71.8	APH 0.4 uM 96h (Inter)	APH 0.4 uM 96h	Inter	Dcc	-	co-directional	2470908	12	6	6	0.5	7.27995e-07	Inward-moving	Dcc	-	0 - 7	3 - 6
															RDC-chr18-71.8	APH 0.2 uM 96h (Inter)	APH 0.2 uM 96h	Inter	Dcc	-	head-on	1375000	5	2	3	0.6	8.73594e-07	Inward-moving	Dcc	-	0 - 7	3 - 6
															RDC-chr19-31.1	APH 0.3 uM 96h (Inter)	APH 0.3 uM 96h	Inter	Prkg1	-	co-directional	51708390	85	55	30	0.352941	2.89029e-07	Inward-moving	Prkg1	-	0 - 7	0 - 2
															RDC-chr19-31.1	APH 0.2 uM 96h (Inter)	APH 0.2 uM 96h	Inter	Prkg1	-	co-directional	6083340	10	5	5	0.5	4.09457e-07	Inward-moving	Prkg1	-	0 - 7	0 - 2
															RDC-chr19-31.1	APH 0.3 uM 96h (Inter)	APH 0.3 uM 96h	Inter	Prkg1	-	head-on	60053812	98	30	68	0.693878	5.68227e-07	Inward-moving	Prkg1	-	0 - 7	0 - 2
															RDC-chr19-31.1	APH 0.4 uM 96h (Inter)	APH 0.4 uM 96h	Inter	Prkg1	-	head-on	26962936	44	10	34	0.772727	6.32798e-07	Inward-moving	Prkg1	-	0 - 7	0 - 2
															RDC-chr19-31.1	APH 0.4 uM 96h (Inter)	APH 0.4 uM 96h	Inter	Prkg1	-	co-directional	21900024	36	23	13	0.361111	2.95719e-07	Inward-moving	Prkg1	-	0 - 7	0 - 2
															RDC-chr19-31.1	APH 0.6 uM 96h (Inter)	APH 0.6 uM 96h	Inter	Prkg1	-	head-on	45346756	74	26	48	0.648649	5.31188e-07	Inward-moving	Prkg1	-	0 - 7	0 - 2
															RDC-chr19-31.1	DMSO (Inter)	DMSO	Inter	Prkg1	-	head-on	4289558	7	3	4	0.571429	4.67951e-07	Inward-moving	Prkg1	-	0 - 7	0 - 2
															RDC-chr19-31.1	APH 0.6 uM 96h (Inter)	APH 0.6 uM 96h	Inter	Prkg1	-	co-directional	36500040	60	41	19	0.316667	2.59323e-07	Inward-moving	Prkg1	-	0 - 7	0 - 2
															RDC-chr19-31.1	APH 0.2 uM 96h (Inter)	APH 0.2 uM 96h	Inter	Prkg1	-	head-on	9804704	16	9	7	0.4375	3.58275e-07	Inward-moving	Prkg1	-	0 - 7	0 - 2
															RDC-chr19-31.1	DMSO (Inter)	DMSO	Inter	Prkg1	-	co-directional	2433336	4	1	3	0.75	6.14186e-07	Inward-moving	Prkg1	-	0 - 7	0 - 2
															RDC-chr2-161.9	APH 0.4 uM 96h (Inter)	APH 0.4 uM 96h	Inter	Ptprt	-	co-directional	2636256	12	11	1	0.0833333	9.53471e-08	Inward-moving	Ptprt	-	0 - 7	0 - 2
															RDC-chr2-161.9	DMSO (Inter)	DMSO	Inter	Ptprt	-	head-on	6543120	10	8	2	0.2	2.28833e-07	Inward-moving	Ptprt	-	0 - 7	0 - 2
															RDC-chr2-161.9	APH 0.6 uM 96h (Inter)	APH 0.6 uM 96h	Inter	Ptprt	-	head-on	21592296	33	8	25	0.757576	8.66791e-07	Inward-moving	Ptprt	-	0 - 7	0 - 2
															RDC-chr2-161.9	APH 0.6 uM 96h (Inter)	APH 0.6 uM 96h	Inter	Ptprt	-	co-directional	2416568	11	8	3	0.272727	3.12045e-07	Inward-moving	Ptprt	-	0 - 7	0 - 2
															RDC-chr2-161.9	APH 0.3 uM 96h (Inter)	APH 0.3 uM 96h	Inter	Ptprt	-	co-directional	4393760	20	15	5	0.25	2.86041e-07	Inward-moving	Ptprt	-	0 - 7	0 - 2
															RDC-chr2-161.9	APH 0.4 uM 96h (Inter)	APH 0.4 uM 96h	Inter	Ptprt	-	head-on	22246608	34	11	23	0.676471	7.73994e-07	Inward-moving	Ptprt	-	0 - 7	0 - 2
															RDC-chr2-161.9	APH 0.2 uM 96h (Inter)	APH 0.2 uM 96h	Inter	Ptprt	-	head-on	5888808	9	5	4	0.444444	5.08518e-07	Inward-moving	Ptprt	-	0 - 7	0 - 2
															RDC-chr2-161.9	DMSO (Inter)	DMSO	Inter	Ptprt	-	co-directional	659064	3	1	2	0.666667	7.62777e-07	Inward-moving	Ptprt	-	0 - 7	0 - 2
															RDC-chr2-161.9	APH 0.2 uM 96h (Inter)	APH 0.2 uM 96h	Inter	Ptprt	-	co-directional	878752	4	2	2	0.5	5.72082e-07	Inward-moving	Ptprt	-	0 - 7	0 - 2
															RDC-chr2-161.9	APH 0.3 uM 96h (Inter)	APH 0.3 uM 96h	Inter	Ptprt	-	head-on	49727712	76	28	48	0.631579	7.2263e-07	Inward-moving	Ptprt	-	0 - 7	0 - 2
															RDC-chr3-119	APH 0.4 uM 96h (Inter)	APH 0.4 uM 96h	Inter	Dpyd	+	head-on	4125000	11	7	4	0.636364	1.20223e-06	Inward-moving	Dpyd	+	0 - 7	0 - 2
															RDC-chr3-119	DMSO (Inter)	DMSO	Inter	Dpyd	+	head-on	1125000	3	2	1	0.666667	1.25948e-06	Inward-moving	Dpyd	+	0 - 7	0 - 2
															RDC-chr3-119	APH 0.4 uM 96h (Inter)	APH 0.4 uM 96h	Inter	Dpyd	+	co-directional	456288	4	2	2	0.5	9.44608e-07	Inward-moving	Dpyd	+	0 - 7	0 - 2
															RDC-chr3-119	APH 0.6 uM 96h (Inter)	APH 0.6 uM 96h	Inter	Dpyd	+	head-on	6000000	16	9	7	0.5625	1.06268e-06	Inward-moving	Dpyd	+	0 - 7	0 - 2
															RDC-chr3-119	APH 0.3 uM 96h (Inter)	APH 0.3 uM 96h	Inter	Dpyd	+	head-on	6000000	16	9	7	0.5625	1.06268e-06	Inward-moving	Dpyd	+	0 - 7	0 - 2
															RDC-chr3-127	APH 0.4 uM 96h (Inter)	APH 0.4 uM 96h	Inter	Ank2	-	co-directional	810000	3	2	1	0.333333	1.23457e-06	Inward-moving	Ank2	-	8 - 18	3 - 6
															RDC-chr3-127	APH 0.6 uM 96h (Inter)	APH 0.6 uM 96h	Inter	Ank2	-	co-directional	1350000	5	1	4	0.8	2.96296e-06	Inward-moving	Ank2	-	8 - 18	3 - 6
															RDC-chr3-127	APH 0.3 uM 96h (Inter)	APH 0.3 uM 96h	Inter	Ank2	-	co-directional	3240000	12	8	4	0.333333	1.23457e-06	Inward-moving	Ank2	-	8 - 18	3 - 6
															RDC-chr3-127	DMSO (Inter)	DMSO	Inter	Ank2	-	co-directional	810000	3	2	1	0.333333	1.23457e-06	Inward-moving	Ank2	-	8 - 18	3 - 6
															RDC-chr3-141.8	APH 0.2 uM 96h (Inter)	APH 0.2 uM 96h	Inter	Unc5c	+	head-on	6552144	9	8	1	0.888889	1.22097e-06	Inward-moving	Unc5c	+	0 - 7	0 - 2
															RDC-chr3-141.8	APH 0.3 uM 96h (Inter)	APH 0.3 uM 96h	Inter	Unc5c	+	head-on	29120640	40	21	19	0.525	7.21138e-07	Inward-moving	Unc5c	+	0 - 7	0 - 2
															RDC-chr3-141.8	APH 0.6 uM 96h (Inter)	APH 0.6 uM 96h	Inter	Unc5c	+	head-on	14560320	20	11	9	0.55	7.55478e-07	Inward-moving	Unc5c	+	0 - 7	0 - 2
															RDC-chr3-141.8	DMSO (Inter)	DMSO	Inter	Unc5c	+	head-on	3640080	5	3	2	0.6	8.24158e-07	Inward-moving	Unc5c	+	0 - 7	0 - 2
															RDC-chr3-141.8	APH 0.4 uM 96h (Inter)	APH 0.4 uM 96h	Inter	Unc5c	+	head-on	10192224	14	6	8	0.428571	5.88684e-07	Inward-moving	Unc5c	+	0 - 7	0 - 2
															RDC-chr3-148.9	DMSO (Inter)	DMSO	Inter	Adgrl2	-	co-directional	968000	4	3	1	0.25	1.03306e-06	Inward-moving	Adgrl2	-	8 - 18	3 - 6
															RDC-chr3-148.9	APH 0.6 uM 96h (Inter)	APH 0.6 uM 96h	Inter	Adgrl2	-	co-directional	2420000	10	6	4	0.4	1.65289e-06	Inward-moving	Adgrl2	-	8 - 18	3 - 6
															RDC-chr3-148.9	APH 0.3 uM 96h (Inter)	APH 0.3 uM 96h	Inter	Adgrl2	-	co-directional	5324000	22	9	13	0.590909	2.44177e-06	Inward-moving	Adgrl2	-	8 - 18	3 - 6
															RDC-chr3-148.9	APH 0.2 uM 96h (Inter)	APH 0.2 uM 96h	Inter	Adgrl2	-	co-directional	484000	2	1	1	0.5	2.06612e-06	Inward-moving	Adgrl2	-	8 - 18	3 - 6
															RDC-chr3-148.9	APH 0.4 uM 96h (Inter)	APH 0.4 uM 96h	Inter	Adgrl2	-	co-directional	1936000	8	4	4	0.5	2.06612e-06	Inward-moving	Adgrl2	-	8 - 18	3 - 6
															RDC-chr3-157	APH 0.6 uM 96h (Inter)	APH 0.6 uM 96h	Inter	Negr1	+	head-on	10349520	20	14	6	0.7	1.22254e-06	Inward-moving	Negr1	+	0 - 7	3 - 6
															RDC-chr3-157	APH 0.3 uM 96h (Inter)	APH 0.3 uM 96h	Inter	Negr1	+	head-on	21216516	41	27	14	0.658537	1.15013e-06	Inward-moving	Negr1	+	0 - 7	3 - 6
															RDC-chr3-157	APH 0.4 uM 96h (Inter)	APH 0.4 uM 96h	Inter	Negr1	+	head-on	8797092	17	12	5	0.705882	1.23281e-06	Inward-moving	Negr1	+	0 - 7	3 - 6
															RDC-chr3-157	DMSO (Inter)	DMSO	Inter	Negr1	+	head-on	3104856	6	3	3	0.5	8.73243e-07	Inward-moving	Negr1	+	0 - 7	3 - 6
															RDC-chr3-158.1	APH 0.2 uM 96h (Inter)	APH 0.2 uM 96h	Inter	Lrrc7	-	head-on	1752000	4	3	1	0.25	5.70776e-07	Unidirection	Lrrc7	-	0 - 7	0 - 2
															RDC-chr3-158.1	DMSO (Inter)	DMSO	Inter	Lrrc7	-	head-on	2190000	5	1	4	0.8	1.82648e-06	Unidirection	Lrrc7	-	0 - 7	0 - 2
															RDC-chr3-158.1	APH 0.3 uM 96h (Inter)	APH 0.3 uM 96h	Inter	Lrrc7	-	head-on	10074000	23	5	18	0.782609	1.78678e-06	Unidirection	Lrrc7	-	0 - 7	0 - 2
															RDC-chr3-158.1	APH 0.6 uM 96h (Inter)	APH 0.6 uM 96h	Inter	Lrrc7	-	head-on	8760000	20	8	12	0.6	1.36986e-06	Unidirection	Lrrc7	-	0 - 7	0 - 2
															RDC-chr3-158.1	APH 0.4 uM 96h (Inter)	APH 0.4 uM 96h	Inter	Lrrc7	-	head-on	3066000	7	5	2	0.285714	6.52316e-07	Unidirection	Lrrc7	-	0 - 7	0 - 2
															RDC-chr3-25.9	APH 0.6 uM 96h (Inter)	APH 0.6 uM 96h	Inter	Nlgn1	-	head-on	1767375	9	1	8	0.888889	1.4264e-06	Inward-moving	Nlgn1	-	0 - 7	3 - 6
															RDC-chr3-25.9	APH 0.2 uM 96h (Inter)	APH 0.2 uM 96h	Inter	Nlgn1	-	head-on	589125	3	1	2	0.666667	1.0698e-06	Inward-moving	Nlgn1	-	0 - 7	3 - 6
															RDC-chr3-25.9	APH 0.2 uM 96h (Inter)	APH 0.2 uM 96h	Inter	Nlgn1	-	co-directional	1280379	3	1	2	0.666667	1.0698e-06	Inward-moving	Nlgn1	-	0 - 7	3 - 6
															RDC-chr3-25.9	DMSO (Inter)	DMSO	Inter	Nlgn1	-	co-directional	2133965	5	3	2	0.4	6.41881e-07	Inward-moving	Nlgn1	-	0 - 7	3 - 6
															RDC-chr3-25.9	APH 0.3 uM 96h (Inter)	APH 0.3 uM 96h	Inter	Nlgn1	-	co-directional	9389446	22	14	8	0.363636	5.83529e-07	Inward-moving	Nlgn1	-	0 - 7	3 - 6
															RDC-chr3-25.9	APH 0.3 uM 96h (Inter)	APH 0.3 uM 96h	Inter	Nlgn1	-	head-on	3534750	18	7	11	0.611111	9.80652e-07	Inward-moving	Nlgn1	-	0 - 7	3 - 6
															RDC-chr3-25.9	APH 0.6 uM 96h (Inter)	APH 0.6 uM 96h	Inter	Nlgn1	-	co-directional	7255481	17	10	7	0.411765	6.6076e-07	Inward-moving	Nlgn1	-	0 - 7	3 - 6
															RDC-chr3-25.9	APH 0.4 uM 96h (Inter)	APH 0.4 uM 96h	Inter	Nlgn1	-	co-directional	3841137	9	4	5	0.555556	8.91502e-07	Inward-moving	Nlgn1	-	0 - 7	3 - 6
															RDC-chr3-55.7	APH 0.2 uM 96h (Inter)	APH 0.2 uM 96h	Inter	Nbea	-	head-on	1064000	4	2	2	0.5	1.8797e-06	Unidirection	Nbea	-	0 - 7	0 - 2
															RDC-chr3-55.7	APH 0.3 uM 96h (Inter)	APH 0.3 uM 96h	Inter	Nbea	-	head-on	3724000	14	8	6	0.428571	1.61117e-06	Unidirection	Nbea	-	0 - 7	0 - 2
															RDC-chr3-55.7	APH 0.6 uM 96h (Inter)	APH 0.6 uM 96h	Inter	Nbea	-	head-on	2128000	8	3	5	0.625	2.34962e-06	Unidirection	Nbea	-	0 - 7	0 - 2
															RDC-chr3-55.7	APH 0.4 uM 96h (Inter)	APH 0.4 uM 96h	Inter	Nbea	-	head-on	1330000	5	1	4	0.8	3.00752e-06	Unidirection	Nbea	-	0 - 7	0 - 2
															RDC-chr4-110.6	APH 0.3 uM 96h (Inter)	APH 0.3 uM 96h	Inter	Agbl4	+	head-on	4115377	17	8	9	0.470588	4.81743e-07	Inward-moving	Agbl4	+	8 - 18	0 - 2
															RDC-chr4-110.6	DMSO (Inter)	DMSO	Inter	Agbl4	+	co-directional	3673815	5	2	3	0.4	4.09482e-07	Inward-moving	Agbl4	+	8 - 18	0 - 2
															RDC-chr4-110.6	APH 0.4 uM 96h (Inter)	APH 0.4 uM 96h	Inter	Agbl4	+	co-directional	14695260	20	10	10	0.5	5.11852e-07	Inward-moving	Agbl4	+	8 - 18	0 - 2
															RDC-chr4-110.6	APH 0.3 uM 96h (Inter)	APH 0.3 uM 96h	Inter	Agbl4	+	co-directional	30860046	42	15	27	0.357143	3.65609e-07	Inward-moving	Agbl4	+	8 - 18	0 - 2
															RDC-chr4-110.6	APH 0.2 uM 96h (Inter)	APH 0.2 uM 96h	Inter	Agbl4	+	head-on	726243	3	1	2	0.333333	3.41235e-07	Inward-moving	Agbl4	+	8 - 18	0 - 2
															RDC-chr4-110.6	APH 0.4 uM 96h (Inter)	APH 0.4 uM 96h	Inter	Agbl4	+	head-on	1452486	6	4	2	0.666667	6.8247e-07	Inward-moving	Agbl4	+	8 - 18	0 - 2
															RDC-chr4-110.6	APH 0.6 uM 96h (Inter)	APH 0.6 uM 96h	Inter	Agbl4	+	co-directional	19838601	27	11	16	0.407407	4.17065e-07	Inward-moving	Agbl4	+	8 - 18	0 - 2
															RDC-chr4-110.6	DMSO (Inter)	DMSO	Inter	Agbl4	+	head-on	968324	4	3	1	0.75	7.67779e-07	Inward-moving	Agbl4	+	8 - 18	0 - 2
															RDC-chr4-110.6	APH 0.6 uM 96h (Inter)	APH 0.6 uM 96h	Inter	Agbl4	+	head-on	3631215	15	12	3	0.8	8.18964e-07	Inward-moving	Agbl4	+	8 - 18	0 - 2
															RDC-chr4-110.6	APH 0.2 uM 96h (Inter)	APH 0.2 uM 96h	Inter	Agbl4	+	co-directional	5878104	8	4	4	0.5	5.11852e-07	Inward-moving	Agbl4	+	8 - 18	0 - 2
															RDC-chr4-128.5	APH 0.6 uM 96h (Inter)	APH 0.6 uM 96h	Inter	Csmd2	+	head-on	13772000	22	12	10	0.545455	8.71333e-07	Unidirection	Csmd2	+	> 18	> 6
															RDC-chr4-128.5	DMSO (Inter)	DMSO	Inter	Csmd2	+	head-on	7512000	12	6	6	0.5	7.98722e-07	Unidirection	Csmd2	+	> 18	> 6
															RDC-chr4-128.5	APH 0.4 uM 96h (Inter)	APH 0.4 uM 96h	Inter	Csmd2	+	head-on	6260000	10	5	5	0.5	7.98722e-07	Unidirection	Csmd2	+	> 18	> 6
															RDC-chr4-128.5	APH 0.2 uM 96h (Inter)	APH 0.2 uM 96h	Inter	Csmd2	+	head-on	7512000	12	7	5	0.583333	9.31842e-07	Unidirection	Csmd2	+	> 18	> 6
															RDC-chr4-128.5	APH 0.3 uM 96h (Inter)	APH 0.3 uM 96h	Inter	Csmd2	+	head-on	19406000	31	19	12	0.612903	9.79079e-07	Unidirection	Csmd2	+	> 18	> 6
															RDC-chr4-150.4	APH 0.2 uM 96h (Inter)	APH 0.2 uM 96h	Inter	Rere	+	head-on	1102906	7	5	2	0.714286	1.26445e-06	Inward-moving	Rere	+	> 18	> 6
															RDC-chr4-150.4	APH 0.3 uM 96h (Inter)	APH 0.3 uM 96h	Inter	Rere	+	co-directional	11375000	35	21	14	0.6	1.06214e-06	Inward-moving	Rere	+	> 18	> 6
															RDC-chr4-150.4	APH 0.6 uM 96h (Inter)	APH 0.6 uM 96h	Inter	Rere	+	head-on	1261624	10	6	4	0.6	1.06214e-06	Inward-moving	Rere	+	> 18	> 6
															RDC-chr4-150.4	APH 0.4 uM 96h (Inter)	APH 0.4 uM 96h	Inter	Rere	+	head-on	980812	7	6	1	0.857143	1.51734e-06	Inward-moving	Rere	+	> 18	> 6
															RDC-chr4-150.4	APH 0.6 uM 96h (Inter)	APH 0.6 uM 96h	Inter	Rere	+	co-directional	3575000	11	7	4	0.636364	1.12651e-06	Inward-moving	Rere	+	> 18	> 6
															RDC-chr4-150.4	APH 0.4 uM 96h (Inter)	APH 0.4 uM 96h	Inter	Rere	+	co-directional	3250000	10	7	3	0.7	1.23916e-06	Inward-moving	Rere	+	> 18	> 6
															RDC-chr4-150.4	DMSO (Inter)	DMSO	Inter	Rere	+	co-directional	2275000	7	4	3	0.571429	1.01156e-06	Inward-moving	Rere	+	> 18	> 6
															RDC-chr4-150.4	APH 0.2 uM 96h (Inter)	APH 0.2 uM 96h	Inter	Rere	+	co-directional	2600000	8	2	6	0.25	4.42558e-07	Inward-moving	Rere	+	> 18	> 6
															RDC-chr4-150.4	APH 0.3 uM 96h (Inter)	APH 0.3 uM 96h	Inter	Rere	+	head-on	508718	5	3	2	0.6	1.06214e-06	Inward-moving	Rere	+	> 18	> 6
															RDC-chr4-20.4	APH 0.4 uM 96h (Inter)	APH 0.4 uM 96h	Inter	Nkain3	-	co-directional	1685971	7	3	4	0.571429	1.40993e-06	Inward-moving	Nkain3	-	0 - 7	3 - 6
															RDC-chr4-20.4	APH 0.6 uM 96h (Inter)	APH 0.6 uM 96h	Inter	Nkain3	-	co-directional	2408530	10	7	3	0.3	7.40211e-07	Inward-moving	Nkain3	-	0 - 7	3 - 6
															RDC-chr4-20.4	APH 0.3 uM 96h (Inter)	APH 0.3 uM 96h	Inter	Nkain3	-	head-on	2137681	13	5	8	0.615385	1.51838e-06	Inward-moving	Nkain3	-	0 - 7	3 - 6
															RDC-chr4-20.4	APH 0.4 uM 96h (Inter)	APH 0.4 uM 96h	Inter	Nkain3	-	head-on	493311	3	1	2	0.666667	1.64491e-06	Inward-moving	Nkain3	-	0 - 7	3 - 6
															RDC-chr4-20.4	DMSO (Inter)	DMSO	Inter	Nkain3	-	head-on	328874	2	1	1	0.5	1.23368e-06	Inward-moving	Nkain3	-	0 - 7	3 - 6
															RDC-chr4-20.4	APH 0.6 uM 96h (Inter)	APH 0.6 uM 96h	Inter	Nkain3	-	head-on	1315496	8	2	6	0.75	1.85053e-06	Inward-moving	Nkain3	-	0 - 7	3 - 6
															RDC-chr4-20.4	APH 0.2 uM 96h (Inter)	APH 0.2 uM 96h	Inter	Nkain3	-	co-directional	722559	3	1	2	0.666667	1.64491e-06	Inward-moving	Nkain3	-	0 - 7	3 - 6
															RDC-chr4-20.4	APH 0.3 uM 96h (Inter)	APH 0.3 uM 96h	Inter	Nkain3	-	co-directional	4335354	18	10	8	0.444444	1.09661e-06	Inward-moving	Nkain3	-	0 - 7	3 - 6
															RDC-chr4-65.8	DMSO (Inter)	DMSO	Inter	Astn2	-	head-on	3916415	5	2	3	0.6	7.52602e-07	Inward-moving	Astn2	-	0 - 7	0 - 2
															RDC-chr4-65.8	APH 0.3 uM 96h (Inter)	APH 0.3 uM 96h	Inter	Astn2	-	head-on	49346829	63	24	39	0.619048	7.76494e-07	Inward-moving	Astn2	-	0 - 7	0 - 2
															RDC-chr4-65.8	APH 0.2 uM 96h (Inter)	APH 0.2 uM 96h	Inter	Astn2	-	head-on	11749245	15	5	10	0.666667	8.36225e-07	Inward-moving	Astn2	-	0 - 7	0 - 2
															RDC-chr4-65.8	APH 0.4 uM 96h (Inter)	APH 0.4 uM 96h	Inter	Astn2	-	head-on	14099094	18	6	12	0.666667	8.36225e-07	Inward-moving	Astn2	-	0 - 7	0 - 2
															RDC-chr4-65.8	APH 0.6 uM 96h (Inter)	APH 0.6 uM 96h	Inter	Astn2	-	head-on	26631622	34	15	19	0.558824	7.00953e-07	Inward-moving	Astn2	-	0 - 7	0 - 2
															RDC-chr4-76.2	APH 0.6 uM 96h (Inter)	APH 0.6 uM 96h	Inter	Ptprd	-	head-on	1605540	6	1	5	0.833333	1.85931e-06	Inward-moving	Ptprd	-	0 - 7	3 - 6
															RDC-chr4-76.2	APH 0.3 uM 96h (Inter)	APH 0.3 uM 96h	Inter	Ptprd	-	head-on	4549030	17	6	11	0.647059	1.4437e-06	Inward-moving	Ptprd	-	0 - 7	3 - 6
															RDC-chr4-76.2	APH 0.6 uM 96h (Inter)	APH 0.6 uM 96h	Inter	Ptprd	-	co-directional	1625445	9	7	2	0.222222	4.95816e-07	Inward-moving	Ptprd	-	0 - 7	3 - 6
															RDC-chr4-76.2	APH 0.4 uM 96h (Inter)	APH 0.4 uM 96h	Inter	Ptprd	-	head-on	1605540	6	3	3	0.5	1.11559e-06	Inward-moving	Ptprd	-	0 - 7	3 - 6
															RDC-chr4-76.2	APH 0.4 uM 96h (Inter)	APH 0.4 uM 96h	Inter	Ptprd	-	co-directional	903025	5	3	2	0.4	8.92469e-07	Inward-moving	Ptprd	-	0 - 7	3 - 6
															RDC-chr4-76.2	APH 0.3 uM 96h (Inter)	APH 0.3 uM 96h	Inter	Ptprd	-	co-directional	1083630	6	5	1	0.166667	3.71862e-07	Inward-moving	Ptprd	-	0 - 7	3 - 6
															RDC-chr4-98	APH 0.4 uM 96h (Inter)	APH 0.4 uM 96h	Inter	Nfia	+	head-on	849052	4	1	3	0.25	5.73394e-07	Inward-moving	Nfia	+	> 18	3 - 6
															RDC-chr4-98	APH 0.6 uM 96h (Inter)	APH 0.6 uM 96h	Inter	Nfia	+	co-directional	894948	4	3	1	0.75	1.72018e-06	Inward-moving	Nfia	+	> 18	3 - 6
															RDC-chr4-98	APH 0.3 uM 96h (Inter)	APH 0.3 uM 96h	Inter	Nfia	+	co-directional	2461107	11	6	5	0.545455	1.25104e-06	Inward-moving	Nfia	+	> 18	3 - 6
															RDC-chr4-98	APH 0.6 uM 96h (Inter)	APH 0.6 uM 96h	Inter	Nfia	+	head-on	1273578	6	5	1	0.833333	1.91131e-06	Inward-moving	Nfia	+	> 18	3 - 6
															RDC-chr4-98	DMSO (Inter)	DMSO	Inter	Nfia	+	co-directional	447474	2	1	1	0.5	1.14679e-06	Inward-moving	Nfia	+	> 18	3 - 6
															RDC-chr4-98	APH 0.3 uM 96h (Inter)	APH 0.3 uM 96h	Inter	Nfia	+	head-on	3820734	18	9	9	0.5	1.14679e-06	Inward-moving	Nfia	+	> 18	3 - 6
															RDC-chr4-98	APH 0.2 uM 96h (Inter)	APH 0.2 uM 96h	Inter	Nfia	+	head-on	636789	3	1	2	0.333333	7.64526e-07	Inward-moving	Nfia	+	> 18	3 - 6
															RDC-chr4-98	APH 0.4 uM 96h (Inter)	APH 0.4 uM 96h	Inter	Nfia	+	co-directional	1118685	5	3	2	0.6	1.37615e-06	Inward-moving	Nfia	+	> 18	3 - 6
															RDC-chr5-131.9	DMSO (Inter)	DMSO	Inter	Auts2	-	co-directional	4350000	6	3	3	0.5	3.33733e-07	Complex	Auts2	-	> 18	> 6
															RDC-chr5-131.9	APH 0.6 uM 96h (Inter)	APH 0.6 uM 96h	Inter	Auts2	-	co-directional	52552706	76	50	26	0.342105	2.28344e-07	Complex	Auts2	-	> 18	> 6
															RDC-chr5-131.9	APH 0.3 uM 96h (Intra)	APH 0.3 uM 96h	Intra	Auts2	-	head-on	136993253	325	102	223	0.686154	4.57985e-07	Complex	Auts2	-	> 18	> 6
															RDC-chr5-131.9	APH 0.3 uM 96h (Intra)	APH 0.3 uM 96h	Intra	Auts2	-	co-directional	334656119	502	289	213	0.424303	2.83208e-07	Complex	Auts2	-	> 18	> 6
															RDC-chr5-131.9	APH 0.2 uM 96h (Intra)	APH 0.2 uM 96h	Intra	Auts2	-	co-directional	11776353	18	7	11	0.611111	4.07896e-07	Complex	Auts2	-	> 18	> 6
															RDC-chr5-131.9	DMSO (Intra)	DMSO	Intra	Auts2	-	co-directional	17027706	27	17	10	0.37037	2.4721e-07	Complex	Auts2	-	> 18	> 6
															RDC-chr5-131.9	APH 0.4 uM 96h (Intra)	APH 0.4 uM 96h	Intra	Auts2	-	co-directional	64557667	99	62	37	0.373737	2.49457e-07	Complex	Auts2	-	> 18	> 6
															RDC-chr5-131.9	APH 0.4 uM 96h (Intra)	APH 0.4 uM 96h	Intra	Auts2	-	head-on	34850000	82	30	52	0.634146	4.23272e-07	Complex	Auts2	-	> 18	> 6
															RDC-chr5-131.9	DMSO (Inter)	DMSO	Inter	Auts2	-	head-on	2550000	6	3	3	0.5	3.33733e-07	Complex	Auts2	-	> 18	> 6
															RDC-chr5-131.9	APH 0.6 uM 96h (Intra)	APH 0.6 uM 96h	Intra	Auts2	-	co-directional	119958118	176	109	67	0.380682	2.54092e-07	Complex	Auts2	-	> 18	> 6
															RDC-chr5-131.9	APH 0.2 uM 96h (Inter)	APH 0.2 uM 96h	Inter	Auts2	-	co-directional	7602706	14	9	5	0.357143	2.38381e-07	Complex	Auts2	-	> 18	> 6
															RDC-chr5-131.9	APH 0.6 uM 96h (Inter)	APH 0.6 uM 96h	Inter	Auts2	-	head-on	16150000	38	10	28	0.736842	4.91818e-07	Complex	Auts2	-	> 18	> 6
															RDC-chr5-131.9	APH 0.4 uM 96h (Inter)	APH 0.4 uM 96h	Inter	Auts2	-	co-directional	29777255	44	29	15	0.340909	2.27545e-07	Complex	Auts2	-	> 18	> 6
															RDC-chr5-131.9	APH 0.2 uM 96h (Inter)	APH 0.2 uM 96h	Inter	Auts2	-	head-on	6375000	15	3	12	0.8	5.33973e-07	Complex	Auts2	-	> 18	> 6
															RDC-chr5-131.9	APH 0.3 uM 96h (Inter)	APH 0.3 uM 96h	Inter	Auts2	-	head-on	38297751	91	22	69	0.758242	5.06101e-07	Complex	Auts2	-	> 18	> 6
															RDC-chr5-131.9	APH 0.3 uM 96h (Inter)	APH 0.3 uM 96h	Inter	Auts2	-	co-directional	79286275	124	67	57	0.459677	3.06819e-07	Complex	Auts2	-	> 18	> 6
															RDC-chr5-131.9	APH 0.2 uM 96h (Intra)	APH 0.2 uM 96h	Intra	Auts2	-	head-on	14072751	34	9	25	0.735294	4.90784e-07	Complex	Auts2	-	> 18	> 6
															RDC-chr5-131.9	DMSO (Intra)	DMSO	Intra	Auts2	-	head-on	10247751	25	7	18	0.72	4.80576e-07	Complex	Auts2	-	> 18	> 6
															RDC-chr5-131.9	APH 0.6 uM 96h (Intra)	APH 0.6 uM 96h	Intra	Auts2	-	head-on	41368253	100	32	68	0.68	4.53877e-07	Complex	Auts2	-	> 18	> 6
															RDC-chr5-131.9	APH 0.4 uM 96h (Inter)	APH 0.4 uM 96h	Inter	Auts2	-	head-on	14875000	35	14	21	0.6	4.0048e-07	Complex	Auts2	-	> 18	> 6
															RDC-chr5-141.7	APH 0.6 uM 96h (Intra)	APH 0.6 uM 96h	Intra	Sdk1	+	head-on	74485932	93	54	39	0.580645	5.55067e-07	Inward-moving	Sdk1	+	0 - 7	0 - 2
															RDC-chr5-141.7	APH 0.3 uM 96h (Intra)	APH 0.3 uM 96h	Intra	Sdk1	+	co-directional	6374108	26	7	19	0.269231	2.57371e-07	Inward-moving	Sdk1	+	0 - 7	0 - 2
															RDC-chr5-141.7	APH 0.6 uM 96h (Intra)	APH 0.6 uM 96h	Intra	Sdk1	+	co-directional	2696738	11	2	9	0.181818	1.73809e-07	Inward-moving	Sdk1	+	0 - 7	0 - 2
															RDC-chr5-141.7	APH 0.6 uM 96h (Inter)	APH 0.6 uM 96h	Inter	Sdk1	+	co-directional	2941896	12	5	7	0.416667	3.98312e-07	Inward-moving	Sdk1	+	0 - 7	0 - 2
															RDC-chr5-141.7	DMSO (Intra)	DMSO	Intra	Sdk1	+	co-directional	735474	3	2	1	0.666667	6.37299e-07	Inward-moving	Sdk1	+	0 - 7	0 - 2
															RDC-chr5-141.7	APH 0.3 uM 96h (Intra)	APH 0.3 uM 96h	Intra	Sdk1	+	head-on	118536752	148	78	70	0.527027	5.0381e-07	Inward-moving	Sdk1	+	0 - 7	0 - 2
															RDC-chr5-141.7	APH 0.4 uM 96h (Inter)	APH 0.4 uM 96h	Inter	Sdk1	+	head-on	23226796	29	17	12	0.586207	5.60383e-07	Inward-moving	Sdk1	+	0 - 7	0 - 2
															RDC-chr5-141.7	APH 0.4 uM 96h (Intra)	APH 0.4 uM 96h	Intra	Sdk1	+	head-on	31236036	39	22	17	0.564103	5.39253e-07	Inward-moving	Sdk1	+	0 - 7	0 - 2
															RDC-chr5-141.7	APH 0.6 uM 96h (Inter)	APH 0.6 uM 96h	Inter	Sdk1	+	head-on	49657288	62	32	30	0.516129	4.93393e-07	Inward-moving	Sdk1	+	0 - 7	0 - 2
															RDC-chr5-141.7	DMSO (Inter)	DMSO	Inter	Sdk1	+	head-on	4805544	6	3	3	0.5	4.77974e-07	Inward-moving	Sdk1	+	0 - 7	0 - 2
															RDC-chr5-141.7	APH 0.4 uM 96h (Intra)	APH 0.4 uM 96h	Intra	Sdk1	+	co-directional	2206422	9	1	8	0.111111	1.06216e-07	Inward-moving	Sdk1	+	0 - 7	0 - 2
															RDC-chr5-141.7	APH 0.3 uM 96h (Inter)	APH 0.3 uM 96h	Inter	Sdk1	+	co-directional	3677370	15	3	12	0.2	1.9119e-07	Inward-moving	Sdk1	+	0 - 7	0 - 2
															RDC-chr5-141.7	APH 0.2 uM 96h (Intra)	APH 0.2 uM 96h	Intra	Sdk1	+	co-directional	1225790	5	3	2	0.6	5.73569e-07	Inward-moving	Sdk1	+	0 - 7	0 - 2
															RDC-chr5-141.7	APH 0.2 uM 96h (Intra)	APH 0.2 uM 96h	Intra	Sdk1	+	head-on	10412012	13	8	5	0.615385	5.88276e-07	Inward-moving	Sdk1	+	0 - 7	0 - 2
															RDC-chr5-141.7	APH 0.3 uM 96h (Inter)	APH 0.3 uM 96h	Inter	Sdk1	+	head-on	56064680	70	45	25	0.642857	6.14538e-07	Inward-moving	Sdk1	+	0 - 7	0 - 2
															RDC-chr5-141.7	DMSO (Intra)	DMSO	Intra	Sdk1	+	head-on	12013860	15	7	8	0.466667	4.46109e-07	Inward-moving	Sdk1	+	0 - 7	0 - 2
															RDC-chr5-20	APH 0.6 uM 96h (Inter)	APH 0.6 uM 96h	Inter	Magi2	+	head-on	30067956	58	35	23	0.603448	4.42082e-07	Inward-moving	Magi2	+	0 - 7	3 - 6
															RDC-chr5-20	APH 0.6 uM 96h (Inter)	APH 0.6 uM 96h	Inter	Magi2	+	co-directional	5525000	17	15	2	0.882353	6.46405e-07	Inward-moving	Magi2	+	0 - 7	3 - 6
															RDC-chr5-20	APH 0.2 uM 96h (Inter)	APH 0.2 uM 96h	Inter	Magi2	+	head-on	9267656	18	9	9	0.5	3.66296e-07	Inward-moving	Magi2	+	0 - 7	3 - 6
															RDC-chr5-20	DMSO (Inter)	DMSO	Inter	Magi2	+	head-on	3120045	6	2	4	0.333333	2.44198e-07	Inward-moving	Magi2	+	0 - 7	3 - 6
															RDC-chr5-20	APH 0.4 uM 96h (Intra)	APH 0.4 uM 96h	Intra	Magi2	+	head-on	62030984	120	72	48	0.6	4.39556e-07	Inward-moving	Magi2	+	0 - 7	3 - 6
															RDC-chr5-20	APH 0.4 uM 96h (Inter)	APH 0.4 uM 96h	Inter	Magi2	+	co-directional	5850000	18	12	6	0.666667	4.88395e-07	Inward-moving	Magi2	+	0 - 7	3 - 6
															RDC-chr5-20	APH 0.6 uM 96h (Intra)	APH 0.6 uM 96h	Intra	Magi2	+	head-on	75713391	144	90	54	0.625	4.5787e-07	Inward-moving	Magi2	+	0 - 7	3 - 6
															RDC-chr5-20	APH 0.3 uM 96h (Inter)	APH 0.3 uM 96h	Inter	Magi2	+	head-on	48244725	95	53	42	0.557895	4.0871e-07	Inward-moving	Magi2	+	0 - 7	3 - 6
															RDC-chr5-20	APH 0.2 uM 96h (Inter)	APH 0.2 uM 96h	Inter	Magi2	+	co-directional	975000	3	2	1	0.666667	4.88395e-07	Inward-moving	Magi2	+	0 - 7	3 - 6
															RDC-chr5-20	APH 0.4 uM 96h (Intra)	APH 0.4 uM 96h	Intra	Magi2	+	co-directional	20800000	64	55	9	0.859375	6.29572e-07	Inward-moving	Magi2	+	0 - 7	3 - 6
															RDC-chr5-20	APH 0.3 uM 96h (Intra)	APH 0.3 uM 96h	Intra	Magi2	+	head-on	176119583	345	193	152	0.55942	4.09827e-07	Inward-moving	Magi2	+	0 - 7	3 - 6
															RDC-chr5-20	APH 0.2 uM 96h (Intra)	APH 0.2 uM 96h	Intra	Magi2	+	co-directional	4550000	14	9	5	0.642857	4.70952e-07	Inward-moving	Magi2	+	0 - 7	3 - 6
															RDC-chr5-20	APH 0.6 uM 96h (Intra)	APH 0.6 uM 96h	Intra	Magi2	+	co-directional	15925000	49	37	12	0.755102	5.53182e-07	Inward-moving	Magi2	+	0 - 7	3 - 6
															RDC-chr5-20	APH 0.2 uM 96h (Intra)	APH 0.2 uM 96h	Intra	Magi2	+	head-on	14837647	28	11	17	0.392857	2.87804e-07	Inward-moving	Magi2	+	0 - 7	3 - 6
															RDC-chr5-20	DMSO (Intra)	DMSO	Intra	Magi2	+	head-on	13520195	26	20	6	0.769231	5.63533e-07	Inward-moving	Magi2	+	0 - 7	3 - 6
															RDC-chr5-20	APH 0.3 uM 96h (Intra)	APH 0.3 uM 96h	Intra	Magi2	+	co-directional	65975000	203	143	60	0.704433	5.16063e-07	Inward-moving	Magi2	+	0 - 7	3 - 6
															RDC-chr5-20	APH 0.3 uM 96h (Inter)	APH 0.3 uM 96h	Inter	Magi2	+	co-directional	18200000	56	44	12	0.785714	5.75609e-07	Inward-moving	Magi2	+	0 - 7	3 - 6
															RDC-chr5-20	APH 0.4 uM 96h (Inter)	APH 0.4 uM 96h	Inter	Magi2	+	head-on	19194038	37	19	18	0.513514	3.76196e-07	Inward-moving	Magi2	+	0 - 7	3 - 6
															RDC-chr5-20	DMSO (Intra)	DMSO	Intra	Magi2	+	co-directional	5200000	16	12	4	0.75	5.49445e-07	Inward-moving	Magi2	+	0 - 7	3 - 6
															RDC-chr5-5.1	APH 0.3 uM 96h (Inter)	APH 0.3 uM 96h	Inter	Cdk14	-	co-directional	2949240	12	10	2	0.166667	2.80361e-07	Inward-moving	Cdk14	-	8 - 18	3 - 6
															RDC-chr5-5.1	APH 0.3 uM 96h (Intra)	APH 0.3 uM 96h	Intra	Cdk14	-	head-on	7671422	22	8	14	0.636364	1.07047e-06	Inward-moving	Cdk14	-	8 - 18	3 - 6
															RDC-chr5-5.1	APH 0.6 uM 96h (Intra)	APH 0.6 uM 96h	Intra	Cdk14	-	head-on	6625319	19	4	15	0.789474	1.32803e-06	Inward-moving	Cdk14	-	8 - 18	3 - 6
															RDC-chr5-5.1	APH 0.3 uM 96h (Intra)	APH 0.3 uM 96h	Intra	Cdk14	-	co-directional	5161170	21	19	2	0.0952381	1.60206e-07	Inward-moving	Cdk14	-	8 - 18	3 - 6
															RDC-chr5-5.1	DMSO (Inter)	DMSO	Inter	Cdk14	-	co-directional	491540	2	1	1	0.5	8.41084e-07	Inward-moving	Cdk14	-	8 - 18	3 - 6
															RDC-chr5-5.1	DMSO (Intra)	DMSO	Intra	Cdk14	-	head-on	1046103	3	1	2	0.666667	1.12145e-06	Inward-moving	Cdk14	-	8 - 18	3 - 6
															RDC-chr5-5.1	DMSO (Intra)	DMSO	Intra	Cdk14	-	co-directional	491540	2	1	1	0.5	8.41084e-07	Inward-moving	Cdk14	-	8 - 18	3 - 6
															RDC-chr5-5.1	APH 0.4 uM 96h (Inter)	APH 0.4 uM 96h	Inter	Cdk14	-	co-directional	983080	4	3	1	0.25	4.20542e-07	Inward-moving	Cdk14	-	8 - 18	3 - 6
															RDC-chr5-5.1	APH 0.4 uM 96h (Intra)	APH 0.4 uM 96h	Intra	Cdk14	-	co-directional	1228850	5	4	1	0.2	3.36434e-07	Inward-moving	Cdk14	-	8 - 18	3 - 6
															RDC-chr5-5.1	APH 0.2 uM 96h (Intra)	APH 0.2 uM 96h	Intra	Cdk14	-	co-directional	491540	2	1	1	0.5	8.41084e-07	Inward-moving	Cdk14	-	8 - 18	3 - 6
															RDC-chr5-5.1	APH 0.6 uM 96h (Inter)	APH 0.6 uM 96h	Inter	Cdk14	-	co-directional	2703470	11	7	4	0.363636	6.11697e-07	Inward-moving	Cdk14	-	8 - 18	3 - 6
															RDC-chr5-5.1	APH 0.3 uM 96h (Inter)	APH 0.3 uM 96h	Inter	Cdk14	-	head-on	3487010	10	3	7	0.7	1.17752e-06	Inward-moving	Cdk14	-	8 - 18	3 - 6
															RDC-chr5-5.1	APH 0.4 uM 96h (Intra)	APH 0.4 uM 96h	Intra	Cdk14	-	head-on	2789608	8	3	5	0.625	1.05135e-06	Inward-moving	Cdk14	-	8 - 18	3 - 6
															RDC-chr5-5.1	APH 0.6 uM 96h (Inter)	APH 0.6 uM 96h	Inter	Cdk14	-	head-on	2789608	8	5	3	0.375	6.30813e-07	Inward-moving	Cdk14	-	8 - 18	3 - 6
															RDC-chr5-57.9	APH 0.4 uM 96h (Inter)	APH 0.4 uM 96h	Inter	Pcdh7	+	head-on	4295952	9	7	2	0.777778	1.5865e-06	Inward-moving	Pcdh7	+	0 - 7	> 6
															RDC-chr5-57.9	APH 0.6 uM 96h (Intra)	APH 0.6 uM 96h	Intra	Pcdh7	+	head-on	33890288	71	46	25	0.647887	1.32155e-06	Inward-moving	Pcdh7	+	0 - 7	> 6
															RDC-chr5-57.9	APH 0.3 uM 96h (Intra)	APH 0.3 uM 96h	Intra	Pcdh7	+	head-on	61097984	128	77	51	0.601562	1.22706e-06	Inward-moving	Pcdh7	+	0 - 7	> 6
															RDC-chr5-57.9	APH 0.3 uM 96h (Inter)	APH 0.3 uM 96h	Inter	Pcdh7	+	head-on	10978544	23	11	12	0.478261	9.75547e-07	Inward-moving	Pcdh7	+	0 - 7	> 6
															RDC-chr5-57.9	APH 0.2 uM 96h (Intra)	APH 0.2 uM 96h	Intra	Pcdh7	+	head-on	2863968	6	4	2	0.666667	1.35985e-06	Inward-moving	Pcdh7	+	0 - 7	> 6
															RDC-chr5-57.9	DMSO (Intra)	DMSO	Intra	Pcdh7	+	head-on	3818624	8	5	3	0.625	1.27486e-06	Inward-moving	Pcdh7	+	0 - 7	> 6
															RDC-chr5-57.9	APH 0.6 uM 96h (Inter)	APH 0.6 uM 96h	Inter	Pcdh7	+	head-on	9546560	20	9	11	0.45	9.17901e-07	Inward-moving	Pcdh7	+	0 - 7	> 6
															RDC-chr5-57.9	APH 0.4 uM 96h (Intra)	APH 0.4 uM 96h	Intra	Pcdh7	+	head-on	13842512	29	18	11	0.62069	1.26607e-06	Inward-moving	Pcdh7	+	0 - 7	> 6
															RDC-chr5-81.5	APH 0.3 uM 96h (Intra)	APH 0.3 uM 96h	Intra	Adgrl3	+	co-directional	125809631	283	130	153	0.459364	5.4487e-07	Inward-moving	Adgrl3	+	> 18	3 - 6
															RDC-chr5-81.5	APH 0.2 uM 96h (Inter)	APH 0.2 uM 96h	Inter	Adgrl3	+	head-on	1195539	3	1	2	0.333333	3.9538e-07	Inward-moving	Adgrl3	+	> 18	3 - 6
															RDC-chr5-81.5	APH 0.6 uM 96h (Inter)	APH 0.6 uM 96h	Inter	Adgrl3	+	head-on	8368773	21	14	7	0.666667	7.90761e-07	Inward-moving	Adgrl3	+	> 18	3 - 6
															RDC-chr5-81.5	APH 0.4 uM 96h (Intra)	APH 0.4 uM 96h	Intra	Adgrl3	+	co-directional	38231902	86	43	43	0.5	5.93071e-07	Inward-moving	Adgrl3	+	> 18	3 - 6
															RDC-chr5-81.5	DMSO (Intra)	DMSO	Intra	Adgrl3	+	head-on	4782156	12	9	3	0.75	8.89606e-07	Inward-moving	Adgrl3	+	> 18	3 - 6
															RDC-chr5-81.5	APH 0.4 uM 96h (Inter)	APH 0.4 uM 96h	Inter	Adgrl3	+	co-directional	6223798	14	5	9	0.357143	4.23622e-07	Inward-moving	Adgrl3	+	> 18	3 - 6
															RDC-chr5-81.5	APH 0.4 uM 96h (Intra)	APH 0.4 uM 96h	Intra	Adgrl3	+	head-on	32279553	81	65	16	0.802469	9.51842e-07	Inward-moving	Adgrl3	+	> 18	3 - 6
															RDC-chr5-81.5	APH 0.2 uM 96h (Intra)	APH 0.2 uM 96h	Intra	Adgrl3	+	co-directional	8891140	20	4	16	0.2	2.37228e-07	Inward-moving	Adgrl3	+	> 18	3 - 6
															RDC-chr5-81.5	APH 0.3 uM 96h (Inter)	APH 0.3 uM 96h	Inter	Adgrl3	+	head-on	7970260	20	14	6	0.7	8.30299e-07	Inward-moving	Adgrl3	+	> 18	3 - 6
															RDC-chr5-81.5	APH 0.3 uM 96h (Intra)	APH 0.3 uM 96h	Intra	Adgrl3	+	head-on	111982153	281	224	57	0.797153	9.45536e-07	Inward-moving	Adgrl3	+	> 18	3 - 6
															RDC-chr5-81.5	APH 0.2 uM 96h (Intra)	APH 0.2 uM 96h	Intra	Adgrl3	+	head-on	4782156	12	8	4	0.666667	7.90761e-07	Inward-moving	Adgrl3	+	> 18	3 - 6
															RDC-chr5-81.5	APH 0.6 uM 96h (Intra)	APH 0.6 uM 96h	Intra	Adgrl3	+	head-on	67348697	169	142	27	0.840237	9.96639e-07	Inward-moving	Adgrl3	+	> 18	3 - 6
															RDC-chr5-81.5	APH 0.3 uM 96h (Inter)	APH 0.3 uM 96h	Inter	Adgrl3	+	co-directional	10224811	23	6	17	0.26087	3.09428e-07	Inward-moving	Adgrl3	+	> 18	3 - 6
															RDC-chr5-81.5	APH 0.4 uM 96h (Inter)	APH 0.4 uM 96h	Inter	Adgrl3	+	head-on	4383643	11	6	5	0.545455	6.46986e-07	Inward-moving	Adgrl3	+	> 18	3 - 6
															RDC-chr5-81.5	APH 0.6 uM 96h (Inter)	APH 0.6 uM 96h	Inter	Adgrl3	+	co-directional	12892153	29	8	21	0.275862	3.27211e-07	Inward-moving	Adgrl3	+	> 18	3 - 6
															RDC-chr5-81.5	DMSO (Intra)	DMSO	Intra	Adgrl3	+	co-directional	4890127	11	2	9	0.181818	2.15662e-07	Inward-moving	Adgrl3	+	> 18	3 - 6
															RDC-chr5-81.5	APH 0.6 uM 96h (Intra)	APH 0.6 uM 96h	Intra	Adgrl3	+	co-directional	72018234	162	80	82	0.493827	5.85749e-07	Inward-moving	Adgrl3	+	> 18	3 - 6
															RDC-chr6-118.9	APH 0.3 uM 96h (Inter)	APH 0.3 uM 96h	Inter	Cacna1c	-	head-on	4185300	12	9	3	0.25	4.25496e-07	Inward-moving	Cacna1c	-	0 - 7	0 - 2
															RDC-chr6-118.9	APH 0.2 uM 96h (Intra)	APH 0.2 uM 96h	Intra	Cacna1c	-	head-on	1395100	4	1	3	0.75	1.27649e-06	Inward-moving	Cacna1c	-	0 - 7	0 - 2
															RDC-chr6-118.9	APH 0.4 uM 96h (Inter)	APH 0.4 uM 96h	Inter	Cacna1c	-	head-on	697550	2	1	1	0.5	8.50991e-07	Inward-moving	Cacna1c	-	0 - 7	0 - 2
															RDC-chr6-118.9	APH 0.6 uM 96h (Intra)	APH 0.6 uM 96h	Intra	Cacna1c	-	head-on	7673050	22	15	7	0.318182	5.4154e-07	Inward-moving	Cacna1c	-	0 - 7	0 - 2
															RDC-chr6-118.9	APH 0.3 uM 96h (Inter)	APH 0.3 uM 96h	Inter	Cacna1c	-	co-directional	2148975	9	6	3	0.333333	5.67328e-07	Inward-moving	Cacna1c	-	0 - 7	0 - 2
															RDC-chr6-118.9	APH 0.6 uM 96h (Intra)	APH 0.6 uM 96h	Intra	Cacna1c	-	co-directional	4059175	17	11	6	0.352941	6.007e-07	Inward-moving	Cacna1c	-	0 - 7	0 - 2
															RDC-chr6-118.9	APH 0.2 uM 96h (Inter)	APH 0.2 uM 96h	Inter	Cacna1c	-	head-on	1743875	5	2	3	0.6	1.02119e-06	Inward-moving	Cacna1c	-	0 - 7	0 - 2
															RDC-chr6-118.9	APH 0.2 uM 96h (Intra)	APH 0.2 uM 96h	Intra	Cacna1c	-	co-directional	2148975	9	4	5	0.555556	9.45546e-07	Inward-moving	Cacna1c	-	0 - 7	0 - 2
															RDC-chr6-118.9	APH 0.4 uM 96h (Intra)	APH 0.4 uM 96h	Intra	Cacna1c	-	head-on	4534075	13	7	6	0.461538	7.85531e-07	Inward-moving	Cacna1c	-	0 - 7	0 - 2
															RDC-chr6-118.9	APH 0.3 uM 96h (Intra)	APH 0.3 uM 96h	Intra	Cacna1c	-	head-on	11858350	34	18	16	0.470588	8.00933e-07	Inward-moving	Cacna1c	-	0 - 7	0 - 2
															RDC-chr6-118.9	APH 0.3 uM 96h (Intra)	APH 0.3 uM 96h	Intra	Cacna1c	-	co-directional	8595900	36	26	10	0.277778	4.72773e-07	Inward-moving	Cacna1c	-	0 - 7	0 - 2
															RDC-chr6-118.9	APH 0.6 uM 96h (Inter)	APH 0.6 uM 96h	Inter	Cacna1c	-	head-on	2790200	8	6	2	0.25	4.25496e-07	Inward-moving	Cacna1c	-	0 - 7	0 - 2
															RDC-chr6-118.9	APH 0.4 uM 96h (Intra)	APH 0.4 uM 96h	Intra	Cacna1c	-	co-directional	3342850	14	9	5	0.357143	6.07851e-07	Inward-moving	Cacna1c	-	0 - 7	0 - 2
															RDC-chr6-144.2	DMSO (Inter)	DMSO	Inter	Sox5	-	head-on	1002645	5	3	2	0.4	4.61354e-07	Inward-moving	Sox5	-	0 - 7	> 6
															RDC-chr6-144.2	DMSO (Intra)	DMSO	Intra	Sox5	-	co-directional	432799	2	1	1	0.5	5.76692e-07	Inward-moving	Sox5	-	0 - 7	> 6
															RDC-chr6-144.2	APH 0.2 uM 96h (Intra)	APH 0.2 uM 96h	Intra	Sox5	-	co-directional	4440598	15	9	6	0.4	4.61354e-07	Inward-moving	Sox5	-	0 - 7	> 6
															RDC-chr6-144.2	APH 0.4 uM 96h (Inter)	APH 0.4 uM 96h	Inter	Sox5	-	head-on	2100000	7	6	1	0.142857	1.64769e-07	Inward-moving	Sox5	-	0 - 7	> 6
															RDC-chr6-144.2	APH 0.2 uM 96h (Intra)	APH 0.2 uM 96h	Intra	Sox5	-	head-on	868430	4	3	1	0.25	2.88346e-07	Inward-moving	Sox5	-	0 - 7	> 6
															RDC-chr6-144.2	APH 0.4 uM 96h (Intra)	APH 0.4 uM 96h	Intra	Sox5	-	co-directional	7582799	24	9	15	0.625	7.20865e-07	Inward-moving	Sox5	-	0 - 7	> 6
															RDC-chr6-144.2	APH 0.4 uM 96h (Inter)	APH 0.4 uM 96h	Inter	Sox5	-	co-directional	650000	2	1	1	0.5	5.76692e-07	Inward-moving	Sox5	-	0 - 7	> 6
															RDC-chr6-144.2	APH 0.6 uM 96h (Inter)	APH 0.6 uM 96h	Inter	Sox5	-	co-directional	2057799	7	3	4	0.571429	6.59077e-07	Inward-moving	Sox5	-	0 - 7	> 6
															RDC-chr6-144.2	APH 0.6 uM 96h (Intra)	APH 0.6 uM 96h	Intra	Sox5	-	co-directional	12995191	46	16	30	0.652174	7.52207e-07	Inward-moving	Sox5	-	0 - 7	> 6
															RDC-chr6-144.2	APH 0.3 uM 96h (Intra)	APH 0.3 uM 96h	Intra	Sox5	-	head-on	23589590	93	45	48	0.516129	5.95295e-07	Inward-moving	Sox5	-	0 - 7	> 6
															RDC-chr6-144.2	APH 0.4 uM 96h (Intra)	APH 0.4 uM 96h	Intra	Sox5	-	head-on	5976365	26	14	12	0.461538	5.32331e-07	Inward-moving	Sox5	-	0 - 7	> 6
															RDC-chr6-144.2	APH 0.6 uM 96h (Inter)	APH 0.6 uM 96h	Inter	Sox5	-	head-on	2471075	11	10	1	0.0909091	1.04853e-07	Inward-moving	Sox5	-	0 - 7	> 6
															RDC-chr6-144.2	APH 0.6 uM 96h (Intra)	APH 0.6 uM 96h	Intra	Sox5	-	head-on	11510580	45	25	20	0.444444	5.12615e-07	Inward-moving	Sox5	-	0 - 7	> 6
															RDC-chr6-144.2	APH 0.3 uM 96h (Inter)	APH 0.3 uM 96h	Inter	Sox5	-	head-on	7136860	26	17	9	0.346154	3.99248e-07	Inward-moving	Sox5	-	0 - 7	> 6
															RDC-chr6-144.2	APH 0.3 uM 96h (Inter)	APH 0.3 uM 96h	Inter	Sox5	-	co-directional	5954593	23	6	17	0.73913	8.52501e-07	Inward-moving	Sox5	-	0 - 7	> 6
															RDC-chr6-144.2	APH 0.3 uM 96h (Intra)	APH 0.3 uM 96h	Intra	Sox5	-	co-directional	22421794	73	19	54	0.739726	8.53188e-07	Inward-moving	Sox5	-	0 - 7	> 6
															RDC-chr6-27.8	DMSO (Inter)	DMSO	Inter	Grm8	-	co-directional	1064468	2	1	1	0.5	9.39436e-07	Unidirection	Grm8	-	0 - 7	0 - 2
															RDC-chr6-27.8	APH 0.4 uM 96h (Inter)	APH 0.4 uM 96h	Inter	Grm8	-	co-directional	4257872	8	5	3	0.375	7.04577e-07	Unidirection	Grm8	-	0 - 7	0 - 2
															RDC-chr6-27.8	APH 0.4 uM 96h (Intra)	APH 0.4 uM 96h	Intra	Grm8	-	co-directional	13838084	26	18	8	0.307692	5.78115e-07	Unidirection	Grm8	-	0 - 7	0 - 2
															RDC-chr6-27.8	APH 0.6 uM 96h (Intra)	APH 0.6 uM 96h	Intra	Grm8	-	co-directional	18095956	34	24	10	0.294118	5.5261e-07	Unidirection	Grm8	-	0 - 7	0 - 2
															RDC-chr6-27.8	APH 0.6 uM 96h (Inter)	APH 0.6 uM 96h	Inter	Grm8	-	co-directional	6386808	12	9	3	0.25	4.69718e-07	Unidirection	Grm8	-	0 - 7	0 - 2
															RDC-chr6-27.8	APH 0.3 uM 96h (Intra)	APH 0.3 uM 96h	Intra	Grm8	-	co-directional	48965528	92	54	38	0.413043	7.76056e-07	Unidirection	Grm8	-	0 - 7	0 - 2
															RDC-chr6-27.8	DMSO (Intra)	DMSO	Intra	Grm8	-	co-directional	1596702	3	2	1	0.333333	6.26291e-07	Unidirection	Grm8	-	0 - 7	0 - 2
															RDC-chr6-27.8	APH 0.2 uM 96h (Intra)	APH 0.2 uM 96h	Intra	Grm8	-	co-directional	1596702	3	1	2	0.666667	1.25258e-06	Unidirection	Grm8	-	0 - 7	0 - 2
															RDC-chr6-27.8	APH 0.3 uM 96h (Inter)	APH 0.3 uM 96h	Inter	Grm8	-	co-directional	14370318	27	19	8	0.296296	5.56703e-07	Unidirection	Grm8	-	0 - 7	0 - 2
															RDC-chr6-28.8	APH 0.6 uM 96h (Inter)	APH 0.6 uM 96h	Inter	Snd1	+	head-on	1563695	5	4	1	0.8	2.55804e-06	Inward-moving	Snd1	+	8 - 18	0 - 2
															RDC-chr6-28.8	DMSO (Inter)	DMSO	Inter	Snd1	+	head-on	625478	2	1	1	0.5	1.59878e-06	Inward-moving	Snd1	+	8 - 18	0 - 2
															RDC-chr6-28.8	APH 0.6 uM 96h (Intra)	APH 0.6 uM 96h	Intra	Snd1	+	head-on	8443953	27	22	5	0.814815	2.60541e-06	Inward-moving	Snd1	+	8 - 18	0 - 2
															RDC-chr6-28.8	APH 0.4 uM 96h (Intra)	APH 0.4 uM 96h	Intra	Snd1	+	head-on	4378346	14	9	5	0.642857	2.05557e-06	Inward-moving	Snd1	+	8 - 18	0 - 2
															RDC-chr6-28.8	DMSO (Intra)	DMSO	Intra	Snd1	+	head-on	1563695	5	3	2	0.6	1.91853e-06	Inward-moving	Snd1	+	8 - 18	0 - 2
															RDC-chr6-28.8	APH 0.3 uM 96h (Intra)	APH 0.3 uM 96h	Intra	Snd1	+	head-on	11884082	38	29	9	0.763158	2.44024e-06	Inward-moving	Snd1	+	8 - 18	0 - 2
															RDC-chr6-28.8	APH 0.3 uM 96h (Inter)	APH 0.3 uM 96h	Inter	Snd1	+	head-on	7192997	23	16	7	0.695652	2.22439e-06	Inward-moving	Snd1	+	8 - 18	0 - 2
															RDC-chr6-28.8	APH 0.2 uM 96h (Intra)	APH 0.2 uM 96h	Intra	Snd1	+	head-on	2814651	9	5	4	0.555556	1.77642e-06	Inward-moving	Snd1	+	8 - 18	0 - 2
															RDC-chr6-33.6	APH 0.2 uM 96h (Intra)	APH 0.2 uM 96h	Intra	Exoc4	+	co-directional	736221	3	1	2	0.333333	4.59507e-07	Inward-moving	Exoc4	+	> 18	> 6
															RDC-chr6-33.6	APH 0.4 uM 96h (Intra)	APH 0.4 uM 96h	Intra	Exoc4	+	co-directional	2454070	10	2	8	0.2	2.75704e-07	Inward-moving	Exoc4	+	> 18	> 6
															RDC-chr6-33.6	APH 0.6 uM 96h (Intra)	APH 0.6 uM 96h	Intra	Exoc4	+	co-directional	10552501	43	5	38	0.116279	1.60293e-07	Inward-moving	Exoc4	+	> 18	> 6
															RDC-chr6-33.6	APH 0.2 uM 96h (Intra)	APH 0.2 uM 96h	Intra	Exoc4	+	head-on	3360056	7	6	1	0.857143	1.18159e-06	Inward-moving	Exoc4	+	> 18	> 6
															RDC-chr6-33.6	APH 0.6 uM 96h (Intra)	APH 0.6 uM 96h	Intra	Exoc4	+	head-on	24480408	51	36	15	0.705882	9.73074e-07	Inward-moving	Exoc4	+	> 18	> 6
															RDC-chr6-33.6	APH 0.6 uM 96h (Inter)	APH 0.6 uM 96h	Inter	Exoc4	+	co-directional	4417326	18	5	13	0.277778	3.82923e-07	Inward-moving	Exoc4	+	> 18	> 6
															RDC-chr6-33.6	APH 0.4 uM 96h (Intra)	APH 0.4 uM 96h	Intra	Exoc4	+	head-on	11040184	23	15	8	0.652174	8.99036e-07	Inward-moving	Exoc4	+	> 18	> 6
															RDC-chr6-33.6	APH 0.3 uM 96h (Inter)	APH 0.3 uM 96h	Inter	Exoc4	+	head-on	8160136	17	10	7	0.588235	8.10895e-07	Inward-moving	Exoc4	+	> 18	> 6
															RDC-chr6-33.6	DMSO (Intra)	DMSO	Intra	Exoc4	+	head-on	4320072	9	8	1	0.888889	1.22535e-06	Inward-moving	Exoc4	+	> 18	> 6
															RDC-chr6-33.6	DMSO (Intra)	DMSO	Intra	Exoc4	+	co-directional	1227035	5	3	2	0.6	8.27113e-07	Inward-moving	Exoc4	+	> 18	> 6
															RDC-chr6-33.6	APH 0.4 uM 96h (Inter)	APH 0.4 uM 96h	Inter	Exoc4	+	head-on	9120152	19	10	9	0.526316	7.25538e-07	Inward-moving	Exoc4	+	> 18	> 6
															RDC-chr6-33.6	APH 0.3 uM 96h (Intra)	APH 0.3 uM 96h	Intra	Exoc4	+	co-directional	13251978	54	13	41	0.240741	3.31866e-07	Inward-moving	Exoc4	+	> 18	> 6
															RDC-chr6-33.6	APH 0.6 uM 96h (Inter)	APH 0.6 uM 96h	Inter	Exoc4	+	head-on	4320072	9	7	2	0.777778	1.07218e-06	Inward-moving	Exoc4	+	> 18	> 6
															RDC-chr6-33.6	APH 0.4 uM 96h (Inter)	APH 0.4 uM 96h	Inter	Exoc4	+	co-directional	1227035	5	1	4	0.2	2.75704e-07	Inward-moving	Exoc4	+	> 18	> 6
															RDC-chr6-33.6	APH 0.3 uM 96h (Inter)	APH 0.3 uM 96h	Inter	Exoc4	+	co-directional	3190291	13	1	12	0.0769231	1.0604e-07	Inward-moving	Exoc4	+	> 18	> 6
															RDC-chr6-33.6	APH 0.2 uM 96h (Inter)	APH 0.2 uM 96h	Inter	Exoc4	+	head-on	1440024	3	1	2	0.333333	4.59507e-07	Inward-moving	Exoc4	+	> 18	> 6
															RDC-chr6-33.6	APH 0.3 uM 96h (Intra)	APH 0.3 uM 96h	Intra	Exoc4	+	head-on	48000800	100	75	25	0.75	1.03389e-06	Inward-moving	Exoc4	+	> 18	> 6
															RDC-chr6-61.8	APH 0.6 uM 96h (Intra)	APH 0.6 uM 96h	Intra	Ccser1	+	head-on	48046005	178	98	80	0.550562	4.74684e-07	Inward-moving	Ccser1	+	0 - 7	3 - 6
															RDC-chr6-61.8	APH 0.2 uM 96h (Inter)	APH 0.2 uM 96h	Inter	Ccser1	+	head-on	919201	4	1	3	0.25	2.15545e-07	Inward-moving	Ccser1	+	0 - 7	3 - 6
															RDC-chr6-61.8	APH 0.2 uM 96h (Intra)	APH 0.2 uM 96h	Intra	Ccser1	+	co-directional	25960233	65	26	39	0.4	3.44873e-07	Inward-moving	Ccser1	+	0 - 7	3 - 6
															RDC-chr6-61.8	APH 0.3 uM 96h (Intra)	APH 0.3 uM 96h	Intra	Ccser1	+	co-directional	157673106	399	193	206	0.483709	4.17045e-07	Inward-moving	Ccser1	+	0 - 7	3 - 6
															RDC-chr6-61.8	APH 0.3 uM 96h (Inter)	APH 0.3 uM 96h	Inter	Ccser1	+	co-directional	20516175	52	31	21	0.596154	5.13993e-07	Inward-moving	Ccser1	+	0 - 7	3 - 6
															RDC-chr6-61.8	APH 0.4 uM 96h (Inter)	APH 0.4 uM 96h	Inter	Ccser1	+	co-directional	9650352	24	7	17	0.291667	2.5147e-07	Inward-moving	Ccser1	+	0 - 7	3 - 6
															RDC-chr6-61.8	DMSO (Intra)	DMSO	Intra	Ccser1	+	co-directional	4865823	12	3	9	0.25	2.15545e-07	Inward-moving	Ccser1	+	0 - 7	3 - 6
															RDC-chr6-61.8	APH 0.2 uM 96h (Intra)	APH 0.2 uM 96h	Intra	Ccser1	+	head-on	15675000	57	24	33	0.421053	3.63024e-07	Inward-moving	Ccser1	+	0 - 7	3 - 6
															RDC-chr6-61.8	APH 0.4 uM 96h (Intra)	APH 0.4 uM 96h	Intra	Ccser1	+	head-on	38326804	142	69	73	0.485915	4.18948e-07	Inward-moving	Ccser1	+	0 - 7	3 - 6
															RDC-chr6-61.8	DMSO (Inter)	DMSO	Inter	Ccser1	+	head-on	825000	3	2	1	0.666667	5.74788e-07	Inward-moving	Ccser1	+	0 - 7	3 - 6
															RDC-chr6-61.8	APH 0.6 uM 96h (Inter)	APH 0.6 uM 96h	Inter	Ccser1	+	head-on	3669201	14	7	7	0.5	4.31091e-07	Inward-moving	Ccser1	+	0 - 7	3 - 6
															RDC-chr6-61.8	APH 0.6 uM 96h (Intra)	APH 0.6 uM 96h	Intra	Ccser1	+	co-directional	78314700	198	107	91	0.540404	4.65927e-07	Inward-moving	Ccser1	+	0 - 7	3 - 6
															RDC-chr6-61.8	APH 0.6 uM 96h (Inter)	APH 0.6 uM 96h	Inter	Ccser1	+	co-directional	9903411	25	10	15	0.4	3.44873e-07	Inward-moving	Ccser1	+	0 - 7	3 - 6
															RDC-chr6-61.8	DMSO (Intra)	DMSO	Intra	Ccser1	+	head-on	1013402	5	2	3	0.4	3.44873e-07	Inward-moving	Ccser1	+	0 - 7	3 - 6
															RDC-chr6-61.8	APH 0.3 uM 96h (Inter)	APH 0.3 uM 96h	Inter	Ccser1	+	head-on	10913402	41	10	31	0.243902	2.10288e-07	Inward-moving	Ccser1	+	0 - 7	3 - 6
															RDC-chr6-61.8	APH 0.4 uM 96h (Intra)	APH 0.4 uM 96h	Intra	Ccser1	+	co-directional	72007878	184	95	89	0.516304	4.45148e-07	Inward-moving	Ccser1	+	0 - 7	3 - 6
															RDC-chr6-61.8	APH 0.4 uM 96h (Inter)	APH 0.4 uM 96h	Inter	Ccser1	+	head-on	6238402	24	14	10	0.583333	5.02939e-07	Inward-moving	Ccser1	+	0 - 7	3 - 6
															RDC-chr6-61.8	APH 0.3 uM 96h (Intra)	APH 0.3 uM 96h	Intra	Ccser1	+	head-on	82436211	307	145	162	0.472313	4.07219e-07	Inward-moving	Ccser1	+	0 - 7	3 - 6
															RDC-chr6-63.9	APH 0.6 uM 96h (Intra)	APH 0.6 uM 96h	Intra	Grid2	+	head-on	394068858	358	213	145	0.594972	4.16907e-07	Inward-moving	Grid2	+	0 - 7	0 - 2
															RDC-chr6-63.9	APH 0.4 uM 96h (Inter)	APH 0.4 uM 96h	Inter	Grid2	+	head-on	48433044	44	26	18	0.590909	4.1406e-07	Inward-moving	Grid2	+	0 - 7	0 - 2
															RDC-chr6-63.9	APH 0.6 uM 96h (Intra)	APH 0.6 uM 96h	Intra	Grid2	+	co-directional	17623386	54	17	37	0.314815	2.20596e-07	Inward-moving	Grid2	+	0 - 7	0 - 2
															RDC-chr6-63.9	APH 0.3 uM 96h (Intra)	APH 0.3 uM 96h	Intra	Grid2	+	head-on	1017093924	924	530	394	0.573593	4.01926e-07	Inward-moving	Grid2	+	0 - 7	0 - 2
															RDC-chr6-63.9	APH 0.2 uM 96h (Inter)	APH 0.2 uM 96h	Inter	Grid2	+	head-on	15410514	14	7	7	0.5	3.50358e-07	Inward-moving	Grid2	+	0 - 7	0 - 2
															RDC-chr6-63.9	APH 0.3 uM 96h (Inter)	APH 0.3 uM 96h	Inter	Grid2	+	co-directional	5548103	17	7	10	0.411765	2.8853e-07	Inward-moving	Grid2	+	0 - 7	0 - 2
															RDC-chr6-63.9	DMSO (Intra)	DMSO	Intra	Grid2	+	head-on	22015020	20	8	12	0.4	2.80287e-07	Inward-moving	Grid2	+	0 - 7	0 - 2
															RDC-chr6-63.9	APH 0.3 uM 96h (Intra)	APH 0.3 uM 96h	Intra	Grid2	+	co-directional	34594054	106	25	81	0.235849	1.65263e-07	Inward-moving	Grid2	+	0 - 7	0 - 2
															RDC-chr6-63.9	APH 0.3 uM 96h (Inter)	APH 0.3 uM 96h	Inter	Grid2	+	head-on	111175851	101	62	39	0.613861	4.30143e-07	Inward-moving	Grid2	+	0 - 7	0 - 2
															RDC-chr6-63.9	APH 0.4 uM 96h (Inter)	APH 0.4 uM 96h	Inter	Grid2	+	co-directional	652718	2	1	1	0.5	3.50358e-07	Inward-moving	Grid2	+	0 - 7	0 - 2
															RDC-chr6-63.9	DMSO (Inter)	DMSO	Inter	Grid2	+	head-on	7705257	7	2	5	0.285714	2.00205e-07	Inward-moving	Grid2	+	0 - 7	0 - 2
															RDC-chr6-63.9	APH 0.4 uM 96h (Intra)	APH 0.4 uM 96h	Intra	Grid2	+	head-on	452408661	411	222	189	0.540146	3.78489e-07	Inward-moving	Grid2	+	0 - 7	0 - 2
															RDC-chr6-63.9	APH 0.4 uM 96h (Intra)	APH 0.4 uM 96h	Intra	Grid2	+	co-directional	14033437	43	16	27	0.372093	2.60732e-07	Inward-moving	Grid2	+	0 - 7	0 - 2
															RDC-chr6-63.9	APH 0.2 uM 96h (Intra)	APH 0.2 uM 96h	Intra	Grid2	+	head-on	238862967	217	107	110	0.493088	3.45515e-07	Inward-moving	Grid2	+	0 - 7	0 - 2
															RDC-chr6-63.9	APH 0.2 uM 96h (Intra)	APH 0.2 uM 96h	Intra	Grid2	+	co-directional	7179898	22	8	14	0.363636	2.54806e-07	Inward-moving	Grid2	+	0 - 7	0 - 2
															RDC-chr6-63.9	DMSO (Intra)	DMSO	Intra	Grid2	+	co-directional	1958154	6	3	3	0.5	3.50358e-07	Inward-moving	Grid2	+	0 - 7	0 - 2
															RDC-chr6-63.9	APH 0.6 uM 96h (Inter)	APH 0.6 uM 96h	Inter	Grid2	+	head-on	30821028	28	13	15	0.464286	3.25333e-07	Inward-moving	Grid2	+	0 - 7	0 - 2
															RDC-chr6-77.5	APH 0.4 uM 96h (Intra)	APH 0.4 uM 96h	Intra	Ctnna2	-	head-on	13250000	106	16	90	0.849057	7.12699e-07	Inward-moving	Ctnna2	-	> 18	> 6
															RDC-chr6-77.5	APH 0.3 uM 96h (Inter)	APH 0.3 uM 96h	Inter	Ctnna2	-	co-directional	90157331	107	64	43	0.401869	3.37329e-07	Inward-moving	Ctnna2	-	> 18	> 6
															RDC-chr6-77.5	APH 0.3 uM 96h (Intra)	APH 0.3 uM 96h	Intra	Ctnna2	-	head-on	35875000	287	46	241	0.839721	7.04863e-07	Inward-moving	Ctnna2	-	> 18	> 6
															RDC-chr6-77.5	APH 0.2 uM 96h (Intra)	APH 0.2 uM 96h	Intra	Ctnna2	-	head-on	4500000	36	13	23	0.638889	5.36284e-07	Inward-moving	Ctnna2	-	> 18	> 6
															RDC-chr6-77.5	APH 0.4 uM 96h (Intra)	APH 0.4 uM 96h	Intra	Ctnna2	-	co-directional	1198720114	1358	592	766	0.564065	4.73476e-07	Inward-moving	Ctnna2	-	> 18	> 6
															RDC-chr6-77.5	APH 0.4 uM 96h (Inter)	APH 0.4 uM 96h	Inter	Ctnna2	-	co-directional	24600824	28	16	12	0.428571	3.59743e-07	Inward-moving	Ctnna2	-	> 18	> 6
															RDC-chr6-77.5	APH 0.4 uM 96h (Inter)	APH 0.4 uM 96h	Inter	Ctnna2	-	head-on	500000	4	1	3	0.75	6.29551e-07	Inward-moving	Ctnna2	-	> 18	> 6
															RDC-chr6-77.5	APH 0.6 uM 96h (Intra)	APH 0.6 uM 96h	Intra	Ctnna2	-	head-on	28750000	230	33	197	0.856522	7.18965e-07	Inward-moving	Ctnna2	-	> 18	> 6
															RDC-chr6-77.5	APH 0.6 uM 96h (Intra)	APH 0.6 uM 96h	Intra	Ctnna2	-	co-directional	1837820416	2092	866	1226	0.586042	4.91924e-07	Inward-moving	Ctnna2	-	> 18	> 6
															RDC-chr6-77.5	APH 0.6 uM 96h (Inter)	APH 0.6 uM 96h	Inter	Ctnna2	-	co-directional	54632686	62	36	26	0.419355	3.52007e-07	Inward-moving	Ctnna2	-	> 18	> 6
															RDC-chr6-77.5	APH 0.2 uM 96h (Inter)	APH 0.2 uM 96h	Inter	Ctnna2	-	co-directional	10862076	12	7	5	0.416667	3.4975e-07	Inward-moving	Ctnna2	-	> 18	> 6
															RDC-chr6-77.5	DMSO (Intra)	DMSO	Intra	Ctnna2	-	co-directional	39889357	49	29	20	0.408163	3.42613e-07	Inward-moving	Ctnna2	-	> 18	> 6
															RDC-chr6-77.5	APH 0.2 uM 96h (Intra)	APH 0.2 uM 96h	Intra	Ctnna2	-	co-directional	315967122	354	192	162	0.457627	3.84133e-07	Inward-moving	Ctnna2	-	> 18	> 6
															RDC-chr6-77.5	APH 0.3 uM 96h (Inter)	APH 0.3 uM 96h	Inter	Ctnna2	-	head-on	1500000	12	1	11	0.916667	7.69451e-07	Inward-moving	Ctnna2	-	> 18	> 6
															RDC-chr6-77.5	DMSO (Inter)	DMSO	Inter	Ctnna2	-	co-directional	7402537	9	5	4	0.444444	3.73067e-07	Inward-moving	Ctnna2	-	> 18	> 6
															RDC-chr6-77.5	APH 0.6 uM 96h (Inter)	APH 0.6 uM 96h	Inter	Ctnna2	-	head-on	625000	5	2	3	0.6	5.0364e-07	Inward-moving	Ctnna2	-	> 18	> 6
															RDC-chr6-77.5	DMSO (Intra)	DMSO	Intra	Ctnna2	-	head-on	625000	5	4	1	0.2	1.6788e-07	Inward-moving	Ctnna2	-	> 18	> 6
															RDC-chr6-77.5	APH 0.3 uM 96h (Intra)	APH 0.3 uM 96h	Intra	Ctnna2	-	co-directional	2401047339	2743	1252	1491	0.543565	4.56269e-07	Inward-moving	Ctnna2	-	> 18	> 6
															RDC-chr6-84.8	APH 0.2 uM 96h (Intra)	APH 0.2 uM 96h	Intra	Exoc6b	-	head-on	375000	3	1	2	0.666667	1.1721e-06	Inward-moving	Exoc6b	-	8 - 18	3 - 6
															RDC-chr6-84.8	APH 0.4 uM 96h (Intra)	APH 0.4 uM 96h	Intra	Exoc6b	-	head-on	1000000	8	2	6	0.75	1.31861e-06	Inward-moving	Exoc6b	-	8 - 18	3 - 6
															RDC-chr6-84.8	APH 0.6 uM 96h (Intra)	APH 0.6 uM 96h	Intra	Exoc6b	-	co-directional	13282998	38	19	19	0.5	8.79071e-07	Inward-moving	Exoc6b	-	8 - 18	3 - 6
															RDC-chr6-84.8	APH 0.4 uM 96h (Inter)	APH 0.4 uM 96h	Inter	Exoc6b	-	co-directional	1185438	3	1	2	0.666667	1.1721e-06	Inward-moving	Exoc6b	-	8 - 18	3 - 6
															RDC-chr6-84.8	APH 0.3 uM 96h (Intra)	APH 0.3 uM 96h	Intra	Exoc6b	-	co-directional	28000672	77	39	38	0.493506	8.67655e-07	Inward-moving	Exoc6b	-	8 - 18	3 - 6
															RDC-chr6-84.8	APH 0.2 uM 96h (Intra)	APH 0.2 uM 96h	Intra	Exoc6b	-	co-directional	3209804	9	6	3	0.333333	5.86048e-07	Inward-moving	Exoc6b	-	8 - 18	3 - 6
															RDC-chr6-84.8	APH 0.4 uM 96h (Intra)	APH 0.4 uM 96h	Intra	Exoc6b	-	co-directional	11903016	31	17	14	0.451613	7.94e-07	Inward-moving	Exoc6b	-	8 - 18	3 - 6
															RDC-chr6-84.8	APH 0.4 uM 96h (Inter)	APH 0.4 uM 96h	Inter	Exoc6b	-	head-on	500000	4	2	2	0.5	8.79071e-07	Inward-moving	Exoc6b	-	8 - 18	3 - 6
															RDC-chr6-84.8	APH 0.3 uM 96h (Inter)	APH 0.3 uM 96h	Inter	Exoc6b	-	co-directional	3209804	9	6	3	0.333333	5.86048e-07	Inward-moving	Exoc6b	-	8 - 18	3 - 6
															RDC-chr6-84.8	DMSO (Intra)	DMSO	Intra	Exoc6b	-	co-directional	4000096	11	5	6	0.545455	9.58987e-07	Inward-moving	Exoc6b	-	8 - 18	3 - 6
															RDC-chr6-84.8	DMSO (Inter)	DMSO	Inter	Exoc6b	-	co-directional	1185438	3	2	1	0.333333	5.86048e-07	Inward-moving	Exoc6b	-	8 - 18	3 - 6
															RDC-chr6-84.8	APH 0.3 uM 96h (Intra)	APH 0.3 uM 96h	Intra	Exoc6b	-	head-on	3750000	30	11	19	0.633333	1.11349e-06	Inward-moving	Exoc6b	-	8 - 18	3 - 6
															RDC-chr6-84.8	APH 0.6 uM 96h (Inter)	APH 0.6 uM 96h	Inter	Exoc6b	-	co-directional	1975730	5	4	1	0.2	3.51629e-07	Inward-moving	Exoc6b	-	8 - 18	3 - 6
															RDC-chr6-84.8	APH 0.2 uM 96h (Inter)	APH 0.2 uM 96h	Inter	Exoc6b	-	co-directional	1185438	3	1	2	0.666667	1.1721e-06	Inward-moving	Exoc6b	-	8 - 18	3 - 6
															RDC-chr6-93.8	APH 0.2 uM 96h (Intra)	APH 0.2 uM 96h	Intra	Magi1	-	head-on	2826612	9	3	6	0.666667	1.00743e-06	Inward-moving	Magi1	-	8 - 18	3 - 6
															RDC-chr6-93.8	APH 0.2 uM 96h (Intra)	APH 0.2 uM 96h	Intra	Magi1	-	co-directional	3129156	9	4	5	0.555556	8.39522e-07	Inward-moving	Magi1	-	8 - 18	3 - 6
															RDC-chr6-93.8	DMSO (Intra)	DMSO	Intra	Magi1	-	co-directional	2433788	7	6	1	0.142857	2.15877e-07	Inward-moving	Magi1	-	8 - 18	3 - 6
															RDC-chr6-93.8	APH 0.6 uM 96h (Inter)	APH 0.6 uM 96h	Inter	Magi1	-	co-directional	2433788	7	4	3	0.428571	6.47631e-07	Inward-moving	Magi1	-	8 - 18	3 - 6
															RDC-chr6-93.8	APH 0.6 uM 96h (Intra)	APH 0.6 uM 96h	Intra	Magi1	-	co-directional	13559676	39	22	17	0.435897	6.58702e-07	Inward-moving	Magi1	-	8 - 18	3 - 6
															RDC-chr6-93.8	APH 0.4 uM 96h (Inter)	APH 0.4 uM 96h	Inter	Magi1	-	head-on	942204	3	1	2	0.666667	1.00743e-06	Inward-moving	Magi1	-	8 - 18	3 - 6
															RDC-chr6-93.8	APH 0.6 uM 96h (Inter)	APH 0.6 uM 96h	Inter	Magi1	-	head-on	3140680	10	4	6	0.6	9.06684e-07	Inward-moving	Magi1	-	8 - 18	3 - 6
															RDC-chr6-93.8	DMSO (Inter)	DMSO	Inter	Magi1	-	head-on	628136	2	1	1	0.5	7.5557e-07	Inward-moving	Magi1	-	8 - 18	3 - 6
															RDC-chr6-93.8	APH 0.3 uM 96h (Inter)	APH 0.3 uM 96h	Inter	Magi1	-	co-directional	5562944	16	7	9	0.5625	8.50016e-07	Inward-moving	Magi1	-	8 - 18	3 - 6
															RDC-chr6-93.8	APH 0.6 uM 96h (Intra)	APH 0.6 uM 96h	Intra	Magi1	-	head-on	29836460	95	20	75	0.789474	1.19301e-06	Inward-moving	Magi1	-	8 - 18	3 - 6
															RDC-chr6-93.8	DMSO (Intra)	DMSO	Intra	Magi1	-	head-on	2826612	9	3	6	0.666667	1.00743e-06	Inward-moving	Magi1	-	8 - 18	3 - 6
															RDC-chr6-93.8	APH 0.3 uM 96h (Intra)	APH 0.3 uM 96h	Intra	Magi1	-	head-on	26067644	83	14	69	0.831325	1.25625e-06	Inward-moving	Magi1	-	8 - 18	3 - 6
															RDC-chr6-93.8	APH 0.4 uM 96h (Intra)	APH 0.4 uM 96h	Intra	Magi1	-	head-on	11620516	37	7	30	0.810811	1.22525e-06	Inward-moving	Magi1	-	8 - 18	3 - 6
															RDC-chr6-93.8	APH 0.4 uM 96h (Intra)	APH 0.4 uM 96h	Intra	Magi1	-	co-directional	4867576	14	6	8	0.571429	8.63509e-07	Inward-moving	Magi1	-	8 - 18	3 - 6
															RDC-chr6-93.8	APH 0.3 uM 96h (Intra)	APH 0.3 uM 96h	Intra	Magi1	-	co-directional	18774936	54	26	28	0.518519	7.83554e-07	Inward-moving	Magi1	-	8 - 18	3 - 6
															RDC-chr6-99.2	APH 0.3 uM 96h (Inter)	APH 0.3 uM 96h	Inter	Foxp1	-	co-directional	6630162	14	9	5	0.357143	4.8694e-07	Inward-moving	Foxp1	-	> 18	3 - 6
															RDC-chr6-99.2	APH 0.6 uM 96h (Intra)	APH 0.6 uM 96h	Intra	Foxp1	-	head-on	14812077	57	15	42	0.736842	1.00463e-06	Inward-moving	Foxp1	-	> 18	3 - 6
															RDC-chr6-99.2	APH 0.3 uM 96h (Intra)	APH 0.3 uM 96h	Intra	Foxp1	-	head-on	19489575	75	16	59	0.786667	1.07257e-06	Inward-moving	Foxp1	-	> 18	3 - 6
															RDC-chr6-99.2	APH 0.4 uM 96h (Intra)	APH 0.4 uM 96h	Intra	Foxp1	-	head-on	7795830	30	8	22	0.733333	9.99849e-07	Inward-moving	Foxp1	-	> 18	3 - 6
															RDC-chr6-99.2	APH 0.2 uM 96h (Inter)	APH 0.2 uM 96h	Inter	Foxp1	-	head-on	779583	3	2	1	0.333333	4.54477e-07	Inward-moving	Foxp1	-	> 18	3 - 6
															RDC-chr6-99.2	APH 0.6 uM 96h (Inter)	APH 0.6 uM 96h	Inter	Foxp1	-	head-on	2338749	9	6	3	0.333333	4.54477e-07	Inward-moving	Foxp1	-	> 18	3 - 6
															RDC-chr6-99.2	DMSO (Intra)	DMSO	Intra	Foxp1	-	co-directional	3788664	8	3	5	0.625	8.52144e-07	Inward-moving	Foxp1	-	> 18	3 - 6
															RDC-chr6-99.2	APH 0.6 uM 96h (Inter)	APH 0.6 uM 96h	Inter	Foxp1	-	co-directional	4735830	10	6	4	0.4	5.45372e-07	Inward-moving	Foxp1	-	> 18	3 - 6
															RDC-chr6-99.2	APH 0.2 uM 96h (Intra)	APH 0.2 uM 96h	Intra	Foxp1	-	co-directional	8524494	18	11	7	0.388889	5.30223e-07	Inward-moving	Foxp1	-	> 18	3 - 6
															RDC-chr6-99.2	DMSO (Inter)	DMSO	Inter	Foxp1	-	head-on	519722	2	1	1	0.5	6.81715e-07	Inward-moving	Foxp1	-	> 18	3 - 6
															RDC-chr6-99.2	APH 0.4 uM 96h (Inter)	APH 0.4 uM 96h	Inter	Foxp1	-	head-on	1039444	4	2	2	0.5	6.81715e-07	Inward-moving	Foxp1	-	> 18	3 - 6
															RDC-chr6-99.2	APH 0.3 uM 96h (Intra)	APH 0.3 uM 96h	Intra	Foxp1	-	co-directional	31730061	67	44	23	0.343284	4.68043e-07	Inward-moving	Foxp1	-	> 18	3 - 6
															RDC-chr6-99.2	DMSO (Intra)	DMSO	Intra	Foxp1	-	head-on	2338749	9	2	7	0.777778	1.06045e-06	Inward-moving	Foxp1	-	> 18	3 - 6
															RDC-chr6-99.2	APH 0.2 uM 96h (Intra)	APH 0.2 uM 96h	Intra	Foxp1	-	head-on	1559166	6	1	5	0.833333	1.13619e-06	Inward-moving	Foxp1	-	> 18	3 - 6
															RDC-chr6-99.2	APH 0.3 uM 96h (Inter)	APH 0.3 uM 96h	Inter	Foxp1	-	head-on	4157776	16	6	10	0.625	8.52144e-07	Inward-moving	Foxp1	-	> 18	3 - 6
															RDC-chr6-99.2	APH 0.4 uM 96h (Inter)	APH 0.4 uM 96h	Inter	Foxp1	-	co-directional	1894332	4	2	2	0.5	6.81715e-07	Inward-moving	Foxp1	-	> 18	3 - 6
															RDC-chr6-99.2	APH 0.4 uM 96h (Intra)	APH 0.4 uM 96h	Intra	Foxp1	-	co-directional	13260324	28	17	11	0.392857	5.35633e-07	Inward-moving	Foxp1	-	> 18	3 - 6
															RDC-chr6-99.2	DMSO (Inter)	DMSO	Inter	Foxp1	-	co-directional	1894332	4	1	3	0.75	1.02257e-06	Inward-moving	Foxp1	-	> 18	3 - 6
															RDC-chr6-99.2	APH 0.6 uM 96h (Intra)	APH 0.6 uM 96h	Intra	Foxp1	-	co-directional	25099899	53	30	23	0.433962	5.91677e-07	Inward-moving	Foxp1	-	> 18	3 - 6
															RDC-chr7-115.8	APH 0.3 uM 96h (Inter)	APH 0.3 uM 96h	Inter	Sox6	-	co-directional	9981848	30	18	12	0.4	4.91689e-07	Inward-moving	Sox6	-	8 - 18	3 - 6
															RDC-chr7-115.8	APH 0.2 uM 96h (Inter)	APH 0.2 uM 96h	Inter	Sox6	-	co-directional	1875000	5	2	3	0.6	7.37533e-07	Inward-moving	Sox6	-	8 - 18	3 - 6
															RDC-chr7-115.8	DMSO (Inter)	DMSO	Inter	Sox6	-	co-directional	1875000	5	3	2	0.4	4.91689e-07	Inward-moving	Sox6	-	8 - 18	3 - 6
															RDC-chr7-115.8	DMSO (Inter)	DMSO	Inter	Sox6	-	head-on	930561	4	3	1	0.25	3.07305e-07	Inward-moving	Sox6	-	8 - 18	3 - 6
															RDC-chr7-115.8	APH 0.6 uM 96h (Inter)	APH 0.6 uM 96h	Inter	Sox6	-	head-on	2791683	12	6	6	0.5	6.14611e-07	Inward-moving	Sox6	-	8 - 18	3 - 6
															RDC-chr7-115.8	APH 0.3 uM 96h (Inter)	APH 0.3 uM 96h	Inter	Sox6	-	head-on	6027805	25	10	15	0.6	7.37533e-07	Inward-moving	Sox6	-	8 - 18	3 - 6
															RDC-chr7-115.8	APH 0.2 uM 96h (Inter)	APH 0.2 uM 96h	Inter	Sox6	-	head-on	1311122	6	5	1	0.166667	2.0487e-07	Inward-moving	Sox6	-	8 - 18	3 - 6
															RDC-chr7-115.8	APH 0.4 uM 96h (Inter)	APH 0.4 uM 96h	Inter	Sox6	-	co-directional	4125000	11	5	6	0.545455	6.70484e-07	Inward-moving	Sox6	-	8 - 18	3 - 6
															RDC-chr7-115.8	APH 0.6 uM 96h (Inter)	APH 0.6 uM 96h	Inter	Sox6	-	co-directional	4875000	13	5	8	0.615385	7.56444e-07	Inward-moving	Sox6	-	8 - 18	3 - 6
															RDC-chr7-115.8	APH 0.4 uM 96h (Inter)	APH 0.4 uM 96h	Inter	Sox6	-	head-on	3511122	14	6	8	0.571429	7.02412e-07	Inward-moving	Sox6	-	8 - 18	3 - 6
															RDC-chr7-134.9	APH 0.4 uM 96h (Inter)	APH 0.4 uM 96h	Inter	Dock1	+	co-directional	2791992	8	2	6	0.25	4.3032e-07	Inward-moving	Dock1	+	0 - 7	3 - 6
															RDC-chr7-134.9	APH 0.3 uM 96h (Inter)	APH 0.3 uM 96h	Inter	Dock1	+	co-directional	5583984	16	9	7	0.5625	9.6822e-07	Inward-moving	Dock1	+	0 - 7	3 - 6
															RDC-chr7-134.9	APH 0.6 uM 96h (Inter)	APH 0.6 uM 96h	Inter	Dock1	+	co-directional	5583984	16	7	9	0.4375	7.5306e-07	Inward-moving	Dock1	+	0 - 7	3 - 6
															RDC-chr7-134.9	APH 0.4 uM 96h (Inter)	APH 0.4 uM 96h	Inter	Dock1	+	head-on	463928	2	1	1	0.5	8.6064e-07	Inward-moving	Dock1	+	0 - 7	3 - 6
															RDC-chr7-134.9	APH 0.3 uM 96h (Inter)	APH 0.3 uM 96h	Inter	Dock1	+	head-on	2551604	11	9	2	0.818182	1.40832e-06	Inward-moving	Dock1	+	0 - 7	3 - 6
															RDC-chr7-134.9	APH 0.6 uM 96h (Inter)	APH 0.6 uM 96h	Inter	Dock1	+	head-on	1855712	8	7	1	0.875	1.50612e-06	Inward-moving	Dock1	+	0 - 7	3 - 6
															RDC-chr7-91.7	APH 0.3 uM 96h (Inter)	APH 0.3 uM 96h	Inter	Dlg2	+	head-on	10492854	24	16	8	0.666667	9.18031e-07	Inward-moving	Dlg2	+	0 - 7	0 - 2
															RDC-chr7-91.7	APH 0.2 uM 96h (Inter)	APH 0.2 uM 96h	Inter	Dlg2	+	head-on	1964284	4	3	1	0.75	1.03278e-06	Inward-moving	Dlg2	+	0 - 7	0 - 2
															RDC-chr7-91.7	APH 0.2 uM 96h (Inter)	APH 0.2 uM 96h	Inter	Dlg2	+	co-directional	350000	2	1	1	0.5	6.88523e-07	Inward-moving	Dlg2	+	0 - 7	0 - 2
															RDC-chr7-91.7	APH 0.3 uM 96h (Inter)	APH 0.3 uM 96h	Inter	Dlg2	+	co-directional	1575000	9	7	2	0.777778	1.07104e-06	Inward-moving	Dlg2	+	0 - 7	0 - 2
															RDC-chr7-91.7	APH 0.6 uM 96h (Inter)	APH 0.6 uM 96h	Inter	Dlg2	+	head-on	7546428	18	12	6	0.666667	9.18031e-07	Inward-moving	Dlg2	+	0 - 7	0 - 2
															RDC-chr7-91.7	APH 0.4 uM 96h (Inter)	APH 0.4 uM 96h	Inter	Dlg2	+	co-directional	700000	4	2	2	0.5	6.88523e-07	Inward-moving	Dlg2	+	0 - 7	0 - 2
															RDC-chr7-91.7	APH 0.4 uM 96h (Inter)	APH 0.4 uM 96h	Inter	Dlg2	+	head-on	5892852	12	6	6	0.5	6.88523e-07	Inward-moving	Dlg2	+	0 - 7	0 - 2
															RDC-chr7-91.7	APH 0.6 uM 96h (Inter)	APH 0.6 uM 96h	Inter	Dlg2	+	co-directional	525000	3	1	2	0.333333	4.59015e-07	Inward-moving	Dlg2	+	0 - 7	0 - 2
															RDC-chr7-91.7	DMSO (Inter)	DMSO	Inter	Dlg2	+	head-on	1473213	3	1	2	0.333333	4.59015e-07	Inward-moving	Dlg2	+	0 - 7	0 - 2
															RDC-chr7-96.8	APH 0.2 uM 96h (Inter)	APH 0.2 uM 96h	Inter	Tenm4	+	co-directional	3231327	10	2	8	0.2	1.55169e-07	Complex	Tenm4	+	> 18	> 6
															RDC-chr7-96.8	APH 0.3 uM 96h (Inter)	APH 0.3 uM 96h	Inter	Tenm4	+	head-on	7890182	46	26	20	0.565217	4.38521e-07	Complex	Tenm4	+	> 18	> 6
															RDC-chr7-96.8	APH 0.4 uM 96h (Inter)	APH 0.4 uM 96h	Inter	Tenm4	+	co-directional	8306327	25	17	8	0.68	5.27574e-07	Complex	Tenm4	+	> 18	> 6
															RDC-chr7-96.8	APH 0.3 uM 96h (Inter)	APH 0.3 uM 96h	Inter	Tenm4	+	co-directional	16737654	48	29	19	0.604167	4.68739e-07	Complex	Tenm4	+	> 18	> 6
															RDC-chr7-96.8	APH 0.2 uM 96h (Inter)	APH 0.2 uM 96h	Inter	Tenm4	+	head-on	1457591	9	5	4	0.555556	4.31025e-07	Complex	Tenm4	+	> 18	> 6
															RDC-chr7-96.8	APH 0.4 uM 96h (Inter)	APH 0.4 uM 96h	Inter	Tenm4	+	head-on	2307591	13	6	7	0.461538	3.58082e-07	Complex	Tenm4	+	> 18	> 6
															RDC-chr7-96.8	APH 0.6 uM 96h (Inter)	APH 0.6 uM 96h	Inter	Tenm4	+	co-directional	6325000	21	15	6	0.714286	5.54175e-07	Complex	Tenm4	+	> 18	> 6
															RDC-chr7-96.8	DMSO (Inter)	DMSO	Inter	Tenm4	+	co-directional	3075000	8	4	4	0.5	3.87922e-07	Complex	Tenm4	+	> 18	> 6
															RDC-chr7-96.8	APH 0.6 uM 96h (Inter)	APH 0.6 uM 96h	Inter	Tenm4	+	head-on	4250000	22	12	10	0.545455	4.23188e-07	Complex	Tenm4	+	> 18	> 6
															RDC-chr8-11.3	APH 0.3 uM 96h (Intra)	APH 0.3 uM 96h	Intra	Col4a2	+	head-on	8239833	27	15	12	0.555556	1.60565e-06	Inward-moving	Col4a2	+	> 18	> 6
															RDC-chr8-11.3	DMSO (Inter)	DMSO	Inter	Col4a2	+	head-on	915537	3	1	2	0.333333	9.63391e-07	Inward-moving	Col4a2	+	> 18	> 6
															RDC-chr8-11.3	APH 0.6 uM 96h (Intra)	APH 0.6 uM 96h	Intra	Col4a2	+	head-on	2136253	7	5	2	0.714286	2.06441e-06	Inward-moving	Col4a2	+	> 18	> 6
															RDC-chr8-11.3	DMSO (Intra)	DMSO	Intra	Col4a2	+	head-on	610358	2	1	1	0.5	1.44509e-06	Inward-moving	Col4a2	+	> 18	> 6
															RDC-chr8-11.3	APH 0.4 uM 96h (Inter)	APH 0.4 uM 96h	Inter	Col4a2	+	head-on	10681265	35	24	11	0.685714	1.98183e-06	Inward-moving	Col4a2	+	> 18	> 6
															RDC-chr8-11.3	APH 0.3 uM 96h (Inter)	APH 0.3 uM 96h	Inter	Col4a2	+	co-directional	163284	4	3	1	0.75	2.16763e-06	Inward-moving	Col4a2	+	> 18	> 6
															RDC-chr8-11.3	DMSO (Inter)	DMSO	Inter	Col4a2	+	co-directional	81642	2	1	1	0.5	1.44509e-06	Inward-moving	Col4a2	+	> 18	> 6
															RDC-chr8-11.3	APH 0.6 uM 96h (Inter)	APH 0.6 uM 96h	Inter	Col4a2	+	head-on	14038234	46	34	12	0.73913	2.13622e-06	Inward-moving	Col4a2	+	> 18	> 6
															RDC-chr8-11.3	APH 0.3 uM 96h (Inter)	APH 0.3 uM 96h	Inter	Col4a2	+	head-on	13733055	45	28	17	0.622222	1.79833e-06	Inward-moving	Col4a2	+	> 18	> 6
															RDC-chr8-11.3	APH 0.4 uM 96h (Intra)	APH 0.4 uM 96h	Intra	Col4a2	+	head-on	1220716	4	3	1	0.75	2.16763e-06	Inward-moving	Col4a2	+	> 18	> 6
															RDC-chr8-114.8	DMSO (Inter)	DMSO	Inter	Wwox	+	co-directional	797522	4	2	2	0.5	5.14127e-07	Inward-moving	Wwox	+	0 - 7	0 - 2
															RDC-chr8-114.8	APH 0.3 uM 96h (Intra)	APH 0.3 uM 96h	Intra	Wwox	+	co-directional	9573912	41	19	22	0.463415	4.76508e-07	Inward-moving	Wwox	+	0 - 7	0 - 2
															RDC-chr8-114.8	APH 0.2 uM 96h (Intra)	APH 0.2 uM 96h	Intra	Wwox	+	co-directional	1204124	5	4	1	0.8	8.22603e-07	Inward-moving	Wwox	+	0 - 7	0 - 2
															RDC-chr8-114.8	APH 0.3 uM 96h (Inter)	APH 0.3 uM 96h	Inter	Wwox	+	head-on	10400000	40	19	21	0.475	4.88421e-07	Inward-moving	Wwox	+	0 - 7	0 - 2
															RDC-chr8-114.8	APH 0.2 uM 96h (Inter)	APH 0.2 uM 96h	Inter	Wwox	+	co-directional	2080770	9	3	6	0.333333	3.42751e-07	Inward-moving	Wwox	+	0 - 7	0 - 2
															RDC-chr8-114.8	APH 0.2 uM 96h (Inter)	APH 0.2 uM 96h	Inter	Wwox	+	head-on	1775000	7	1	6	0.142857	1.46893e-07	Inward-moving	Wwox	+	0 - 7	0 - 2
															RDC-chr8-114.8	APH 0.4 uM 96h (Inter)	APH 0.4 uM 96h	Inter	Wwox	+	head-on	4325000	19	10	9	0.526316	5.41187e-07	Inward-moving	Wwox	+	0 - 7	0 - 2
															RDC-chr8-114.8	APH 0.6 uM 96h (Intra)	APH 0.6 uM 96h	Intra	Wwox	+	head-on	2550000	12	9	3	0.75	7.71191e-07	Inward-moving	Wwox	+	0 - 7	0 - 2
															RDC-chr8-114.8	APH 0.4 uM 96h (Intra)	APH 0.4 uM 96h	Intra	Wwox	+	head-on	3425000	13	5	8	0.384615	3.95482e-07	Inward-moving	Wwox	+	0 - 7	0 - 2
															RDC-chr8-114.8	DMSO (Intra)	DMSO	Intra	Wwox	+	head-on	525000	3	1	2	0.333333	3.42751e-07	Inward-moving	Wwox	+	0 - 7	0 - 2
															RDC-chr8-114.8	APH 0.2 uM 96h (Intra)	APH 0.2 uM 96h	Intra	Wwox	+	head-on	1075000	5	2	3	0.4	4.11302e-07	Inward-moving	Wwox	+	0 - 7	0 - 2
															RDC-chr8-114.8	APH 0.4 uM 96h (Intra)	APH 0.4 uM 96h	Intra	Wwox	+	co-directional	2384894	10	3	7	0.3	3.08476e-07	Inward-moving	Wwox	+	0 - 7	0 - 2
															RDC-chr8-114.8	APH 0.6 uM 96h (Inter)	APH 0.6 uM 96h	Inter	Wwox	+	head-on	7900000	32	15	17	0.46875	4.81994e-07	Inward-moving	Wwox	+	0 - 7	0 - 2
															RDC-chr8-114.8	APH 0.3 uM 96h (Inter)	APH 0.3 uM 96h	Inter	Wwox	+	co-directional	10308518	45	30	15	0.666667	6.85503e-07	Inward-moving	Wwox	+	0 - 7	0 - 2
															RDC-chr8-114.8	APH 0.6 uM 96h (Intra)	APH 0.6 uM 96h	Intra	Wwox	+	co-directional	4524744	18	7	11	0.388889	3.99877e-07	Inward-moving	Wwox	+	0 - 7	0 - 2
															RDC-chr8-114.8	APH 0.6 uM 96h (Inter)	APH 0.6 uM 96h	Inter	Wwox	+	co-directional	6652748	29	15	14	0.517241	5.31856e-07	Inward-moving	Wwox	+	0 - 7	0 - 2
															RDC-chr8-114.8	APH 0.4 uM 96h (Inter)	APH 0.4 uM 96h	Inter	Wwox	+	co-directional	3020332	13	8	5	0.615385	6.32772e-07	Inward-moving	Wwox	+	0 - 7	0 - 2
															RDC-chr8-114.8	APH 0.3 uM 96h (Intra)	APH 0.3 uM 96h	Intra	Wwox	+	head-on	11325000	45	17	28	0.377778	3.88452e-07	Inward-moving	Wwox	+	0 - 7	0 - 2
															RDC-chr8-118.8	APH 0.6 uM 96h (Intra)	APH 0.6 uM 96h	Intra	Cdh13	+	head-on	18310425	25	13	12	0.52	4.32519e-07	Inward-moving	Cdh13	+	0 - 7	3 - 6
															RDC-chr8-118.8	APH 0.2 uM 96h (Intra)	APH 0.2 uM 96h	Intra	Cdh13	+	head-on	4394502	6	4	2	0.666667	5.54512e-07	Inward-moving	Cdh13	+	0 - 7	3 - 6
															RDC-chr8-118.8	APH 0.6 uM 96h (Inter)	APH 0.6 uM 96h	Inter	Cdh13	+	head-on	37353267	51	33	18	0.647059	5.38203e-07	Inward-moving	Cdh13	+	0 - 7	3 - 6
															RDC-chr8-118.8	DMSO (Intra)	DMSO	Intra	Cdh13	+	head-on	2929668	4	3	1	0.75	6.23826e-07	Inward-moving	Cdh13	+	0 - 7	3 - 6
															RDC-chr8-118.8	APH 0.3 uM 96h (Intra)	APH 0.3 uM 96h	Intra	Cdh13	+	head-on	48384364	67	43	24	0.641791	5.33821e-07	Inward-moving	Cdh13	+	0 - 7	3 - 6
															RDC-chr8-118.8	DMSO (Inter)	DMSO	Inter	Cdh13	+	head-on	7369012	11	9	2	0.818182	6.80537e-07	Inward-moving	Cdh13	+	0 - 7	3 - 6
															RDC-chr8-118.8	APH 0.4 uM 96h (Inter)	APH 0.4 uM 96h	Inter	Cdh13	+	co-directional	9775000	23	7	16	0.304348	2.53147e-07	Inward-moving	Cdh13	+	0 - 7	3 - 6
															RDC-chr8-118.8	APH 0.4 uM 96h (Inter)	APH 0.4 uM 96h	Inter	Cdh13	+	head-on	28564263	39	24	15	0.615385	5.11857e-07	Inward-moving	Cdh13	+	0 - 7	3 - 6
															RDC-chr8-118.8	APH 0.4 uM 96h (Intra)	APH 0.4 uM 96h	Intra	Cdh13	+	co-directional	6375000	15	3	12	0.2	1.66354e-07	Inward-moving	Cdh13	+	0 - 7	3 - 6
															RDC-chr8-118.8	APH 0.2 uM 96h (Inter)	APH 0.2 uM 96h	Inter	Cdh13	+	co-directional	2975000	7	3	4	0.428571	3.56472e-07	Inward-moving	Cdh13	+	0 - 7	3 - 6
															RDC-chr8-118.8	DMSO (Intra)	DMSO	Intra	Cdh13	+	co-directional	1700000	4	2	2	0.5	4.15884e-07	Inward-moving	Cdh13	+	0 - 7	3 - 6
															RDC-chr8-118.8	APH 0.3 uM 96h (Inter)	APH 0.3 uM 96h	Inter	Cdh13	+	head-on	45409854	62	39	23	0.629032	5.23209e-07	Inward-moving	Cdh13	+	0 - 7	3 - 6
															RDC-chr8-118.8	APH 0.6 uM 96h (Inter)	APH 0.6 uM 96h	Inter	Cdh13	+	co-directional	8075000	19	9	10	0.473684	3.93995e-07	Inward-moving	Cdh13	+	0 - 7	3 - 6
															RDC-chr8-118.8	DMSO (Inter)	DMSO	Inter	Cdh13	+	co-directional	3825000	9	3	6	0.333333	2.77256e-07	Inward-moving	Cdh13	+	0 - 7	3 - 6
															RDC-chr8-118.8	APH 0.2 uM 96h (Inter)	APH 0.2 uM 96h	Inter	Cdh13	+	head-on	8789004	12	6	6	0.5	4.15884e-07	Inward-moving	Cdh13	+	0 - 7	3 - 6
															RDC-chr8-118.8	APH 0.6 uM 96h (Intra)	APH 0.6 uM 96h	Intra	Cdh13	+	co-directional	9350000	22	7	15	0.318182	2.64653e-07	Inward-moving	Cdh13	+	0 - 7	3 - 6
															RDC-chr8-118.8	APH 0.3 uM 96h (Intra)	APH 0.3 uM 96h	Intra	Cdh13	+	co-directional	22525000	53	12	41	0.226415	1.88325e-07	Inward-moving	Cdh13	+	0 - 7	3 - 6
															RDC-chr8-118.8	APH 0.3 uM 96h (Inter)	APH 0.3 uM 96h	Inter	Cdh13	+	co-directional	20825000	49	16	33	0.326531	2.71598e-07	Inward-moving	Cdh13	+	0 - 7	3 - 6
															RDC-chr8-118.8	APH 0.4 uM 96h (Intra)	APH 0.4 uM 96h	Intra	Cdh13	+	head-on	13183506	18	12	6	0.666667	5.54512e-07	Inward-moving	Cdh13	+	0 - 7	3 - 6
															RDC-chr8-127.3	DMSO (Inter)	DMSO	Inter	Pard3	+	co-directional	2429995	5	1	4	0.2	3.33561e-07	Inward-moving	Pard3	+	8 - 18	> 6
															RDC-chr8-127.3	APH 0.6 uM 96h (Inter)	APH 0.6 uM 96h	Inter	Pard3	+	co-directional	6803986	14	2	12	0.142857	2.38258e-07	Inward-moving	Pard3	+	8 - 18	> 6
															RDC-chr8-127.3	APH 0.2 uM 96h (Intra)	APH 0.2 uM 96h	Intra	Pard3	+	co-directional	971998	2	1	1	0.5	8.33902e-07	Inward-moving	Pard3	+	8 - 18	> 6
															RDC-chr8-127.3	APH 0.3 uM 96h (Inter)	APH 0.3 uM 96h	Inter	Pard3	+	co-directional	17009965	35	13	22	0.371429	6.1947e-07	Inward-moving	Pard3	+	8 - 18	> 6
															RDC-chr8-127.3	APH 0.4 uM 96h (Intra)	APH 0.4 uM 96h	Intra	Pard3	+	co-directional	3887992	8	3	5	0.375	6.25426e-07	Inward-moving	Pard3	+	8 - 18	> 6
															RDC-chr8-127.3	DMSO (Intra)	DMSO	Intra	Pard3	+	co-directional	3401993	7	2	5	0.285714	4.76515e-07	Inward-moving	Pard3	+	8 - 18	> 6
															RDC-chr8-127.3	APH 0.2 uM 96h (Inter)	APH 0.2 uM 96h	Inter	Pard3	+	co-directional	1457997	3	1	2	0.333333	5.55935e-07	Inward-moving	Pard3	+	8 - 18	> 6
															RDC-chr8-127.3	APH 0.3 uM 96h (Inter)	APH 0.3 uM 96h	Inter	Pard3	+	head-on	1022328	9	7	2	0.777778	1.29718e-06	Inward-moving	Pard3	+	8 - 18	> 6
															RDC-chr8-127.3	APH 0.6 uM 96h (Intra)	APH 0.6 uM 96h	Intra	Pard3	+	co-directional	4373991	9	2	7	0.222222	3.70623e-07	Inward-moving	Pard3	+	8 - 18	> 6
															RDC-chr8-127.3	APH 0.4 uM 96h (Inter)	APH 0.4 uM 96h	Inter	Pard3	+	co-directional	2915994	6	2	4	0.333333	5.55935e-07	Inward-moving	Pard3	+	8 - 18	> 6
															RDC-chr8-127.3	APH 0.3 uM 96h (Intra)	APH 0.3 uM 96h	Intra	Pard3	+	head-on	227184	2	1	1	0.5	8.33902e-07	Inward-moving	Pard3	+	8 - 18	> 6
															RDC-chr8-127.3	APH 0.3 uM 96h (Intra)	APH 0.3 uM 96h	Intra	Pard3	+	co-directional	14579970	30	14	16	0.466667	7.78308e-07	Inward-moving	Pard3	+	8 - 18	> 6
															RDC-chr8-48.5	APH 0.6 uM 96h (Inter)	APH 0.6 uM 96h	Inter	Tenm3	-	co-directional	1626288	6	4	2	0.333333	3.03057e-07	Inward-moving	Tenm3	-	> 18	> 6
															RDC-chr8-48.5	APH 0.3 uM 96h (Inter)	APH 0.3 uM 96h	Inter	Tenm3	-	head-on	24848520	49	13	36	0.734694	6.67962e-07	Inward-moving	Tenm3	-	> 18	> 6
															RDC-chr8-48.5	DMSO (Intra)	DMSO	Intra	Tenm3	-	co-directional	3576288	12	8	4	0.333333	3.03057e-07	Inward-moving	Tenm3	-	> 18	> 6
															RDC-chr8-48.5	DMSO (Inter)	DMSO	Inter	Tenm3	-	head-on	6825000	13	8	5	0.384615	3.49681e-07	Inward-moving	Tenm3	-	> 18	> 6
															RDC-chr8-48.5	APH 0.4 uM 96h (Inter)	APH 0.4 uM 96h	Inter	Tenm3	-	head-on	9975000	19	4	15	0.789474	7.17766e-07	Inward-moving	Tenm3	-	> 18	> 6
															RDC-chr8-48.5	APH 0.4 uM 96h (Intra)	APH 0.4 uM 96h	Intra	Tenm3	-	head-on	24761760	48	16	32	0.666667	6.06114e-07	Inward-moving	Tenm3	-	> 18	> 6
															RDC-chr8-48.5	APH 0.3 uM 96h (Inter)	APH 0.3 uM 96h	Inter	Tenm3	-	co-directional	5205152	20	13	7	0.35	3.1821e-07	Inward-moving	Tenm3	-	> 18	> 6
															RDC-chr8-48.5	APH 0.2 uM 96h (Inter)	APH 0.2 uM 96h	Inter	Tenm3	-	head-on	2711760	6	4	2	0.333333	3.03057e-07	Inward-moving	Tenm3	-	> 18	> 6
															RDC-chr8-48.5	APH 0.6 uM 96h (Inter)	APH 0.6 uM 96h	Inter	Tenm3	-	head-on	20822040	43	10	33	0.767442	6.97735e-07	Inward-moving	Tenm3	-	> 18	> 6
															RDC-chr8-48.5	APH 0.4 uM 96h (Intra)	APH 0.4 uM 96h	Intra	Tenm3	-	co-directional	3738144	12	8	4	0.333333	3.03057e-07	Inward-moving	Tenm3	-	> 18	> 6
															RDC-chr8-48.5	APH 0.2 uM 96h (Intra)	APH 0.2 uM 96h	Intra	Tenm3	-	head-on	11550000	22	8	14	0.636364	5.78563e-07	Inward-moving	Tenm3	-	> 18	> 6
															RDC-chr8-48.5	APH 0.4 uM 96h (Inter)	APH 0.4 uM 96h	Inter	Tenm3	-	co-directional	3577576	13	9	4	0.307692	2.79745e-07	Inward-moving	Tenm3	-	> 18	> 6
															RDC-chr8-48.5	APH 0.3 uM 96h (Intra)	APH 0.3 uM 96h	Intra	Tenm3	-	head-on	104205840	206	83	123	0.597087	5.42854e-07	Inward-moving	Tenm3	-	> 18	> 6
															RDC-chr8-48.5	APH 0.6 uM 96h (Intra)	APH 0.6 uM 96h	Intra	Tenm3	-	head-on	37622040	75	28	47	0.626667	5.69747e-07	Inward-moving	Tenm3	-	> 18	> 6
															RDC-chr8-48.5	DMSO (Intra)	DMSO	Intra	Tenm3	-	head-on	10673520	22	15	7	0.318182	2.89281e-07	Inward-moving	Tenm3	-	> 18	> 6
															RDC-chr8-48.5	APH 0.6 uM 96h (Intra)	APH 0.6 uM 96h	Intra	Tenm3	-	co-directional	7964432	26	19	7	0.269231	2.44777e-07	Inward-moving	Tenm3	-	> 18	> 6
															RDC-chr8-48.5	APH 0.3 uM 96h (Intra)	APH 0.3 uM 96h	Intra	Tenm3	-	co-directional	23577312	84	62	22	0.261905	2.38116e-07	Inward-moving	Tenm3	-	> 18	> 6
															RDC-chr8-48.5	APH 0.2 uM 96h (Intra)	APH 0.2 uM 96h	Intra	Tenm3	-	co-directional	1139432	5	3	2	0.4	3.63668e-07	Inward-moving	Tenm3	-	> 18	> 6
															RDC-chr8-48.5	APH 0.2 uM 96h (Inter)	APH 0.2 uM 96h	Inter	Tenm3	-	co-directional	1789432	7	3	4	0.571429	5.19526e-07	Inward-moving	Tenm3	-	> 18	> 6
															RDC-chr8-72.8	APH 0.2 uM 96h (Intra)	APH 0.2 uM 96h	Intra	Large	-	head-on	5115077	11	4	7	0.636364	1.3685e-06	Unidirection	Large	-	8 - 18	3 - 6
															RDC-chr8-72.8	APH 0.3 uM 96h (Inter)	APH 0.3 uM 96h	Inter	Large	-	head-on	14415217	31	12	19	0.612903	1.31805e-06	Unidirection	Large	-	8 - 18	3 - 6
															RDC-chr8-72.8	APH 0.3 uM 96h (Intra)	APH 0.3 uM 96h	Intra	Large	-	head-on	22320336	48	10	38	0.791667	1.70248e-06	Unidirection	Large	-	8 - 18	3 - 6
															RDC-chr8-72.8	DMSO (Inter)	DMSO	Inter	Large	-	head-on	1860028	4	2	2	0.5	1.07525e-06	Unidirection	Large	-	8 - 18	3 - 6
															RDC-chr8-72.8	APH 0.6 uM 96h (Inter)	APH 0.6 uM 96h	Inter	Large	-	head-on	7905119	17	2	15	0.882353	1.8975e-06	Unidirection	Large	-	8 - 18	3 - 6
															RDC-chr8-72.8	APH 0.6 uM 96h (Intra)	APH 0.6 uM 96h	Intra	Large	-	head-on	10230154	22	3	19	0.863636	1.85725e-06	Unidirection	Large	-	8 - 18	3 - 6
															RDC-chr8-72.8	DMSO (Intra)	DMSO	Intra	Large	-	head-on	1395021	3	2	1	0.333333	7.16835e-07	Unidirection	Large	-	8 - 18	3 - 6
															RDC-chr8-72.8	APH 0.4 uM 96h (Intra)	APH 0.4 uM 96h	Intra	Large	-	head-on	7440112	16	4	12	0.75	1.61288e-06	Unidirection	Large	-	8 - 18	3 - 6
															RDC-chr8-72.8	APH 0.4 uM 96h (Inter)	APH 0.4 uM 96h	Inter	Large	-	head-on	5580084	12	4	8	0.666667	1.43367e-06	Unidirection	Large	-	8 - 18	3 - 6
															RDC-chr8-72.8	APH 0.2 uM 96h (Inter)	APH 0.2 uM 96h	Inter	Large	-	head-on	2790042	6	2	4	0.666667	1.43367e-06	Unidirection	Large	-	8 - 18	3 - 6
															RDC-chr9-116.9	APH 0.3 uM 96h (Inter)	APH 0.3 uM 96h	Inter	Rbms3	-	head-on	1857224	16	5	11	0.6875	8.02074e-07	Inward-moving	Rbms3	-	0 - 7	> 6
															RDC-chr9-116.9	APH 0.4 uM 96h (Inter)	APH 0.4 uM 96h	Inter	Rbms3	-	head-on	763680	6	3	3	0.5	5.83326e-07	Inward-moving	Rbms3	-	0 - 7	> 6
															RDC-chr9-116.9	DMSO (Inter)	DMSO	Inter	Rbms3	-	co-directional	5625000	9	2	7	0.777778	9.07397e-07	Inward-moving	Rbms3	-	0 - 7	> 6
															RDC-chr9-116.9	APH 0.6 uM 96h (Inter)	APH 0.6 uM 96h	Inter	Rbms3	-	co-directional	12500000	20	11	9	0.45	5.24994e-07	Inward-moving	Rbms3	-	0 - 7	> 6
															RDC-chr9-116.9	APH 0.3 uM 96h (Inter)	APH 0.3 uM 96h	Inter	Rbms3	-	co-directional	31875000	51	26	25	0.490196	5.71889e-07	Inward-moving	Rbms3	-	0 - 7	> 6
															RDC-chr9-116.9	APH 0.6 uM 96h (Inter)	APH 0.6 uM 96h	Inter	Rbms3	-	head-on	464306	4	2	2	0.5	5.83326e-07	Inward-moving	Rbms3	-	0 - 7	> 6
															RDC-chr9-116.9	APH 0.4 uM 96h (Inter)	APH 0.4 uM 96h	Inter	Rbms3	-	co-directional	9375000	15	6	9	0.6	6.99992e-07	Inward-moving	Rbms3	-	0 - 7	> 6
															RDC-chr9-116.9	APH 0.2 uM 96h (Inter)	APH 0.2 uM 96h	Inter	Rbms3	-	co-directional	4375000	7	4	3	0.428571	4.99994e-07	Inward-moving	Rbms3	-	0 - 7	> 6
															RDC-chr9-56.3	APH 0.4 uM 96h (Inter)	APH 0.4 uM 96h	Inter	Peak1	-	co-directional	1028712	6	5	1	0.166667	3.06574e-07	Complex	Peak1	-	8 - 18	> 6
															RDC-chr9-56.3	APH 0.2 uM 96h (Inter)	APH 0.2 uM 96h	Inter	Peak1	-	co-directional	853712	5	4	1	0.2	3.67888e-07	Complex	Peak1	-	8 - 18	> 6
															RDC-chr9-56.3	DMSO (Inter)	DMSO	Inter	Peak1	-	co-directional	678712	4	3	1	0.25	4.59861e-07	Complex	Peak1	-	8 - 18	> 6
															RDC-chr9-56.3	APH 0.3 uM 96h (Inter)	APH 0.3 uM 96h	Inter	Peak1	-	co-directional	4273882	25	18	7	0.28	5.15044e-07	Complex	Peak1	-	8 - 18	> 6
															RDC-chr9-56.3	APH 0.3 uM 96h (Inter)	APH 0.3 uM 96h	Inter	Peak1	-	head-on	1423965	9	5	4	0.444444	8.1753e-07	Complex	Peak1	-	8 - 18	> 6
															RDC-chr9-56.3	APH 0.6 uM 96h (Inter)	APH 0.6 uM 96h	Inter	Peak1	-	co-directional	1553712	9	4	5	0.555556	1.02191e-06	Complex	Peak1	-	8 - 18	> 6
															RDC-chr9-56.3	APH 0.6 uM 96h (Inter)	APH 0.6 uM 96h	Inter	Peak1	-	head-on	198965	2	1	1	0.5	9.19721e-07	Complex	Peak1	-	8 - 18	> 6
															RDC-chr9-56.3	DMSO (Inter)	DMSO	Inter	Peak1	-	head-on	350000	2	1	1	0.5	9.19721e-07	Complex	Peak1	-	8 - 18	> 6
															RDC-chr9-69.1	APH 0.3 uM 96h (Inter)	APH 0.3 uM 96h	Inter	Rora	+	head-on	43493828	73	46	27	0.630137	6.70426e-07	Inward-moving	Rora	+	> 18	> 6
															RDC-chr9-69.1	APH 0.2 uM 96h (Inter)	APH 0.2 uM 96h	Inter	Rora	+	head-on	3842207	7	1	6	0.142857	1.51991e-07	Inward-moving	Rora	+	> 18	> 6
															RDC-chr9-69.1	APH 0.4 uM 96h (Inter)	APH 0.4 uM 96h	Inter	Rora	+	head-on	10625000	17	10	7	0.588235	6.25845e-07	Inward-moving	Rora	+	> 18	> 6
															RDC-chr9-69.1	APH 0.4 uM 96h (Inter)	APH 0.4 uM 96h	Inter	Rora	+	co-directional	525000	3	1	2	0.333333	3.54646e-07	Inward-moving	Rora	+	> 18	> 6
															RDC-chr9-69.1	APH 0.6 uM 96h (Inter)	APH 0.6 uM 96h	Inter	Rora	+	head-on	14026621	25	12	13	0.48	5.1069e-07	Inward-moving	Rora	+	> 18	> 6
															RDC-chr9-69.1	DMSO (Inter)	DMSO	Inter	Rora	+	head-on	4467207	8	5	3	0.625	6.64961e-07	Inward-moving	Rora	+	> 18	> 6
															RDC-chr9-69.1	APH 0.6 uM 96h (Inter)	APH 0.6 uM 96h	Inter	Rora	+	co-directional	747698	5	1	4	0.2	2.12787e-07	Inward-moving	Rora	+	> 18	> 6
															RDC-chr9-69.1	DMSO (Inter)	DMSO	Inter	Rora	+	co-directional	525000	3	2	1	0.666667	7.09292e-07	Inward-moving	Rora	+	> 18	> 6
															RDC-chr9-69.1	APH 0.3 uM 96h (Inter)	APH 0.3 uM 96h	Inter	Rora	+	co-directional	2370396	15	7	8	0.466667	4.96504e-07	Inward-moving	Rora	+	> 18	> 6
															RDC-chrX-130.2	DMSO (Inter)	DMSO	Inter	Diaph2	+	head-on	1454352	3	2	1	0.666667	1.11057e-06	Inward-moving	Diaph2	+	0 - 7	0 - 2
															RDC-chrX-130.2	APH 0.4 uM 96h (Inter)	APH 0.4 uM 96h	Inter	Diaph2	+	head-on	6786976	14	7	7	0.5	8.32925e-07	Inward-moving	Diaph2	+	0 - 7	0 - 2
															RDC-chrX-130.2	APH 0.6 uM 96h (Inter)	APH 0.6 uM 96h	Inter	Diaph2	+	head-on	5332624	11	5	6	0.454545	7.57205e-07	Inward-moving	Diaph2	+	0 - 7	0 - 2
															RDC-chrX-130.2	APH 0.3 uM 96h (Inter)	APH 0.3 uM 96h	Inter	Diaph2	+	co-directional	231020	2	1	1	0.5	8.32925e-07	Inward-moving	Diaph2	+	0 - 7	0 - 2
															RDC-chrX-130.2	APH 0.3 uM 96h (Inter)	APH 0.3 uM 96h	Inter	Diaph2	+	head-on	8726112	18	11	7	0.611111	1.01802e-06	Inward-moving	Diaph2	+	0 - 7	0 - 2
															RDC-chrX-83.5	APH 0.4 uM 96h (Inter)	APH 0.4 uM 96h	Inter	Dmd	+	head-on	675000	3	1	2	0.333333	5.86005e-07	Unidirection	Dmd	+	0 - 7	0 - 2
															RDC-chrX-83.5	APH 0.2 uM 96h (Inter)	APH 0.2 uM 96h	Inter	Dmd	+	head-on	900000	4	1	3	0.25	4.39504e-07	Unidirection	Dmd	+	0 - 7	0 - 2
															RDC-chrX-83.5	APH 0.2 uM 96h (Inter)	APH 0.2 uM 96h	Inter	Dmd	+	co-directional	1408250	8	5	3	0.625	1.09876e-06	Unidirection	Dmd	+	0 - 7	0 - 2
															RDC-chrX-83.5	APH 0.3 uM 96h (Inter)	APH 0.3 uM 96h	Inter	Dmd	+	co-directional	2586912	15	5	10	0.333333	5.86005e-07	Unidirection	Dmd	+	0 - 7	0 - 2
															RDC-chrX-83.5	APH 0.3 uM 96h (Inter)	APH 0.3 uM 96h	Inter	Dmd	+	head-on	2700000	12	6	6	0.5	8.79008e-07	Unidirection	Dmd	+	0 - 7	0 - 2
															RDC-chrX-83.5	APH 0.4 uM 96h (Inter)	APH 0.4 uM 96h	Inter	Dmd	+	co-directional	2112375	12	7	5	0.583333	1.02551e-06	Unidirection	Dmd	+	0 - 7	0 - 2
															RDC-chrX-83.5	APH 0.6 uM 96h (Inter)	APH 0.6 uM 96h	Inter	Dmd	+	co-directional	1391771	8	5	3	0.625	1.09876e-06	Unidirection	Dmd	+	0 - 7	0 - 2
															RDC-chrX-83.5	APH 0.6 uM 96h (Inter)	APH 0.6 uM 96h	Inter	Dmd	+	head-on	1575000	7	2	5	0.285714	5.0229e-07	Unidirection	Dmd	+	0 - 7	0 - 2
															RDC-chrX-84.6	APH 0.2 uM 96h (Inter)	APH 0.2 uM 96h	Inter	Dmd	+	head-on	1324287	3	1	2	0.333333	5.7937e-07	Inward-moving	Dmd	+	0 - 7	0 - 2
															RDC-chrX-84.6	APH 0.6 uM 96h (Inter)	APH 0.6 uM 96h	Inter	Dmd	+	co-directional	401727	3	2	1	0.666667	1.15874e-06	Inward-moving	Dmd	+	0 - 7	0 - 2
															RDC-chrX-84.6	APH 0.3 uM 96h (Inter)	APH 0.3 uM 96h	Inter	Dmd	+	co-directional	669545	5	1	4	0.2	3.47622e-07	Inward-moving	Dmd	+	0 - 7	0 - 2
															RDC-chrX-84.6	APH 0.4 uM 96h (Inter)	APH 0.4 uM 96h	Inter	Dmd	+	head-on	3090003	7	6	1	0.857143	1.48981e-06	Inward-moving	Dmd	+	0 - 7	0 - 2
															RDC-chrX-84.6	APH 0.3 uM 96h (Inter)	APH 0.3 uM 96h	Inter	Dmd	+	head-on	8828580	20	12	8	0.6	1.04287e-06	Inward-moving	Dmd	+	0 - 7	0 - 2
															RDC-chrX-84.6	APH 0.4 uM 96h (Inter)	APH 0.4 uM 96h	Inter	Dmd	+	co-directional	401727	3	2	1	0.666667	1.15874e-06	Inward-moving	Dmd	+	0 - 7	0 - 2
															RDC-chrX-84.6	APH 0.6 uM 96h (Inter)	APH 0.6 uM 96h	Inter	Dmd	+	head-on	1765716	4	1	3	0.25	4.34527e-07	Inward-moving	Dmd	+	0 - 7	0 - 2

## Sheet: S5C
Actively transcribed gene	Dripc-seq strandness coding		Mann Whitney test
0.424874	0.468		P value	<0,0001
0.410805	0.38403		Exact or approximate P value?	Approximate
0.380003	0.348		P value summary	****
0.432146	0.485623		Significantly different (P < 0.05)?	Yes
0.349934	0.444		One- or two-tailed P value?	Two-tailed
0.380649	0.490637		Sum of ranks in column A,B	272277558 , 1323028298
0.44227	0.387097		Mann-Whitney U	168071292
0.415025	0.495726
0.405996	0.483501		Difference between medians
0.385085	0.530769		Median of Actively transcribed gene	0,4626, n=14436
0.442853	0.48913		Median of Dripc-seq strandness coding	0,5211, n=42049
0.447457	0.383495		Difference: Actual	0.05848
0.430485	0.410345		Difference: Hodges-Lehmann	0.0526
0.538075	0.34386
0.408352	0.303333
0.543402	0.47449
0.441787	0.670623
0.453545	0.412451
0.40652	0.461255
0.406746	0.451509
0.40716	0.5
0.403071	0.468031
0.467638	0.491892
0.476325	0.493182
0.467028	0.484375
0.386337	0.463002
0.421387	0.443213
0.395114	0.472527
0.450891	0.434211
0.383285	0.441606
0.375813	0.39781
0.368421	0.382682
0.392787	0.406593
0.402744	0.391355
0.406494	0.460432
0.454218	0.432
0.398864	0.524528
0.424693	0.48062
0.473521	0.493088
0.414829	0.484429
0.540121	0.434783
0.416246	0.5
0.494751	0.49453
0.54722	0.558904
0.458315	0.484375
0.436642	0.505128
0.45608	0.564453
0.467506	0.466899
0.549359	0.518634
0.490144	0.374376
0.574598	0.475219
0.526607	0.415094
0.43545	0.664706
0.434729	0.37224
0.446614	0.648867
0.419963	0.480263
0.472087	0.372152
0.401816	0.46247
0.433054	0.376689
0.435224	0.392461
0.392844	0.72997
0.444907	0.462185
0.430544	0.33829
0.473713	0.489933
0.472803	0.422053
0.41367	0.472703
0.453632	0.428016
0.464546	0.394422
0.453199	0.385214
0.429277	0.427562
0.46878	0.448413
0.449556	0.356
0.447251	0.549342
0.433022	0.510417
0.393334	0.632
0.393825	0.466926
0.361895	0.487572
0.390043	0.454374
0.385269	0.494624
0.3884	0.482456
0.430743	0.477855
0.370083	0.453659
0.407699	0.451613
0.415627	0.484127
0.433148	0.546139
0.390328	0.446097
0.398092	0.508
0.394138	0.56044
0.37054	0.482385
0.411295	0.51145
0.384872	0.521127
0.389272	0.557692
0.426811	0.472843
0.38585	0.528
0.428102	0.526627
0.447687	0.514286
0.411079	0.528302
0.396487	0.466899
0.387084	0.472318
0.424334	0.554386
0.405278	0.508
0.43679	0.439114
0.41791	0.547368
0.377517	0.522059
0.4281	0.606383
0.420788	0.465875
0.440868	0.544
0.428452	0.582609
0.393002	0.538983
0.400593	0.583026
0.390633	0.525424
0.432254	0.479482
0.403394	0.547619
0.423859	0.585075
0.432349	0.44664
0.438387	0.516129
0.402663	0.608974
0.527929	0.53125
0.428853	0.504854
0.427573	0.543909
0.424678	0.552
0.360192	0.572785
0.422195	0.56451
0.441393	0.525547
0.360231	0.559163
0.389306	0.545035
0.399361	0.53178
0.436525	0.515152
0.463612	0.569733
0.447194	0.479245
0.449156	0.563253
0.497582	0.536496
0.485161	0.523364
0.43783	0.609562
0.514239	0.518248
0.539493	0.445736
0.521509	0.546248
0.400747	0.607692
0.453722	0.589792
0.472617	0.54326
0.485962	0.617433
0.498733	0.509652
0.506808	0.388679
0.522613	0.457692
0.460621	0.799308
0.530969	0.540636
0.469746	0.482529
0.515072	0.624101
0.529536	0.459426
0.468917	0.484765
0.585411	0.722222
0.537613	0.503484
0.427949	0.486339
0.418649	0.553738
0.443691	0.467018
0.443145	0.472789
0.357829	0.502137
0.400884	0.556619
0.427657	0.49004
0.411884	0.510264
0.429629	0.51571
0.376645	0.590203
0.457694	0.530504
0.423504	0.495726
0.430814	0.484
0.512881	0.492063
0.582755	0.526596
0.471307	0.463466
0.415109	0.521212
0.544984	0.49375
0.49004	0.545455
0.487992	0.503356
0.488407	0.508
0.518897	0.517799
0.572828	0.555556
0.473759	0.543147
0.510054	0.529262
0.450596	0.516031
0.543636	0.500745
0.623077	0.473592
0.512091	0.518172
0.462964	0.530864
0.459665	0.544402
0.537675	0.467153
0.515825	0.477848
0.51313	0.508065
0.47171	0.360294
0.460363	0.515581
0.434914	0.49004
0.489114	0.483146
0.458925	0.424936
0.44978	0.635171
0.35333	0.772397
0.4387	0.413793
0.374266	0.506631
0.397105	0.536965
0.392636	0.461538
0.432333	0.602721
0.385001	0.618297
0.437878	0.488
0.429556	0.496599
0.448235	0.546713
0.391803	0.490196
0.347824	0.536232
0.398411	0.529976
0.409948	0.456401
0.427788	0.427495
0.495948	0.781513
0.582418	0.506757
0.481207	0.524096
0.405839	0.457627
0.370639	0.457944
0.463779	0.537356
0.530217	0.468391
0.487962	0.476244
0.495977	0.586634
0.426154	0.432836
0.462117	0.288194
0.377914	0.441617
0.392537	0.439344
0.44538	0.436496
0.423363	0.464819
0.452044	0.563969
0.423141	0.425867
0.44173	0.478927
0.419483	0.452
0.42672	0.419098
0.389489	0.476562
0.485559	0.385496
0.423763	0.444444
0.430791	0.460714
0.484426	0.362963
0.462952	0.565789
0.510075	0.509709
0.409108	0.43871
0.539499	0.42275
0.504052	0.429553
0.490359	0.47432
0.409093	0.483271
0.511981	0.356083
0.521105	0.48913
0.436635	0.488889
0.418404	0.455072
0.423038	0.54416
0.455213	0.489796
0.478559	0.517241
0.501116	0.422925
0.505205	0.501859
0.499411	0.396226
0.51148	0.289628
0.525488	0.477273
0.422254	0.452
0.42778	0.457249
0.492414	0.727862
0.47305	0.392593
0.443265	0.406557
0.536256	0.466049
0.434496	0.657711
0.483128	0.744094
0.488377	0.324111
0.50981	0.4
0.520498	0.523985
0.626178	0.460591
0.418121	0.453869
0.429938	0.450512
0.407884	0.455801
0.435557	0.458333
0.362019	0.502326
0.388883	0.423792
0.433641	0.503472
0.357957	0.712209
0.388761	0.434783
0.385077	0.340909
0.384662	0.533724
0.415965	0.424242
0.442281	0.495385
0.425426	0.504792
0.454934	0.546512
0.389729	0.471154
0.443694	0.432203
0.452491	0.543307
0.381754	0.455657
0.455487	0.454887
0.476844	0.45283
0.48005	0.534351
0.523292	0.542169
0.438922	0.492625
0.397565	0.451056
0.501715	0.534884
0.40291	0.455197
0.418415	0.452899
0.435511	0.570332
0.48261	0.451737
0.436982	0.635359
0.412884	0.409867
0.457028	0.511416
0.375883	0.43083
0.432586	0.376
0.407121	0.688421
0.3848	0.452381
0.444981	0.40458
0.409141	0.480843
0.421221	0.416832
0.403884	0.412903
0.449159	0.46832
0.354496	0.56654
0.430743	0.46063
0.414424	0.428
0.463553	0.5875
0.388158	0.450593
0.430072	0.428115
0.411305	0.408353
0.396403	0.417476
0.378573	0.360526
0.412192	0.486486
0.476635	0.36
0.473133	0.533742
0.401779	0.479508
0.390412	0.495595
0.450427	0.379645
0.388384	0.488971
0.472167	0.405204
0.434523	0.472527
0.49444	0.354717
0.470932	0.735562
0.441245	0.342007
0.42436	0.314961
0.435415	0.375887
0.433661	0.628289
0.431142	0.519531
0.421809	0.485294
0.417703	0.502591
0.497775	0.536797
0.449902	0.553785
0.412814	0.397516
0.439972	0.524085
0.45835	0.445736
0.433098	0.509294
0.465824	0.462121
0.524668	0.676667
0.484772	0.438312
0.477669	0.481013
0.528106	0.519663
0.531297	0.532143
0.467263	0.506297
0.484668	0.555556
0.506522	0.548533
0.51777	0.610272
0.468628	0.611328
0.511846	0.576667
0.495277	0.623574
0.45229	0.585965
0.496541	0.539642
0.532942	0.597444
0.52551	0.475083
0.500638	0.454308
0.457984	0.494781
0.379038	0.431034
0.371255	0.708
0.401135	0.660517
0.425479	0.558442
0.421836	0.544503
0.380481	0.502976
0.360859	0.514377
0.530137	0.497553
0.367466	0.541573
0.383511	0.538188
0.420456	0.5
0.440308	0.638075
0.419337	0.590054
0.39787	0.538631
0.509713	0.557647
0.512223	0.365314
0.474653	0.59806
0.439833	0.674274
0.491968	0.6794
0.402269	0.536
0.415627	0.601476
0.451899	0.574797
0.401033	0.552
0.469741	0.524038
0.431137	0.567839
0.497658	0.569444
0.642312	0.703557
0.531232	0.565217
0.470266	0.606306
0.476994	0.603053
0.439423	0.586207
0.455353	0.586643
0.440425	0.615385
0.481733	0.579817
0.409394	0.598086
0.453931	0.527842
0.451795	0.488889
0.461777	0.435798
0.433493	0.741888
0.411362	0.466914
0.507965	0.451039
0.455949	0.452242
0.463397	0.471132
0.504509	0.55414
0.419272	0.532258
0.448426	0.406143
0.510531	0.421446
0.482482	0.490494
0.489354	0.439746
0.42594	0.464
0.397508	0.408602
0.499925	0.473404
0.421444	0.429066
0.492109	0.455324
0.389947	0.489758
0.462033	0.424242
0.564862	0.472441
0.496253	0.401786
0.432793	0.489028
0.387125	0.484355
0.361302	0.453659
0.485347	0.459364
0.452186	0.500832
0.449087	0.558544
0.402646	0.508
0.431927	0.541045
0.428667	0.445882
0.407449	0.531746
0.463888	0.441532
0.429923	0.446841
0.464453	0.51105
0.456079	0.506579
0.39666	0.456853
0.433153	0.530457
0.456563	0.443103
0.409269	0.585987
0.400738	0.55
0.422136	0.5856
0.412867	0.518836
0.443563	0.42
0.431089	0.5
0.425838	0.387534
0.43737	0.522222
0.422593	0.407311
0.383166	0.426768
0.419124	0.465839
0.391259	0.492
0.388369	0.466899
0.405199	0.475149
0.428236	0.536082
0.433285	0.467925
0.443428	0.530534
0.419466	0.392617
0.453149	0.515581
0.561981	0.551095
0.41399	0.55527
0.443706	0.561497
0.41947	0.528333
0.430635	0.578397
0.465427	0.466135
0.423676	0.589235
0.391695	0.44
0.460799	0.46
0.430359	0.513889
0.413678	0.527778
0.415332	0.5
0.376491	0.509091
0.388758	0.463235
0.39112	0.424354
0.40355	0.367698
0.368732	0.475634
0.381009	0.39924
0.398238	0.48169
0.41812	0.50641
0.401694	0.463563
0.434848	0.501567
0.401609	0.529365
0.375073	0.450526
0.37128	0.449123
0.405263	0.451505
0.412828	0.540351
0.404873	0.503311
0.410527	0.449057
0.482606	0.530275
0.398391	0.512681
0.427945	0.536082
0.482346	0.492095
0.413811	0.563636
0.440601	0.528517
0.450859	0.561028
0.432488	0.518171
0.463806	0.532486
0.446972	0.529002
0.447042	0.480769
0.422144	0.668299
0.616123	0.511784
0.451826	0.520619
0.540558	0.527356
0.43255	0.553892
0.456136	0.568238
0.474804	0.523256
0.438731	0.536
0.477791	0.592
0.445014	0.554545
0.484201	0.539162
0.440921	0.544103
0.444626	0.514706
0.354946	0.533795
0.355778	0.534341
0.401456	0.559846
0.414837	0.558376
0.382851	0.552713
0.438698	0.540541
0.417822	0.532468
0.413443	0.568807
0.399119	0.512
0.391101	0.508591
0.405252	0.480198
0.372785	0.555096
0.517867	0.562774
0.407903	0.53902
0.454608	0.61039
0.436216	0.488372
0.576246	0.535519
0.467533	0.5
0.506064	0.529644
0.515678	0.400651
0.539696	0.706395
0.534341	0.533333
0.415935	0.471591
0.506863	0.51087
0.517448	0.52459
0.470954	0.501608
0.477086	0.533333
0.548065	0.521101
0.507483	0.576271
0.490253	0.524631
0.452383	0.516693
0.412434	0.456284
0.437717	0.508321
0.453205	0.53265
0.453004	0.51254
0.386978	0.494681
0.461683	0.544231
0.400529	0.558313
0.438066	0.554662
0.413201	0.503614
0.411341	0.529574
0.402692	0.519763
0.444638	0.521951
0.436014	0.573705
0.478953	0.533626
0.450694	0.5243
0.431802	0.571429
0.467957	0.528997
0.392507	0.462733
0.393511	0.508772
0.441227	0.52907
0.431618	0.493103
0.44243	0.491477
0.465539	0.522422
0.517449	0.553493
0.531804	0.504121
0.562262	0.541455
0.496946	0.510152
0.531071	0.448276
0.491233	0.538328
0.466173	0.544
0.537328	0.560784
0.622642	0.52815
0.480037	0.514286
0.537214	0.506211
0.50069	0.531792
0.46532	0.561514
0.470794	0.53956
0.476187	0.537964
0.490945	0.524862
0.502917	0.542289
0.540836	0.514523
0.450686	0.511864
0.507988	0.529745
0.486081	0.530675
0.457438	0.516129
0.50888	0.542125
0.550285	0.545802
0.496385	0.536797
0.541583	0.533214
0.539598	0.525676
0.544397	0.54416
0.479876	0.548235
0.502435	0.501285
0.530636	0.520833
0.524119	0.571066
0.532785	0.50393
0.505087	0.519095
0.394792	0.509091
0.535367	0.522222
0.562749	0.518657
0.572873	0.568765
0.532587	0.499441
0.564332	0.556561
0.56247	0.513889
0.559097	0.54902
0.53416	0.58
0.547172	0.522013
0.558582	0.503846
0.592375	0.567568
0.549631	0.507752
0.554241	0.515971
0.598829	0.581818
0.578757	0.527331
0.569964	0.540171
0.567989	0.516539
0.561701	0.515686
0.58576	0.52657
0.555959	0.556503
0.522119	0.530786
0.554564	0.530938
0.542996	0.497899
0.562594	0.502841
0.567154	0.523098
0.576998	0.567416
0.556751	0.48301
0.580024	0.536785
0.515619	0.553435
0.516542	0.537037
0.569411	0.537705
0.567534	0.519713
0.547752	0.464286
0.598639	0.480122
0.557061	0.494253
0.513117	0.455474
0.567619	0.468682
0.57693	0.584967
0.543912	0.524324
0.560146	0.555819
0.531692	0.571072
0.494526	0.444
0.546172	0.506803
0.553751	0.488281
0.515857	0.522696
0.590784	0.450549
0.609616	0.530035
0.550341	0.543427
0.574532	0.521545
0.559449	0.524164
0.581938	0.541523
0.59283	0.59375
0.558069	0.529412
0.540016	0.49642
0.567816	0.570332
0.409257	0.531746
0.39642	0.507901
0.461839	0.516791
0.456471	0.511936
0.444598	0.557641
0.458601	0.522807
0.482102	0.573705
0.48024	0.586345
0.512344	0.499427
0.399668	0.572555
0.41849	0.577726
0.407579	0.57504
0.432084	0.613514
0.435757	0.548023
0.453916	0.619855
0.42758	0.48285
0.550973	0.563008
0.395953	0.52
0.446029	0.512915
0.404365	0.528908
0.449371	0.414433
0.436937	0.651163
0.417296	0.555224
0.41785	0.534454
0.415429	0.511719
0.420805	0.6
0.429253	0.42511
0.422018	0.47319
0.386662	0.440601
0.396954	0.416514
0.475932	0.531746
0.417325	0.536
0.445831	0.506803
0.417812	0.501134
0.413911	0.548872
0.408135	0.436
0.451725	0.461373
0.456893	0.489496
0.515607	0.669811
0.42706	0.581197
0.460698	0.534005
0.426433	0.561471
0.366877	0.60281
0.412671	0.549801
0.39626	0.585
0.399125	0.58811
0.375762	0.533157
0.376698	0.488525
0.408781	0.536965
0.465201	0.557769
0.417878	0.422078
0.438123	0.531625
0.433381	0.523908
0.40534	0.546296
0.422088	0.536508
0.453872	0.54922
0.381419	0.528217
0.459627	0.5275
0.44709	0.558824
0.423983	0.53429
0.482022	0.552308
0.472021	0.603175
0.376116	0.567145
0.425392	0.559163
0.482701	0.538043
0.449456	0.539185
0.422242	0.553124
0.501105	0.592502
0.421154	0.595819
0.456565	0.545145
0.442449	0.413146
0.434133	0.564642
0.415393	0.539259
0.478724	0.523933
0.468725	0.532637
0.461105	0.544513
0.444848	0.577663
0.391153	0.489614
0.390489	0.493797
0.419065	0.548643
0.398529	0.569231
0.40163	0.56701
0.447832	0.560086
0.468754	0.567704
0.475237	0.468992
0.596573	0.672
0.492129	0.501832
0.498659	0.391791
0.529253	0.691995
0.561064	0.542416
0.539568	0.515504
0.495933	0.482072
0.507377	0.451456
0.584836	0.502294
0.495424	0.536
0.537088	0.579618
0.566958	0.474465
0.556379	0.492063
0.533886	0.435424
0.572001	0.508772
0.456595	0.430976
0.496458	0.359322
0.493931	0.351351
0.488463	0.522863
0.55617	0.409594
0.475335	0.524476
0.527959	0.671598
0.513284	0.503417
0.514267	0.647059
0.529782	0.519531
0.521308	0.518395
[truncated: 41,290 more rows]

## Sheet: S1D
Bin center	Untreated rep1	Untreated rep2	APH 0.4 uM rep1	APH 0.4 uM rep2
[truncated: 30 more rows]

[truncated: 2 more sheets: S6A, S6C]
